# Supplementary material for: Unbiased Transcriptional Comparisons of Generalist and Specialist Herbivores Feeding on Progressively Defenseless Nicotiana attenuata Plants
Source: PLoS One. 2010 Jan 15;5(1):e8735. doi: 10.1371/journal.pone.0008735 (PMC2806910; doi:10.1371/journal.pone.0008735)
Supplement: Table S1 — Genes transcriptionally regulated by specialist Manduca sexta larvae in response to jasmonate-mediated defense response of Nicotiana attenuata. (0.09 MB XLS) [file pone.0008735.s003.xls]

## Sheet: Supp table Ms
Table S1: Genes transcriptionally regulated by specialist Ms larvae in response to JA-mediated defense responses of N. attenuata.
CloneID	Length	JA-silenced plants			N/PI-silenced plants			N-silenced plants			Accession	Description	Identity	Score	Evalue	Species	Mapping to KEGG biochemical pathways
		Mean ratio	p-value	Up/Down	Mean ratio	p-value	Up/Down	Mean ratio	p-value	Up/Down							Level 1	Level 2	Level 3	Level 4
Ms 677	1217	-2.54041	2.48976e-06	DOWN	-1.68537	0.000171608	DOWN	-1.80846	4.13503e-05	DOWN	XP_001654151	Eukaryotic translation initiation factor 4E binding protein (4EBP)	54	120.939	2e-25	Aedes aegypti	Cellular Processes	Endocrine System	Insulin signaling pathway	EIF4EBP1; eukaryotic translation initiation factor 4E binding protein 1
Ms 677	1217	-2.54041	2.48976e-06	DOWN	-1.68537	0.000171608	DOWN	-1.80846	4.13503e-05	DOWN	XP_001654151	Eukaryotic translation initiation factor 4E binding protein (4EBP)	54	120.939	2e-25	Aedes aegypti	Environmental Information Processing	Signal Transduction	ErbB signaling pathway	EIF4EBP1; eukaryotic translation initiation factor 4E binding protein 1
Ms 677	1217	-2.54041	2.48976e-06	DOWN	-1.68537	0.000171608	DOWN	-1.80846	4.13503e-05	DOWN	XP_001654151	Eukaryotic translation initiation factor 4E binding protein (4EBP)	54	120.939	2e-25	Aedes aegypti	Environmental Information Processing	Signal Transduction	mTOR signaling pathway	EIF4EBP1; eukaryotic translation initiation factor 4E binding protein 1
Ms 677	1217	-2.54041	2.48976e-06	DOWN	-1.68537	0.000171608	DOWN	-1.80846	4.13503e-05	DOWN	XP_001654151	Eukaryotic translation initiation factor 4E binding protein (4EBP)	54	120.939	2e-25	Aedes aegypti	Human Diseases	Cancers	Acute myeloid leukemia	EIF4EBP1; eukaryotic translation initiation factor 4E binding protein 1
Ms 3027	1316	-2.84737	1.80927e-05	DOWN	-1.89156	0.000198055	DOWN	-1.60841	0.000743345	DOWN	XP_001237813	AGAP006424-PA	49	436.417	2e-120	Anopheles gambiae str. PEST	Hydrolases	Glycosylases	Glycosidases, i.e. enzymes that hydrolyse O- and S-glycosyl compounds	3.2.1.62 glycosylceramidase
Ms 1286 contig	1299	-1.84732	5.64133e-07	DOWN	-1.59026	5.67559e-07	DOWN	-1.64661	1.19078e-05	DOWN	dbmo:Bmb009113	carboxylesterase	52	433.335	1e-119	Bombyx mori	Metabolism	Biosynthesis of Secondary Metabolites	Alkaloid biosynthesis II	E3.1.1.1; carboxylesterase [EC:3.1.1.1]
Ms 1895 contig	1281	-1.53888	1.00037e-05	DOWN	-1.71881	1.46923e-08	DOWN	-1.59944	1.45431e-05	DOWN	XP_001982110	GG11220	37	277.715	1e-72	Drosophila erecta	Metabolism	Glycan Biosynthesis and Metabolism	Glycan structures - Degradation	E3.2.1.45, GBA, srfJ; glucosylceramidase [EC:3.2.1.45]
Ms 1895 contig	1281	-1.53888	1.00037e-05	DOWN	-1.71881	1.46923e-08	DOWN	-1.59944	1.45431e-05	DOWN	XP_001982110	GG11220	37	277.715	1e-72	Drosophila erecta	Metabolism	Lipid Metabolism	Sphingolipid metabolism	E3.2.1.45, GBA, srfJ; glucosylceramidase [EC:3.2.1.45]
Ms 3987	1048	-1.60882	0.00901615	DOWN	-1.54622	0.0011877	DOWN	-1.33418	0.000575219	na	XP_001982110	GG11220	38	220.32	2e-55	Drosophila erecta	Metabolism	Glycan Biosynthesis and Metabolism	Glycan structures - Degradation	E3.2.1.45, GBA, srfJ; glucosylceramidase [EC:3.2.1.45]
Ms 3987	1048	-1.60882	0.00901615	DOWN	-1.54622	0.0011877	DOWN	-1.33418	0.000575219	na	XP_001982110	GG11220	38	220.32	2e-55	Drosophila erecta	Metabolism	Lipid Metabolism	Sphingolipid metabolism	E3.2.1.45, GBA, srfJ; glucosylceramidase [EC:3.2.1.45]
Ms 1950	690	-2.70216	7.23699e-05	DOWN	-1.4923	0.00068896	na	-1.92434	0.000694812	DOWN	AAV91446	hypothetical protein 33	95	139.043	2e-31	Lonomia obliqua	Unclassifed	Unclassifed
Ms 1110	1294	-1.5914	0.00067023	DOWN	-1.18375	0.0206376	na	-1.06087	0.388553	na	AAQ88394	SV2-like protein 1/ Synaptic vesicle protein	36	291.197	1e-76	Ctenocephalides felis	Cellular Processes	Action potential
Ms 584	770	-1.65243	0.000958837	DOWN	1.05706	0.0936502	na	1.06923	0.0559919	na	NP_001108476	pleiotrophin-like protein; PTN/MK heparin-binding protein family	71	228.024	5e-58	Bombyx mori	Cellular Processes	Growth and Development
Ms 2446	1024	-1.5873	0.000800396	DOWN	-1.17846	0.0128277	na	-1.11384	0.0508771	na	XP_321387	AGAP001705-PA -Chitin binding domain	45	211.075	1e-52	Anopheles gambiae str. PEST	Cellular Processes	Immune response
Ms 3213	1242	-1.63297	0.00881861	DOWN	-1.10191	0.30085	na	-1.0884	0.102733	na	XP_002114031	hypothetical protein TRIADDRAFT_58077/MORN; Possible plasma membrane-binding motif in junctophilins, PIP-5-kinases and protein kinases.	46	103.99	2e-26	Trichoplax adhaerens	Enviornmental information processing	Signal transduction
Ms 1920	895	-1.87403	0.000245444	DOWN	-1.24327	0.0193777	na	-1.29393	0.000832156	na	dbmo:Bmb027458	trypsin	60	322.398	2e-86	Bombyx mori	Environmental Information Processing	Signaling Molecules and Interaction	Neuroactive ligand-receptor interaction	E3.4.21.4, PRSS1, PRSS2, PRSS3; trypsin [EC:3.4.21.4]
Ms 3090	856	-2.01173	0.000220461	DOWN	-1.05703	0.0714589	na	-1.26168	0.000398399	na	dbmo:Bmb027458	trypsin	43	204.527	4e-51	Bombyx mori	Environmental Information Processing	Signaling Molecules and Interaction	Neuroactive ligand-receptor interaction	E3.4.21.4, PRSS1, PRSS2, PRSS3; trypsin [EC:3.4.21.4]
Ms 150 contig	898	-2.05999	0.000265996	DOWN	-1.3412	0.000304061	na	-1.38483	0.000778301	na	dbmo:Bmb027458	trypsin	57	318.931	2e-85	Bombyx mori	Environmental Information Processing	Signaling Molecules and Interaction	Neuroactive ligand-receptor interaction	E3.4.21.4, PRSS1, PRSS2, PRSS3; trypsin [EC:3.4.21.4]
Ms 2197	1159	-1.56816	0.000190245	DOWN	-1.06589	0.110465	na	1.14549	0.173611	na	dbmo:Bmb008367	preprotein translocase SecA subunit	44	236.884	6e-63	Bombyx mori	Genetic Information Processing	Folding, Sorting and Degradation	Protein export	SECA; preprotein translocase SecA subunit
Ms 4303	842	-1.54463	0.00164857	DOWN	1.01005	0.587866	na	1.13347	0.0407203	na	XP_968760	similar to heat shock protein 1	58	220.32	1e-55	Tribolium castaneum	Heat shock proteins	HSP27	CRYAB; crystallin, alpha B	Cytoplasm
Ms 986	1155	-1.57319	0.0009464	DOWN	-1.01464	0.769508	na	1.08456	0.130021	na	dbmo:Bmb026001	aspartyl aminopeptidase	61	276.944	1e-72	Bombyx mori	Hydrolases	Acting on peptide bonds (peptidases)	Aminopeptidases	3.4.11.21 aspartyl aminopeptidase
Ms 165	949	-1.52099	0.00127244	DOWN	1.01922	0.549358	na	-1.0735	0.00417753	na	ABK21350	unknown	50	234.572	8e-60	Picea sitchensis	Hydrolases	Acting on peptide bonds (peptidases)	Serine endopeptidases	3.4.21.1 chymotrypsin
Ms 4965	912	-1.86967	0.000140427	DOWN	-1.04166	0.102631	na	-1.07877	0.253124	na	dbmo:Bmb038322	chymotrypsin	46	242.662	2e-62	Bombyx mori	Hydrolases	Acting on peptide bonds (peptidases)	Serine endopeptidases	3.4.21.1 chymotrypsin
Ms 245	1236	-1.51655	0.0382765	DOWN	-1.06728	0.0738862	na	-1.0377	0.529066	na	XP_001237813	AGAP006424-PA	54	432.565	3e-119	Anopheles gambiae str. PEST	Hydrolases	Glycosylases	Glycosidases, i.e. enzymes that hydrolyse O- and S-glycosyl compounds	3.2.1.62 glycosylceramidase
Ms 2352	1226	-1.56742	0.0105237	DOWN	-1.4239	0.00681318	na	-1.30934	0.00127386	na	XP_001659853	glycoside hydrolases	49	423.32	2e-116	Aedes aegypti	Hydrolases	Glycosylases	Glycosidases, i.e. enzymes that hydrolyse O- and S-glycosyl compounds	3.2.1.62 glycosylceramidase
Ms 2689	1330	-2.38367	0.00119356	DOWN	-1.19097	0.0320938	na	-1.07689	0.181294	na	XP_001237813	AGAP006424-PA	53	462.611	3e-128	Anopheles gambiae str. PEST	Hydrolases	Glycosylases	Glycosidases, i.e. enzymes that hydrolyse O- and S-glycosyl compounds	3.2.1.62 glycosylceramidase
Ms 4982	1331	-2.16811	0.000564571	DOWN	-1.19409	0.00483503	na	-1.13666	0.0394193	na	XP_001237813	AGAP006424-PA	53	460.685	1e-127	Anopheles gambiae str. PEST	Hydrolases	Glycosylases	Glycosidases, i.e. enzymes that hydrolyse O- and S-glycosyl compounds	3.2.1.62 glycosylceramidase
Ms 277 contig	1331	-2.00879	7.2015e-05	DOWN	-1.26704	0.000225575	na	-1.06943	0.23485	na	XP_001237813	AGAP006424-PA	53	462.225	4e-128	Anopheles gambiae str. PEST	Hydrolases	Glycosylases	Glycosidases, i.e. enzymes that hydrolyse O- and S-glycosyl compounds	3.2.1.62 glycosylceramidase
Ms 718 contig	1318	-1.53122	7.72702e-08	DOWN	-1.2211	0.000213791	na	-1.20523	4.15494e-07	na	dbmo:Bmb015353	glycosylceramidase	83	620.542	0	Bombyx mori	Hydrolases	Glycosylases	Glycosidases, i.e. enzymes that hydrolyse O- and S-glycosyl compounds	3.2.1.62 glycosylceramidase
Ms 560	1216	-1.56921	0.00454958	DOWN	-1.32126	0.00229659	na	-1.40828	0.00136441	na	dbmo:Bmb018602	hypothetical protein	73	220.32	1e-55	Bombyx mori	Hypothetical protein	Unclassifed
Ms 3155	1098	-1.59969	3.22997e-06	DOWN	-1.08846	0.108471	na	-1.01514	0.531344	na	XP_001866971	conserved hypothetical protein /DM9; Repeats found in Drosophila proteins.	48	126.331	4e-27	Culex quinquefasciatus	Hypothetical protein	Unclassifed
Ms 4628	1219	-1.61649	0.00254543	DOWN	-1.00092	0.915419	na	1.07821	0.2767	na	XP_971635	similar to AGAP001425-PA	41	264.618	1e-68	Tribolium castaneum	Metabolism	Amino Acid Metabolism	Cysteine metabolism	E2.8.2.-; [EC:2.8.2.-]
Ms 3334	1161	-1.95204	0.00312171	DOWN	-1.3275	0.0111933	na	-1.35902	0.0027492	na	YP_001514260	kynureninase	48	354.755	7e-96	Alkaliphilus oremlandii OhILAs	Metabolism	Amino Acid Metabolism	Tryptophan metabolism	E3.7.1.3; kynureninase [EC:3.7.1.3]
Ms 1089	1300	-1.53066	2.10606e-05	DOWN	-1.11687	0.00783577	na	-1.15609	0.020961	na	dbmo:Bmb024407	carboxylesterase	33	218.779	4e-55	Bombyx mori	Metabolism	Biosynthesis of Secondary Metabolites	Alkaloid biosynthesis II	E3.1.1.1; carboxylesterase [EC:3.1.1.1]
Ms 2008	1263	-1.50397	0.000341997	DOWN	-1.03346	0.41042	na	-1.32943	0.00471225	na	dbmo:Bmb004557	esterase / lipase	39	206.068	2e-75	Bombyx mori	Metabolism	Biosynthesis of Secondary Metabolites	Alkaloid biosynthesis II	E3.1.1.-, aes; esterase / lipase [EC:3.1.1.-]
Ms 877	1147	-1.65193	0.00432709	DOWN	0	1	na	0	1	na	AAY33486	putative farnesyl diphosphate synthase	75	410.609	1e-112	Choristoneura fumiferana	Metabolism	Biosynthesis of Secondary Metabolites	Terpenoid biosynthesis	E2.5.1.10, ispA; geranyltranstransferase [EC:2.5.1.10]
Ms 1902	1339	-1.59826	0.0013373	DOWN	-1.12158	0.0366827	na	1.04102	0.505126	na	XP_966469	similar to myoinositol oxygenase	69	444.891	6e-123	Tribolium castaneum	Metabolism	Carbohydrate Metabolism	Ascorbate and aldarate metabolism	E1.13.99.1; inositol oxygenase [EC:1.13.99.1]
Ms 1902	1339	-1.59826	0.0013373	DOWN	-1.12158	0.0366827	na	1.04102	0.505126	na	XP_966469	similar to myoinositol oxygenase	69	444.891	6e-123	Tribolium castaneum	Metabolism	Carbohydrate Metabolism	Inositol phosphate metabolism	E1.13.99.1; inositol oxygenase [EC:1.13.99.1]
Ms 877	1147	-1.65193	0.00432709	DOWN	0	1	na	0	1	na	AAY33486	putative farnesyl diphosphate synthase	75	410.609	1e-112	Choristoneura fumiferana	Metabolism	Lipid Metabolism	Biosynthesis of steroids	E2.5.1.10, ispA; geranyltranstransferase [EC:2.5.1.10]
Ms 609 contig	2077	-1.57006	1.75954e-06	DOWN	-1.29381	0.000973769	na	-1.25515	0.00122799	na	dbmo:Bmb000092	cytochrome P450, family 3, subfamily A	62	564.688	6e-159	Bombyx mori	Metabolism	Lipid Metabolism	Linoleic acid metabolism	CYP3A; cytochrome P450, family 3, subfamily A [EC:1.14.14.1]
Ms 609 contig	2077	-1.57006	1.75954e-06	DOWN	-1.29381	0.000973769	na	-1.25515	0.00122799	na	dbmo:Bmb000092	cytochrome P450, family 3, subfamily A	62	564.688	6e-159	Bombyx mori	Metabolism	Metabolism of Cofactors and Vitamins	Retinol metabolism	CYP3A; cytochrome P450, family 3, subfamily A [EC:1.14.14.1]
Ms 2008	1263	-1.50397	0.000341997	DOWN	-1.03346	0.41042	na	-1.32943	0.00471225	na	dbmo:Bmb004557	esterase / lipase	39	206.068	2e-75	Bombyx mori	Metabolism	Xenobiotics Biodegradation and Metabolism	2,4-Dichlorobenzoate degradation	E3.1.1.-, aes; esterase / lipase [EC:3.1.1.-]
Ms 609 contig	2077	-1.57006	1.75954e-06	DOWN	-1.29381	0.000973769	na	-1.25515	0.00122799	na	dbmo:Bmb000092	cytochrome P450, family 3, subfamily A	62	564.688	6e-159	Bombyx mori	Metabolism	Xenobiotics Biodegradation and Metabolism	Drug metabolism - cytochrome P450	CYP3A; cytochrome P450, family 3, subfamily A [EC:1.14.14.1]
Ms 1089	1300	-1.53066	2.10606e-05	DOWN	-1.11687	0.00783577	na	-1.15609	0.020961	na	dbmo:Bmb024407	carboxylesterase	33	218.779	4e-55	Bombyx mori	Metabolism	Xenobiotics Biodegradation and Metabolism	Drug metabolism - other enzymes	E3.1.1.1; carboxylesterase [EC:3.1.1.1]
Ms 609 contig	2077	-1.57006	1.75954e-06	DOWN	-1.29381	0.000973769	na	-1.25515	0.00122799	na	dbmo:Bmb000092	cytochrome P450, family 3, subfamily A	62	564.688	6e-159	Bombyx mori	Metabolism	Xenobiotics Biodegradation and Metabolism	Drug metabolism - other enzymes	CYP3A; cytochrome P450, family 3, subfamily A [EC:1.14.14.1]
Ms 609 contig	2077	-1.57006	1.75954e-06	DOWN	-1.29381	0.000973769	na	-1.25515	0.00122799	na	dbmo:Bmb000092	cytochrome P450, family 3, subfamily A	62	564.688	6e-159	Bombyx mori	Metabolism	Xenobiotics Biodegradation and Metabolism	gamma-Hexachlorocyclohexane degradation	CYP3A; cytochrome P450, family 3, subfamily A [EC:1.14.14.1]
Ms 609 contig	2077	-1.57006	1.75954e-06	DOWN	-1.29381	0.000973769	na	-1.25515	0.00122799	na	dbmo:Bmb000092	cytochrome P450, family 3, subfamily A	62	564.688	6e-159	Bombyx mori	Metabolism	Xenobiotics Biodegradation and Metabolism	Metabolism of xenobiotics by cytochrome P450	CYP3A; cytochrome P450, family 3, subfamily A [EC:1.14.14.1]
Ms 986	1155	-1.57319	0.0009464	DOWN	-1.01464	0.769508	na	1.08456	0.130021	na	dbmo:Bmb026001	aspartyl aminopeptidase	61	276.944	1e-72	Bombyx mori	Metallo Peptidases	Family M18	DNPEP; aspartyl aminopeptidase [EC:3.4.11.21]
Ms 165	949	-1.52099	0.00127244	DOWN	1.01922	0.549358	na	-1.0735	0.00417753	na	ABK21350	unknown	50	234.572	8e-60	Picea sitchensis	Serine Peptidases	Family S1: chymotrypsin family	chymotrypsin [EC:3.4.21.1]
Ms 4965	912	-1.86967	0.000140427	DOWN	-1.04166	0.102631	na	-1.07877	0.253124	na	dbmo:Bmb038322	chymotrypsin	46	242.662	2e-62	Bombyx mori	Serine Peptidases	Family S1: chymotrypsin family	chymotrypsin [EC:3.4.21.1]
Ms 1920	895	-1.87403	0.000245444	DOWN	-1.24327	0.0193777	na	-1.29393	0.000832156	na	dbmo:Bmb027458	trypsin	60	322.398	2e-86	Bombyx mori	Serine Peptidases	Family S1: trypsin family	peptidase	E3.4.21.4, PRSS1, PRSS2, PRSS3; trypsin [EC:3.4.21.4]
Ms 3090	856	-2.01173	0.000220461	DOWN	-1.05703	0.0714589	na	-1.26168	0.000398399	na	dbmo:Bmb027458	trypsin	43	204.527	4e-51	Bombyx mori	Serine Peptidases	Family S1: trypsin family	peptidase	E3.4.21.4, PRSS1, PRSS2, PRSS3; trypsin [EC:3.4.21.4]
Ms 150 contig	898	-2.05999	0.000265996	DOWN	-1.3412	0.000304061	na	-1.38483	0.000778301	na	dbmo:Bmb027458	trypsin	57	318.931	2e-85	Bombyx mori	Serine Peptidases	Family S1: trypsin family	peptidase	E3.4.21.4, PRSS1, PRSS2, PRSS3; trypsin [EC:3.4.21.4]
Ms 798 contig	1301	-1.69463	1.20691e-05	DOWN	-1.04548	0.17112	na	-1.13611	0.133969	na	XP_001861307	amino acid transporter	48	335.88	4e-90	Culex quinquefasciatus	Transporter	Amino acid transporter
Ms 1999	1330	-2.08594	0.000235575	DOWN	-1.04779	0.143191	na	-1.1005	0.244721	na	XP_316638	AGAP006609-PA -MFS_1; Major Facilitator Superfamily	41	235.728	1e-93	Anopheles gambiae str. PEST	Transporter	Major facilitator transporter
Ms 2172	1303	-2.20564	0.00108054	DOWN	1.05243	0.804179	na	-1.17615	0.0368709	na	XP_316638	AGAP006609-PA/ MFS_1; Major Facilitator Superfamily	40	352.443	4e-95	Anopheles gambiae str. PEST	Transporter	Major facilitator transporter
Ms 362 contig	1119	-1.65089	0.00151386	DOWN	-1.21845	0.00108432	na	-1.33495	0.00196295	na	XP_316638	AGAP006609-PA/MFS_1; Major Facilitator Superfamily	49	310.457	1e-82	Anopheles gambiae str. PEST	Transporter	Major facilitator transporter
Ms 1110	1294	-1.5914	0.00067023	DOWN	-1.18375	0.0206376	na	-1.06087	0.388553	na	AAQ88394	SV2-like protein 1/ Synaptic vesicle protein	36	291.197	1e-76	Ctenocephalides felis	Transporter	Neurotramsitter
Ms 1231	777	-1.56307	0.000151525	DOWN	1.02284	0.277325	na	-1.24319	0.00637346	na	BAB85621	retinol-binding protein	28	105.145	5e-21	Papilio xuthus	Transporter	Retinol transport
Ms 1108 contig	1405	-1.52447	1.60134e-07	DOWN	1.02248	0.71823	na	-1.28052	1.63183e-07	na	BAB85621	retinol-binding protein	26	96.2857	6e-18	Papilio xuthus	Transporter	Retinol transport
Ms 1410	1035	-1.51201	0.0305683	DOWN	-1.22968	0.00931694	na	-1.09279	0.0377048	na	XP_973033	similar to CG15786 CG15786-PA	46	206.068	3e-51	Tribolium castaneum	Unclassifed	Unclassifed
Ms 2555	1273	-1.50147	0.00959143	DOWN	-1.36414	0.000169724	na	-1.18105	0.00789446	na	XP_395404	similar to minidiscs CG3297-PA, isoform A	63	538.11	5e-151	Apis mellifera	Unclassifed	Unclassifed
Ms 4319	1316	-1.8594	0.00293069	DOWN	-1.02371	0.619242	na	-1.02007	0.763627	na	XP_316638	AGAP006609-PA	40	351.673	7e-95	Anopheles gambiae str. PEST	Unclassifed	Unclassifed
Ms 9		-1.6343	0.000112693	DOWN	-1.2916	0.000275283	na	-1.24749	0.000325038	na		No Blast hit
Ms 607		-1.61652	0.00031705	DOWN	-1.17741	0.00554699	na	-1.20432	0.00255511	na		Low quality sequencing
Ms 1763		-1.78324	0.00380905	DOWN	-1.15617	0.0528577	na	-1.25627	0.0408363	na		No Blast hit
Ms 1913		-1.58497	0.00945727	DOWN	1.07342	0.46255	na	1.18461	0.0634439	na		Low quality sequencing
Ms 2670		-1.61136	0.00553279	DOWN	1.07354	0.0290324	na	1.01602	0.754441	na		No Blast hit
Ms 3743		-2.05506	0.000153325	DOWN	1.28541	0.000214537	na	1.23905	0.000839181	na		No Blast hit
Ms 4228		-1.56759	0.00881615	DOWN	-1.02426	0.68886	na	-1.1654	0.0366596	na		No Blast hit
Ms 1931 contig		-1.80814	5.56049e-05	DOWN	1.36688	0.0641983	na	1.37678	0.00111919	na		No Blast hit
Ms 4719 contig		-1.78466	2.69389e-08	DOWN	1.05254	0.248209	na	-1.08183	0.143671	na		No Blast hit
Ms 2198	802	1.34	0.00120132	na	-1.65812	0.000117914	DOWN	-1.51058	3.70005e-05	DOWN	dbmo:Bmb004769	putative ABC transport system substrate-binding protein	31	82.8037	2e-14	Bombyx mori	Environmental Information Processing	Membrane Transport	ABC transporters	ABC.X1.S; putative ABC transport system substrate-binding protein
Ms 2651	1013	-1.3213	0.105476	na	-1.80835	0.000578263	DOWN	-1.95663	0.000193859	DOWN	dbmo:Bmb018754	chymotrypsin	39	173.711	1e-41	Bombyx mori	Hydrolases	Acting on peptide bonds (peptidases)	Serine endopeptidases	3.4.21.1 chymotrypsin
Ms 1970 contig	1275	-1.43362	9.00445e-08	na	-1.67353	5.30709e-12	DOWN	-1.84291	4.52132e-12	DOWN	dbmo:Bmb018754	chymotrypsin	37	174.866	7e-42	Bombyx mori	Hydrolases	Acting on peptide bonds (peptidases)	Serine endopeptidases	3.4.21.1 chymotrypsin
Ms 3230 contig	1224	-1.1062	0.016183	na	-2.11503	2.1366e-07	DOWN	-1.80318	2.06779e-06	DOWN	YP_081250	glycoside hydrolase family protein	47	332.413	4e-89	Bacillus licheniformis ATCC 14580	Metabolism	Carbohydrate Metabolism	Galactose metabolism	E3.2.1.26, sacA; beta-fructofuranosidase [EC:3.2.1.26]
Ms 3758 contig	1039	1.4365	8.80324e-07	na	-1.71352	1.80046e-10	DOWN	-1.80024	2.7755e-09	DOWN	XP_001652528	lipase	37	185.267	6e-45	Aedes aegypti	Metabolism	Lipid Metabolism	alpha-Linolenic acid metabolism	E3.1.1.32, pldA; phospholipase A1 [EC:3.1.1.32]
Ms 3488	1304	-1.2362	0.00075222	na	-1.53026	0.000925295	DOWN	-1.5337	0.00085685	DOWN	XP_559998	AGAP003501-PA	52	360.147	2e-97	Anopheles gambiae str. PEST	Metabolism	Lipid Metabolism	Glycerolipid metabolism	E3.1.1.3; triacylglycerol lipase [EC:3.1.1.3]
Ms 3758 contig	1039	1.4365	8.80324e-07	na	-1.71352	1.80046e-10	DOWN	-1.80024	2.7755e-09	DOWN	XP_001652528	lipase	37	185.267	6e-45	Aedes aegypti	Metabolism	Lipid Metabolism	Glycerophospholipid metabolism	E3.1.1.32, pldA; phospholipase A1 [EC:3.1.1.32]
Ms 2651	1013	-1.3213	0.105476	na	-1.80835	0.000578263	DOWN	-1.95663	0.000193859	DOWN	dbmo:Bmb018754	chymotrypsin	39	173.711	1e-41	Bombyx mori	Serine Peptidases	Family S1: chymotrypsin family	chymotrypsin [EC:3.4.21.1]
Ms 1970 contig	1275	-1.43362	9.00445e-08	na	-1.67353	5.30709e-12	DOWN	-1.84291	4.52132e-12	DOWN	dbmo:Bmb018754	chymotrypsin	37	174.866	7e-42	Bombyx mori	Serine Peptidases	Family S1: chymotrypsin family	chymotrypsin [EC:3.4.21.1]
Ms 3226		1.00377	0.996692	na	-1.64674	0.000725812	DOWN	-1.93298	0.000113735	DOWN		No Blast hit
Ms 4491 contig	1155	-1.20916	0.00930068	na	-1.5523	8.12238e-06	DOWN	-1.39632	3.86721e-05	na	dbmo:Bmb018983	sulfate transport system substrate-binding protein	53	220.32	5e-72	Bombyx mori	Environmental Information Processing	Membrane Transport	ABC transporters	ABC.S.S, cysP, sbp; sulfate transport system substrate-binding protein
Ms 1634	1203	-1.10704	0.367353	na	-1.54172	6.94425e-05	DOWN	-1.21818	0.00131691	na	dbmo:Bmb029365	Ca2+:H+ antiporter	72	377.867	5e-103	Bombyx mori	Environmental Information Processing	Membrane Transport	Other ion-coupled transporters	CHAA; Ca2+:H+ antiporter
Ms 173	960	1.06118	0.294544	na	-1.5297	0.00187172	DOWN	-1.49727	2.02917e-05	na	dbmo:Bmb018754	chymotrypsin	41	182.956	2e-44	Bombyx mori	Hydrolases	Acting on peptide bonds (peptidases)	Serine endopeptidases	3.4.21.1 chymotrypsin
Ms 230 contig	1503	1.17626	0.671268	na	-1.54544	4.28798e-05	DOWN	-1.45588	3.71014e-05	na	dbmo:Bmb018754	chymotrypsin	41	216.468	3e-54	Bombyx mori	Hydrolases	Acting on peptide bonds (peptidases)	Serine endopeptidases	3.4.21.1 chymotrypsin
Ms 3340 contig	1296	1.3432	2.20915e-06	na	-1.58126	3.22686e-06	DOWN	-1.49696	6.04471e-05	na	XP_970224	similar to beta-glucosidase	43	357.451	1e-96	Tribolium castaneum	Hydrolases	Glycosylases	Glycosidases, i.e. enzymes that hydrolyse O- and S-glycosyl compounds	3.2.1.62 glycosylceramidase
Ms 4326	1053	-1.36143	0.000927894	na	-1.51543	0.000551843	DOWN	-1.45135	7.42276e-06	na	XP_001659443	myoinositol oxygenase	73	289.656	2e-76	Aedes aegypti	Metabolism	Carbohydrate Metabolism	Ascorbate and aldarate metabolism	E1.13.99.1; inositol oxygenase [EC:1.13.99.1]
Ms 4326	1053	-1.36143	0.000927894	na	-1.51543	0.000551843	DOWN	-1.45135	7.42276e-06	na	XP_001659443	myoinositol oxygenase	73	289.656	2e-76	Aedes aegypti	Metabolism	Carbohydrate Metabolism	Inositol phosphate metabolism	E1.13.99.1; inositol oxygenase [EC:1.13.99.1]
Ms 75 contig	1324	-1.2509	0.00015854	na	-1.58929	4.49161e-05	DOWN	-1.38504	4.7342e-05	na	XP_001662495	lipase 1 precursor	44	325.479	5e-87	Aedes aegypti	Metabolism	Lipid Metabolism	Glycerolipid metabolism	E3.1.1.3; triacylglycerol lipase [EC:3.1.1.3]
Ms 1000	812	-1.135	0.27102	na	-1.50161	0.00290664	DOWN	-1.32722	0.0366528	na	XP_001654410	aliphatic nitrilase, putative	70	322.013	3e-86	Aedes aegypti	Metabolism	Metabolism of Cofactors and Vitamins	Pantothenate and CoA biosynthesis	E3.5.1.6; beta-ureidopropionase [EC:3.5.1.6]
Ms 1000	812	-1.135	0.27102	na	-1.50161	0.00290664	DOWN	-1.32722	0.0366528	na	XP_001654410	aliphatic nitrilase, putative	70	322.013	3e-86	Aedes aegypti	Metabolism	Metabolism of Other Amino Acids	beta-Alanine metabolism	E3.5.1.6; beta-ureidopropionase [EC:3.5.1.6]
Ms 1000	812	-1.135	0.27102	na	-1.50161	0.00290664	DOWN	-1.32722	0.0366528	na	XP_001654410	aliphatic nitrilase, putative	70	322.013	3e-86	Aedes aegypti	Metabolism	Nucleotide Metabolism	Pyrimidine metabolism	E3.5.1.6; beta-ureidopropionase [EC:3.5.1.6]
Ms 1000	812	-1.135	0.27102	na	-1.50161	0.00290664	DOWN	-1.32722	0.0366528	na	XP_001654410	aliphatic nitrilase, putative	70	322.013	3e-86	Aedes aegypti	Metabolism	Xenobiotics Biodegradation and Metabolism	Drug metabolism - other enzymes	E3.5.1.6; beta-ureidopropionase [EC:3.5.1.6]
Ms 173	960	1.06118	0.294544	na	-1.5297	0.00187172	DOWN	-1.49727	2.02917e-05	na	dbmo:Bmb018754	chymotrypsin	41	182.956	2e-44	Bombyx mori	Serine Peptidases	Family S1: chymotrypsin family	chymotrypsin [EC:3.4.21.1]
Ms 230 contig	1503	1.17626	0.671268	na	-1.54544	4.28798e-05	DOWN	-1.45588	3.71014e-05	na	dbmo:Bmb018754	chymotrypsin	41	216.468	3e-54	Bombyx mori	Serine Peptidases	Family S1: chymotrypsin family	chymotrypsin [EC:3.4.21.1]
Ms 2474	1057	-1.22437	0.00169595	na	-1.55448	8.01011e-05	DOWN	-1.48356	0.00119959	na	dbmo:Bmb021400	dbmo:Bmb021400	46	133.265	2e-29	Bombyx mori	Unclassifed	Unclassifed
Ms 3176	993	-1.14996	0.00506898	na	-1.82912	7.2648e-05	DOWN	-1.47591	0.000179902	na	ABU98617	unknown	35	168.318	7e-40	Helicoverpa armigera	Unclassifed	Unclassifed
Ms 778 contig	1083	-1.0671	0.122502	na	-1.63371	8.29738e-05	DOWN	-1.47693	2.61342e-05	na	dbmo:Bmb021400	dbmo:Bmb021400	46	131.339	7e-29	Bombyx mori	Unclassifed	Unclassifed
Ms 1255		1.34335	0.105622	na	-1.58271	0.0195195	DOWN	-1.27456	0.0448416	na		No Blast hit
Ms 4431		1.21258	0.453096	na	-1.50087	0.00966331	DOWN	-1.39998	0.00699448	na		No Blast hit
Ms 764	1237	0	1	na	0	1	na	0	1	DOWN	XP_001649218	hypothetical protein AaeL_AAEL004473/PRK02224; chromosome segregation protein; Provisional	22	79.337	6e-13	Aedes aegypti	Cellular Processes	Cell Growth and Development
Ms 4876	1076	-1.4524	0.00859691	na	-1.35101	4.65174e-05	na	-1.56242	0.000594254	DOWN	dbmo:Bmb018983	sulfate transport system substrate-binding protein	73	517.309	4e-145	Bombyx mori	Environmental Information Processing	Membrane Transport	ABC transporters	ABC.S.S, cysP, sbp; sulfate transport system substrate-binding protein
Ms 3661	1297	1.07716	0.56077	na	-1.14333	0.170933	na	-1.6018	0.00448891	DOWN	XP_001648726	cytochrome P450	39	188.348	1e-45	Aedes aegypti	Metabolism	Biosynthesis of Secondary Metabolites	Limonene and pinene degradation	E1.14.-.-; [EC:1.14.-.-]
Ms 1933 contig	2210	-1.04705	0.335812	na	-1.28913	0.00419371	na	-1.64338	0.00221396	DOWN	AAY21920	cytochrome P450	62	637.491	1e-180	Helicoverpa armigera	Metabolism	Lipid Metabolism	Biosynthesis of steroids	E1.14.13.70, CYP51; cytochrome P450, family 51, subfamily A (sterol 14-demethylase) [EC:1.14.13.70]
Ms 3661	1297	1.07716	0.56077	na	-1.14333	0.170933	na	-1.6018	0.00448891	DOWN	XP_001648726	cytochrome P450	39	188.348	1e-45	Aedes aegypti	Metabolism	Xenobiotics Biodegradation and Metabolism	gamma-Hexachlorocyclohexane degradation	E1.14.-.-; [EC:1.14.-.-]
Ms 3661	1297	1.07716	0.56077	na	-1.14333	0.170933	na	-1.6018	0.00448891	DOWN	XP_001648726	cytochrome P450	39	188.348	1e-45	Aedes aegypti	Metabolism	Xenobiotics Biodegradation and Metabolism	Naphthalene and anthracene degradation	E1.14.-.-; [EC:1.14.-.-]
Ms 4398	1179	-1.11929	0.0916658	na	1.23722	0.043529	na	1.65384	0.00613511	UP	XP_001601300	hypothetical protein	39	189.889	3e-46	Nasonia vitripennis	Hypothetical protein	Unclassifed
Ms 557		-1.35393	0.0717624	na	1.3112	0.000185487	na	1.56731	0.00513691	UP		No Blast hit
Ms 816		-1.02054	0.557922	na	1.20501	0.00253916	na	0	1	UP		No Blast hit
Ms 2863		1.35422	0.0156103	na	-1.06777	1	na	0	1	UP		No Blast hit
Ms 3386		1.3009	0.00219751	na	1.07927	1	na	0	1	UP		Low quality sequencing
Ms 3902		1.0202	0.864164	na	1.04956	0.273386	na	0	1	UP		No Blast hit
Ms 4396	1295	1.11569	0.316366	na	0	1	UP	1.3102	0.0272175	na	EEB10208	conserved hypothetical protein	53	274.633	1e-71	Pediculus humanus corporis	Hypothetical protein	Unclassifed
Ms 2550		1.28542	0.0063622	na	0	1	UP	1.14379	1	na		No Blast hit
Ms 4250		1.28344	0.00957359	na	1.55279	1.09034e-05	UP	1.42556	0.00919306	na		No Blast hit
Ms 4882		1.08202	0.62237	na	0	1	UP	0	1	UP		Low quality sequencing
Ms 4901		-1.04751	0.578982	na	0	1	UP	0	1	UP		Low quality sequencing
Ms 2885	493	1.58611	0.00184507	UP	1.47674	0.0083233	na	1.29877	0.000797436	na	dya:Dyak_GE10108	GE10108 gene product from transcript GE10108-RA ; K08756 fatty acid-binding protein 7, brain	35	78.1814	1e-13	Drosophila yakuba	Cellular Processes	Endocrine System	PPAR signaling pathway	FABP7; fatty acid-binding protein 7, brain
Ms 2246	1316	1.771	0.0024934	UP	-1.18291	0.0113821	na	-1.06638	0.35896	na	NP_001038956	ecdysteroid 22-kinase	27	145.206	1e-32	Bombyx mori	Cellular Processes	Growth and Development
Ms 3478	984	1.5346	0.00745597	UP	1.0275	0.172652	na	1.04166	0.475126	na	XP_966886	similar to Ubiquitin carboxy-terminal hydrolase CG4265-PA	54	256.529	2e-66	Tribolium castaneum	Cysteine Peptidases	Family C12: ubiquitin C-terminal hydrolase family	UCHL3; ubiquitin carboxyl-terminal hydrolase L3 [EC:3.4.19.12]
Ms 3504	1012	1.56613	0.00284169	UP	1.18677	0.00141085	na	1.15465	0.000334847	na	XP_966886	similar to Ubiquitin carboxy-terminal hydrolase CG4265-PA	53	254.218	1e-65	Tribolium castaneum	Cysteine Peptidases	Family C12: ubiquitin C-terminal hydrolase family	UCHL3; ubiquitin carboxyl-terminal hydrolase L3 [EC:3.4.19.12]
Ms 3309	629	1.5287	0.000416518	UP	-1.12466	0.0200759	na	-1.07003	0.0123862	na	XP_317795	AGAP011504-PA	55	98.2117	4e-19	Anopheles gambiae str. PEST	Environmental Information Processing	Membrane Transport	Other transporters	SEC61B, SBH2; protein transport protein Sec61 subunit beta
Ms 58 contig	1287	1.50323	1.49024e-05	UP	1.36341	0.000606592	na	1.21174	0.00165862	na	XP_972491	similar to immunophilin FKBP46	65	133.265	4e-29	Tribolium castaneum	Genetic Information Processing	Folding, Sorting and Degradation	Protein folding and associated processing	E5.2.1.8; peptidylprolyl isomerase [EC:5.2.1.8]
Ms 164 contig	1190	1.50517	4.95037e-05	UP	-1.05138	0.203798	na	1.04614	0.530977	na	XP_316306	AGAP006238-PA	75	276.174	3e-72	Anopheles gambiae str. PEST	Genetic Information Processing	Folding, Sorting and Degradation	Ubiquitin mediated proteolysis	UBE2C, UBC11; ubiquitin-conjugating enzyme E2 C [EC:6.3.2.19]
Ms 2951	1140	1.65945	0.0358828	UP	1.26493	0.000964901	na	1.08042	0.464486	na	Q93104	Full Enhancer of rudimentary homolog	94	205.682	5e-51	Aedes aegypti	Genetic information processing	Protein Binding
Ms 275	738	1.50922	0.00123417	UP	-1.01032	0.79716	na	1.07666	0.169118	na	NP_001037410	ubiquitin-like protein SMT3	96	181.415	5e-44	Bombyx mori	Genetic information processing	protein Folding, sorting and Degradation
Ms 803 contig	1397	1.51469	1.05078e-08	UP	1.03998	0.243411	na	1.05745	0.0240406	na	NP_001093087	HMGB-UBF_HMG-box, class II and III members of the HMG-box superfamily of DNA-binding proteins.	82	126.331	5e-27	Bombyx mori	Genetic information processing	Trancription factor
Ms 587	1101	1.50344	0.00210708	UP	1.03435	0.299021	na	-1.03137	0.158655	na	XP_969584	similar to CG10576 CG10576-PA	69	493.041	2e-137	Tribolium castaneum	Genetic Information Processing	Translation	Other translation proteins	E3.4.11.18, map; methionyl aminopeptidase [EC:3.4.11.18]
Ms 1337	985	1.54042	0.00188707	UP	-1.05126	0.28738	na	1.16826	0.0809751	na	NP_001116980	histone H2 A.F/Z	96	207.608	1e-51	Strongylocentrotus purpuratus	Human Diseases	Immune Disorders	Systemic lupus erythematosus	H2A; histone H2A
Ms 3309	629	1.5287	0.000416518	UP	-1.12466	0.0200759	na	-1.07003	0.0123862	na	XP_317795	AGAP011504-PA	55	98.2117	4e-19	Anopheles gambiae str. PEST	Human Diseases	Infectious Diseases	Vibrio cholerae infection	SEC61B, SBH2; protein transport protein Sec61 subunit beta
Ms 3314	886	2.03199	6.60674e-05	UP	-1.0365	0.143941	na	1.46223	0.000991931	na	CAA38532	30K protein	37	180.644	1e-43	Bombyx mori	Hydrolases	Acting on peptide bonds (peptidases)	Aminopeptidases	3.4.11.14 cytosol alanyl aminopeptidase
Ms 1769	1007	1.56042	0.0148667	UP	1.04372	0.207375	na	1.07504	0.10639	na	XP_966886	similar to Ubiquitin carboxy-terminal hydrolase CG4265-PA	54	256.529	2e-66	Tribolium castaneum	Hydrolases	Acting on peptide bonds (peptidases)	Omega peptidases	3.4.19.12 ubiquitinyl hydrolase 1
Ms 3478	984	1.5346	0.00745597	UP	1.0275	0.172652	na	1.04166	0.475126	na	XP_966886	similar to Ubiquitin carboxy-terminal hydrolase CG4265-PA	54	256.529	2e-66	Tribolium castaneum	Hydrolases	Acting on peptide bonds (peptidases)	Omega peptidases	3.4.19.12 ubiquitinyl hydrolase 1
Ms 3504	1012	1.56613	0.00284169	UP	1.18677	0.00141085	na	1.15465	0.000334847	na	XP_966886	similar to Ubiquitin carboxy-terminal hydrolase CG4265-PA	53	254.218	1e-65	Tribolium castaneum	Hydrolases	Acting on peptide bonds (peptidases)	Omega peptidases	3.4.19.12 ubiquitinyl hydrolase 1
Ms 2905	970	1.68679	0.00534429	UP	-1.09344	0.0164838	na	-1.16893	0.0122904	na	dbmo:Bmb018754	chymotrypsin	39	169.088	3e-40	Bombyx mori	Hydrolases	Acting on peptide bonds (peptidases)	Serine endopeptidases	3.4.21.1 chymotrypsin
Ms 25	975	0	1	UP	0	1	na	0	1	na	XP_001654463	hypothetical protein AaeL_AAEL010333/Domain of unknown function (DUF367)	73	281.567	6e-74	Aedes aegypti	Hypothetical protein	Unclassifed
Ms 216	1106	1.81194	4.98775e-05	UP	-1.32309	0.00260844	na	1.00775	0.591367	na	dbmo:Bmb039357	3-phytase	35	156.377	2e-36	Bombyx mori	Metabolism	Carbohydrate Metabolism	Inositol phosphate metabolism	E3.1.3.8; 3-phytase [EC:3.1.3.8]
Ms 4986	1074	1.60835	5.30908e-05	UP	-1.31535	0.000403355	na	-1.06661	0.106445	na	dbmo:Bmb039357	3-phytase	36	158.303	5e-37	Bombyx mori	Metabolism	Carbohydrate Metabolism	Inositol phosphate metabolism	E3.1.3.8; 3-phytase [EC:3.1.3.8]
Ms 1603	1157	1.51513	0.00443587	UP	1.12368	0.0838565	na	1.07839	0.673689	na	XP_001653747	DEAD box ATP-dependent RNA helicase	87	609.757	1e-172	Aedes aegypti	Metabolism	Carbohydrate Metabolism	Starch and sucrose metabolism	E3.6.1.-; [EC:3.6.1.-]
Ms 445	1126	1.71709	0.00100847	UP	-1.14458	0.00573033	na	-1.12303	0.00943136	na	AAF16700	juvenile hormone binding protein precursor-like protein	28	79.7221	3e-23	Manduca sexta	Metabolism	Lipid Metabolism	Glycerophospholipid metabolism	E3.6.1.26, cdh; CDP-diacylglycerol pyrophosphatase [EC:3.6.1.26]
Ms 1603	1157	1.51513	0.00443587	UP	1.12368	0.0838565	na	1.07839	0.673689	na	XP_001653747	DEAD box ATP-dependent RNA helicase	87	609.757	1e-172	Aedes aegypti	Metabolism	Metabolism of Cofactors and Vitamins	Folate biosynthesis	E3.6.1.-; [EC:3.6.1.-]
Ms 4218	1199	1.56852	0.000143538	UP	1.20481	0.00888737	na	1.23403	0.0076425	na	XP_001658306	DEAD box ATP-dependent RNA helicase	80	416.001	8e-139	Aedes aegypti	Metabolism	Nucleotide Metabolism	Purine metabolism	E3.6.1.3; adenosinetriphosphatase [EC:3.6.1.3]
Ms 2905	970	1.68679	0.00534429	UP	-1.09344	0.0164838	na	-1.16893	0.0122904	na	dbmo:Bmb018754	chymotrypsin	39	169.088	3e-40	Bombyx mori	Serine Peptidases	Family S1: chymotrypsin family	chymotrypsin [EC:3.4.21.1]
Ms 449		1.70377	0.0189319	UP	1.37572	0.0070381	na	1.28636	0.0257734	na		No Blast hit
na: Not differentially regulated
