# Supplementary material for: Unbiased Transcriptional Comparisons of Generalist and Specialist Herbivores Feeding on Progressively Defenseless Nicotiana attenuata Plants
Source: PLoS One. 2010 Jan 15;5(1):e8735. doi: 10.1371/journal.pone.0008735 (PMC2806910; doi:10.1371/journal.pone.0008735)
Supplement: Table S2 — Genes transcriptionally regulated by generalist Heliothis virescens larvae in response to jasmonate-mediated defense response of Nicotiana attenuata. (0.83 MB XLS) [file pone.0008735.s004.xls]

## Sheet: Supp table Hv
Table S2: Genes transcriptionally regulated by generalist Hv larvae in response to JA-mediated defense responses of N. attenuata.
CloneID	Length (bp)	JA-silenced plants			N/PI-silenced plants			N-silenced plants			Accession	Description	Identity	Score	Evalue	Species	Mapping to KEGG biochemical pathways
		Mean ratio	p-value	UP/DOWN	Mean ratio	p-value	UP/DOWN	Mean ratio	p-value	UP/DOWN							Level 1	Level 2	Level 3	Level 4
Hv 4143 contig	1446	-2.14899	4.24724e-07	DOWN	-1.8402	5.78167e-06	DOWN	-1.63475	2.1667e-07	DOWN	XP_974595	similar to regulatory factor X-associated ankyrin-containing protein, putative	45	171.785	1e-40	Tribolium castaneum	Cellular Processes	Cytoskeleton related
Hv 1959	1027	-2.36974	2.59691e-06	DOWN	-2.33831	2.33913e-06	DOWN	-2.11625	3.47533e-08	DOWN	XP_001985073	GH14704	61	116.316	3e-24	Drosophila grimshawi	Cellular Processes	Endocrine System	PPAR signaling pathway	E1.3.99.3, ACADM, acd; acyl-CoA dehydrogenase [EC:1.3.99.3]
Hv 2564	880	-1.63312	4.13304e-05	DOWN	-1.72453	2.67066e-07	DOWN	-1.85767	3.51548e-08	DOWN	XP_001662127	sterol carrier protein-2, putative	69	222.246	3e-56	Aedes aegypti	Cellular Processes	Endocrine System	PPAR signaling pathway	SCP2, SCPX; sterol carrier protein 2 [EC:2.3.1.176]
Hv 4781	900	-4.45532	2.98521e-05	DOWN	-3.28854	4.9691e-07	DOWN	-3.7074	2.75197e-07	DOWN	BAD26678	Diazepam binding inhibitor-like protein	68	123.25	2e-26	Plutella xylostella	Cellular Processes	Endocrine System	PPAR signaling pathway	DBI, ACBP; diazepam-binding inhibitor (GABA receptor modulator, acyl-CoA-binding protein)
Hv 1133 contig	1370	-2.96166	4.48777e-10	DOWN	-2.74385	1.49531e-08	DOWN	-2.62384	6.72913e-09	DOWN	NP_001038956	ecdysteroid 22-kinase	41	253.062	4e-65	Bombyx mori	Cellular Processes	Growth and Development	Phosphotransferanse
Hv 21	704	-5.08698	3.06384e-05	DOWN	-5.33301	1.43437e-05	DOWN	-4.05957	4.02653e-07	DOWN	ABK29514	ecdysteroid-regulated protein	53	121.709	4e-26	Helicoverpa armigera	Cellular Processes	Growth and Development
Hv 2671	1044	-1.93528	0.000284431	DOWN	-1.82075	4.3127e-06	DOWN	-1.70216	2.00245e-05	DOWN	NP_001038956	ecdysteroid 22-kinase	39	234.572	9e-60	Bombyx mori	Cellular Processes	Growth and Development
Hv 3141	929	-2.58213	4.01039e-05	DOWN	-1.81344	2.34406e-05	DOWN	-2.05162	1.7742e-05	DOWN	AAF70499	3-dehydroecdysone 3alpha-reductase	54	124.79	8e-57	Spodoptera littoralis	Cellular Processes	Growth and Development
Hv 685	935	-20.5447	1.83827e-06	DOWN	-4.64524	4.80611e-07	DOWN	-3.83503	3.9041e-07	DOWN	AAF08254	Cry1A toxin receptor A	90	556.599	9e-157	Heliothis virescens	Cellular Processes	Immune response
Hv 2406	890	-6.55733	0.00161426	DOWN	-3.55177	1.56926e-05	DOWN	-2.1663	4.97202e-06	DOWN	ACB54955	insect intestinal mucin 4	88	171.4	7e-41	Helicoverpa armigera	Cellular Processes	Immune response
Hv 2489	689	-4.82143	4.69363e-05	DOWN	-4.02799	9.61625e-06	DOWN	-3.52841	4.51439e-08	DOWN	ACB54933	insect intestinal mucin 2	91	288.115	3e-76	Helicoverpa armigera	Cellular Processes	Immune response
Hv 3198	931	-9.7674	0.00386523	DOWN	-3.90565	4.5958e-06	DOWN	-2.78838	0.00534008	DOWN	ACB54955	insect intestinal mucin 4	88	171.4	8e-41	Helicoverpa armigera	Cellular Processes	Immune response
Hv 4583	1038	-6.98445	1.86026e-05	DOWN	-5.77765	5.25485e-06	DOWN	-4.07438	1.76701e-06	DOWN	ABU98616	chitin binding PM protein	88	553.132	1e-155	Helicoverpa armigera	Cellular Processes	peritrophic matrix protein
Hv 3021	962	-2.73597	5.21062e-05	DOWN	-2.12558	1.35298e-06	DOWN	-1.90537	2.82785e-07	DOWN	NP_001040524	peroxisomal membrane protein PMP22	70	259.61	2e-67	Bombyx mori	Cellular Processes	sensory perception	component of Myelin
Hv 2398	809	-1.71175	0.000156775	DOWN	-1.78205	8.77628e-07	DOWN	-1.86029	0.000276473	DOWN	XP_001650938	hypothetical protein AaeL_AAEL005475	63	138.272	6e-31	Aedes aegypti	Cysteine Peptidases	Family C48: Ulp1 endopeptidase family	SENP8; sentrin-specific protease 8 [EC:3.4.22.-]
Hv 235	768	-4.99602	4.9592e-05	DOWN	-4.59458	1.33321e-05	DOWN	-4.12306	2.40073e-08	DOWN	dbmo:Bmb004769	putative ABC transport system substrate-binding protein	28	80.4925	8e-14	Bombyx mori	Environmental Information Processing	Membrane Transport	ABC transporters	ABC.X1.S; putative ABC transport system substrate-binding protein
Hv 1166	1105	-2.01378	3.30423e-05	DOWN	-4.61234	1.46718e-05	DOWN	-3.58902	1.70898e-05	DOWN	dbmo:Bmb018983	sulfate transport system substrate-binding protein	62	405.601	2e-111	Bombyx mori	Environmental Information Processing	Membrane Transport	ABC transporters	ABC.S.S, cysP, sbp; sulfate transport system substrate-binding protein
Hv 1313	987	-8.6669	8.52409e-05	DOWN	-5.81431	7.81186e-08	DOWN	-4.06721	2.81344e-07	DOWN	dbmo:Bmb018983	sulfate transport system substrate-binding protein	72	473.011	8e-132	Bombyx mori	Environmental Information Processing	Membrane Transport	ABC transporters	ABC.S.S, cysP, sbp; sulfate transport system substrate-binding protein
Hv 2081	1012	-4.05582	0.0154042	DOWN	-4.4076	2.47971e-05	DOWN	-4.0916	2.47941e-06	DOWN	dbmo:Bmb018983	sulfate transport system substrate-binding protein	44	264.618	5e-69	Bombyx mori	Environmental Information Processing	Membrane Transport	ABC transporters	ABC.S.S, cysP, sbp; sulfate transport system substrate-binding protein
Hv 2268	996	-2.53952	0.000147314	DOWN	-2.01905	6.6497e-06	DOWN	-2.24774	7.69729e-06	DOWN	dbmo:Bmb018983	sulfate transport system substrate-binding protein	49	298.13	4e-79	Bombyx mori	Environmental Information Processing	Membrane Transport	ABC transporters	ABC.S.S, cysP, sbp; sulfate transport system substrate-binding protein
Hv 3011	933	-7.48308	0.00654136	DOWN	-4.41849	1.65715e-06	DOWN	-4.6509	4.05351e-08	DOWN	dbmo:Bmb018983	sulfate transport system substrate-binding protein	43	204.142	7e-51	Bombyx mori	Environmental Information Processing	Membrane Transport	ABC transporters	ABC.S.S, cysP, sbp; sulfate transport system substrate-binding protein
Hv 3333	1019	-1.6739	0.0011305	DOWN	-3.01692	0.000285223	DOWN	-3.02089	3.45568e-05	DOWN	dbmo:Bmb018983	sulfate transport system substrate-binding protein	47	283.108	1e-74	Bombyx mori	Environmental Information Processing	Membrane Transport	ABC transporters	ABC.S.S, cysP, sbp; sulfate transport system substrate-binding protein
Hv 3635	1027	-2.28688	0.000467673	DOWN	-3.40978	0.0014691	DOWN	-4.13649	1.47366e-07	DOWN	dbmo:Bmb018983	sulfate transport system substrate-binding protein	49	304.679	4e-81	Bombyx mori	Environmental Information Processing	Membrane Transport	ABC transporters	ABC.S.S, cysP, sbp; sulfate transport system substrate-binding protein
Hv 4428	1007	-4.55615	0.000918325	DOWN	-3.80177	9.7847e-05	DOWN	-5.50129	1.76647e-05	DOWN	dbmo:Bmb018983	sulfate transport system substrate-binding protein	48	296.975	8e-79	Bombyx mori	Environmental Information Processing	Membrane Transport	ABC transporters	ABC.S.S, cysP, sbp; sulfate transport system substrate-binding protein
Hv 4481	975	-4.22892	0.00127102	DOWN	-2.51794	4.88842e-06	DOWN	-2.55204	1.72673e-08	DOWN	dbmo:Bmb018983	sulfate transport system substrate-binding protein	52	296.204	1e-78	Bombyx mori	Environmental Information Processing	Membrane Transport	ABC transporters	ABC.S.S, cysP, sbp; sulfate transport system substrate-binding protein
Hv 4536	962	-5.40382	0.0105819	DOWN	-5.03536	4.13232e-05	DOWN	-4.86826	2.64376e-06	DOWN	dbmo:Bmb018983	sulfate transport system substrate-binding protein	46	268.085	4e-70	Bombyx mori	Environmental Information Processing	Membrane Transport	ABC transporters	ABC.S.S, cysP, sbp; sulfate transport system substrate-binding protein
Hv 1389 contig	1117	-3.24857	1.77171e-07	DOWN	-4.75281	6.77464e-10	DOWN	-3.92534	1.95309e-10	DOWN	dbmo:Bmb018983	sulfate transport system substrate-binding protein	45	271.166	6e-71	Bombyx mori	Environmental Information Processing	Membrane Transport	ABC transporters	ABC.S.S, cysP, sbp; sulfate transport system substrate-binding protein
Hv 4301 contig	1547	-2.61049	0.000233335	DOWN	-4.97688	2.17437e-08	DOWN	-3.21116	1.0263e-09	DOWN	dbmo:Bmb018983	sulfate transport system substrate-binding protein	45	270.781	1e-70	Bombyx mori	Environmental Information Processing	Membrane Transport	ABC transporters	ABC.S.S, cysP, sbp; sulfate transport system substrate-binding protein
Hv 2327	980	-1.64596	0.000241813	DOWN	-1.87863	6.22705e-05	DOWN	-1.67683	3.45447e-07	DOWN	dame:19127	ENSAPMG00000001670; Na:H antiporter, NhaC family	46	192.971	2e-47	Apis mellifera	Environmental Information Processing	Membrane Transport	Other ion-coupled transporters	TC.NHAC, nhaC; Na:H antiporter, NhaC family
Hv 2277	1024	-1.70478	8.11841e-05	DOWN	-1.9981	6.54716e-08	DOWN	-1.51735	3.34097e-06	DOWN	BAA07467	ORF2	58	238.039	8e-61	Bombyx mori	Environmental Information Processing	Membrane Transport	Phosphotransferase system (PTS)	PTS-Fru-EIIC, fruA; PTS system, fructose-specific IIC component
Hv 4349	988	-3.09802	0.021618	DOWN	-2.74366	4.82337e-06	DOWN	-2.48738	1.46243e-05	DOWN	ABV44719	ryanodine receptor-like protein	66	232.646	3e-59	Phlebotomus papatasi	Environmental Information Processing	Signal transduction	receptor
Hv 1945 contig	1021	-2.17379	2.57891e-08	DOWN	-1.67606	2.77889e-09	DOWN	-1.65033	2.91067e-10	DOWN	XP_001363160	similar to Ubiquinol-cytochrome c reductase, Rieske iron-sulfur polypeptide 1 isoform 1	31	77.0258	2e-12	Monodelphis domestica	Environmental Information Processing	Signal Transduction	TGF-beta signaling pathway	DCN; decorin
Hv 4388	994	-2.37196	0.000124111	DOWN	-3.19455	5.51461e-05	DOWN	-2.93332	1.88753e-05	DOWN	XP_001952635	similar to SD02026p, partial	42	111.309	1e-22	Acyrthosiphon pisum	Environmental Information Processing	Signal Transduction	Two-component system	HD.OMPR.S.VICK, vicK; two-component system, OmpR family, sensor histidine kinase VicK [EC:2.7.13.3]
Hv 4139	1045	-1.78485	0.00863635	DOWN	-1.91148	2.1854e-06	DOWN	-2.10844	0.00216149	DOWN	XP_970008	similar to scavenger receptor class B (AGAP005716-PA)	38	169.474	4e-40	Tribolium castaneum	Environmental Information Processing	Signal transduction
Hv 4299	1023	-1.97325	0.000129208	DOWN	-1.56007	0.000128106	DOWN	-1.78274	3.79884e-06	DOWN	XP_969712	similar to adenylate cyclase	45	280.796	1e-73	Tribolium castaneum	Environmental Information Processing	Signal transduction
Hv 1165	826	-1.76308	5.74624e-05	DOWN	-1.74304	3.03352e-05	DOWN	-1.95643	5.36004e-05	DOWN	XP_001601269	similar to leucine-rich transmembrane protein	38	126.716	2e-27	Nasonia vitripennis	Environmental Information Processing	Signaling
Hv 526	979	-1.5645	4.03193e-05	DOWN	-1.82115	1.95096e-07	DOWN	-1.9411	1.69318e-05	DOWN	AAB26023	alkaliphilic serine protease P-IIc=trypsin-like protease	61	207.223	1e-51	Bombyx mori	Environmental Information Processing	Signaling Molecules and Interaction	Neuroactive ligand-receptor interaction	E3.4.21.4, PRSS1, PRSS2, PRSS3; trypsin [EC:3.4.21.4]
Hv 879	823	-5.28602	5.95189e-06	DOWN	-5.2255	9.49749e-06	DOWN	-4.13294	2.32273e-06	DOWN	dbmo:Bmb027458	trypsin	55	262.692	1e-68	Bombyx mori	Environmental Information Processing	Signaling Molecules and Interaction	Neuroactive ligand-receptor interaction	E3.4.21.4, PRSS1, PRSS2, PRSS3; trypsin [EC:3.4.21.4]
Hv 2162	1064	-4.00712	0.00517592	DOWN	-4.33425	1.9515e-05	DOWN	-3.78578	4.1964e-07	DOWN	dbmo:Bmb027458	trypsin	61	291.197	5e-77	Bombyx mori	Environmental Information Processing	Signaling Molecules and Interaction	Neuroactive ligand-receptor interaction	E3.4.21.4, PRSS1, PRSS2, PRSS3; trypsin [EC:3.4.21.4]
Hv 2475	803	-3.60904	0.000697426	DOWN	-2.11589	2.00084e-06	DOWN	-1.62222	1.54985e-05	DOWN	dbmo:Bmb027458	trypsin	55	259.61	1e-67	Bombyx mori	Environmental Information Processing	Signaling Molecules and Interaction	Neuroactive ligand-receptor interaction	E3.4.21.4, PRSS1, PRSS2, PRSS3; trypsin [EC:3.4.21.4]
Hv 2673	990	-4.31475	3.38115e-05	DOWN	-4.50767	1.13525e-05	DOWN	-3.94772	6.16103e-07	DOWN	dbmo:Bmb027458	trypsin	44	201.06	6e-50	Bombyx mori	Environmental Information Processing	Signaling Molecules and Interaction	Neuroactive ligand-receptor interaction	E3.4.21.4, PRSS1, PRSS2, PRSS3; trypsin [EC:3.4.21.4]
Hv 2688	919	-3.67792	0.00939449	DOWN	-4.81416	0.000169228	DOWN	-3.87851	5.40836e-06	DOWN	dbmo:Bmb027458	trypsin	41	185.267	3e-45	Bombyx mori	Environmental Information Processing	Signaling Molecules and Interaction	Neuroactive ligand-receptor interaction	E3.4.21.4, PRSS1, PRSS2, PRSS3; trypsin [EC:3.4.21.4]
Hv 3304	965	-4.77095	8.90279e-05	DOWN	-3.36245	6.32877e-07	DOWN	-2.56336	6.59799e-06	DOWN	dbmo:Bmb027458	trypsin	61	294.278	5e-78	Bombyx mori	Environmental Information Processing	Signaling Molecules and Interaction	Neuroactive ligand-receptor interaction	E3.4.21.4, PRSS1, PRSS2, PRSS3; trypsin [EC:3.4.21.4]
Hv 3545	1041	-4.7321	0.00119431	DOWN	-2.49749	2.38908e-06	DOWN	-2.38642	1.8241e-06	DOWN	XP_001966291	GF22083	29	105.531	6e-21	Drosophila ananassae	Environmental Information Processing	Signaling Molecules and Interaction	Neuroactive ligand-receptor interaction	E3.4.21.4, PRSS1, PRSS2, PRSS3; trypsin [EC:3.4.21.4]
Hv 4541	808	-15.4764	4.16255e-05	DOWN	-6.98606	0.000814994	DOWN	-3.45902	0.00039056	DOWN	CAA72954	trypsin-like protease	82	410.994	5e-113	Helicoverpa armigera	Environmental Information Processing	Signaling Molecules and Interaction	Neuroactive ligand-receptor interaction	E3.4.21.4, PRSS1, PRSS2, PRSS3; trypsin [EC:3.4.21.4]
Hv 1128 contig	1069	-5.21502	8.84594e-10	DOWN	-2.87755	6.43948e-12	DOWN	-2.61347	7.08091e-12	DOWN	XP_002091232	GE13538	25	103.219	3e-20	Drosophila yakuba	Environmental Information Processing	Signaling Molecules and Interaction	Neuroactive ligand-receptor interaction	E3.4.21.4, PRSS1, PRSS2, PRSS3; trypsin [EC:3.4.21.4]
Hv 1460 contig	895	-13.8019	1.8268e-08	DOWN	-9.1194	3.84241e-12	DOWN	-7.3915	2.17739e-11	DOWN	dbmo:Bmb027458	trypsin	59	285.804	2e-75	Bombyx mori	Environmental Information Processing	Signaling Molecules and Interaction	Neuroactive ligand-receptor interaction	E3.4.21.4, PRSS1, PRSS2, PRSS3; trypsin [EC:3.4.21.4]
Hv 1464 contig	1331	-3.84147	3.54433e-05	DOWN	-2.58761	1.96225e-09	DOWN	-2.77811	1.02029e-09	DOWN	XP_001966291	GF22083	28	106.686	4e-21	Drosophila ananassae	Environmental Information Processing	Signaling Molecules and Interaction	Neuroactive ligand-receptor interaction	E3.4.21.4, PRSS1, PRSS2, PRSS3; trypsin [EC:3.4.21.4]
Hv 2528 contig	955	-5.11858	4.5372e-11	DOWN	-4.47109	3.21682e-10	DOWN	-3.93189	3.40045e-11	DOWN	dbmo:Bmb027458	trypsin	43	207.994	5e-52	Bombyx mori	Environmental Information Processing	Signaling Molecules and Interaction	Neuroactive ligand-receptor interaction	E3.4.21.4, PRSS1, PRSS2, PRSS3; trypsin [EC:3.4.21.4]
Hv 4283 contig	775	-2.52478	2.8022e-06	DOWN	-2.22337	1.32539e-10	DOWN	-2.07631	2.28101e-09	DOWN	dbmo:Bmb027458	trypsin	61	291.582	2e-77	Bombyx mori	Environmental Information Processing	Signaling Molecules and Interaction	Neuroactive ligand-receptor interaction	E3.4.21.4, PRSS1, PRSS2, PRSS3; trypsin [EC:3.4.21.4]
Hv 771 contig	1056	-1.55292	6.22192e-07	DOWN	-2.44953	3.82948e-06	DOWN	-2.5642	3.67115e-07	DOWN	ABV60313	putative serine protease	30	124.79	1e-26	Lutzomyia longipalpis	Environmental Information Processing	Signaling Molecules and Interaction	Neuroactive ligand-receptor interaction	E3.4.21.4, PRSS1, PRSS2, PRSS3; trypsin [EC:3.4.21.4]
Hv 308	945	-7.01364	6.36743e-05	DOWN	-9.79783	1.60492e-06	DOWN	-4.26331	6.42155e-06	DOWN	NP_001091744	alkaline nuclease	70	444.891	4e-123	Bombyx mori	Enzymes	Hydrolases
Hv 718	997	-6.26847	2.87541e-05	DOWN	-4.43322	1.32734e-06	DOWN	-3.62182	4.19163e-06	DOWN	AAK58066	110 kDa aminopeptidase	92	594.349	4e-168	Heliothis virescens	Enzymes	Hydrolases
Hv 3516	966	-2.31094	0.00100177	DOWN	-2.59715	3.52442e-05	DOWN	-2.2771	0.000474595	DOWN	XP_001868269	thymus-specific serine protease	44	231.876	5e-59	Culex quinquefasciatus	Enzymes	Peptidases
Hv 4037 contig	1625	-2.47092	4.46106e-08	DOWN	-2.36874	1.42818e-10	DOWN	-2.00968	2.19164e-10	DOWN	XP_001868269	thymus-specific serine protease	39	330.872	2e-88	Culex quinquefasciatus	Enzymes	Peptidases
Hv 4141 contig	1086	-1.63985	1.68485e-06	DOWN	-3.4289	6.75602e-11	DOWN	-1.59975	1.0479e-07	DOWN	BAD86655	reverse transcriptase	53	304.679	7e-81	Bombyx mori	Genetic Information Processing	Replication and Repair	Other replication, recombination and repair proteins	K07497; putative transposase
Hv 76	881	-3.40499	0.0395259	DOWN	-4.94705	0.00679638	DOWN	-3.41846	7.92259e-05	DOWN	XP_972946	similar to Protein CREG1 precursor (Cellular repressor of E1A-stimulated genes 1)	48	196.438	2e-48	Tribolium castaneum	Genetic Information Processing	Repressor
Hv 1283	865	-5.5549	3.88614e-05	DOWN	-4.28177	3.31775e-07	DOWN	-3.18451	8.1185e-06	DOWN	XP_972946	similar to Protein CREG1 precursor (Cellular repressor of E1A-stimulated genes 1)	48	195.667	3e-48	Tribolium castaneum	Genetic Information Processing	Repressor
Hv 3816	1030	-3.37651	0.00173628	DOWN	-5.53305	0.000243384	DOWN	-9.31484	0.000281822	DOWN	NP_149135	RNA dependent RNA polymerase	95	659.448	0	Cypovirus 14	Genetic Information Processing	Transcription
Hv 1583 contig	1062	-3.89018	4.96834e-05	DOWN	-6.48463	1.98934e-05	DOWN	-6.03591	7.6157e-05	DOWN	dbmo:Bmb014541	ribosomal protein S6 modification protein	49	312.383	2e-83	Bombyx mori	Genetic Information Processing	Translation	Other translation proteins	RIMK; ribosomal protein S6 modification protein
Hv 3019 contig	1076	-5.31282	0.000637463	DOWN	-12.082	1.005e-07	DOWN	-14.9273	1.50075e-08	DOWN	dbmo:Bmb014541	ribosomal protein S6 modification protein	45	265.003	4e-69	Bombyx mori	Genetic Information Processing	Translation	Other translation proteins	RIMK; ribosomal protein S6 modification protein
Hv 4810	908	-3.05444	2.85265e-05	DOWN	-1.86499	2.65004e-05	DOWN	-1.77377	2.14107e-05	DOWN	XP_971576	similar to xaa-pro dipeptidase pepd/pepq(e.coli)	57	199.519	3e-49	Tribolium castaneum	Hydrolases	Acting on peptide bonds (peptidases)	Dipeptidases	3.4.13.9 Xaa-Pro dipeptidase
Hv 354	1061	-4.0143	8.70712e-05	DOWN	-3.00536	6.67389e-06	DOWN	-2.42751	4.28458e-07	DOWN	XP_001600442	similar to carboxypeptidase A	31	108.997	6e-22	Nasonia vitripennis	Hydrolases	Acting on peptide bonds (peptidases)	Metallocarboxypeptidases	3.4.17.15 carboxypeptidase A2
Hv 509	987	-3.14137	2.23494e-05	DOWN	-2.55699	1.33804e-05	DOWN	-2.39905	1.86937e-06	DOWN	XP_554784	AGAP011434-PA	39	234.572	8e-60	Anopheles gambiae str. PEST	Hydrolases	Acting on peptide bonds (peptidases)	Metallocarboxypeptidases	3.4.17.15 carboxypeptidase A2
Hv 1069	1115	-1.94356	3.66091e-05	DOWN	-2.35542	0.000143113	DOWN	-2.38235	3.26598e-05	DOWN	aag:AaeL_AAEL010776	carboxypeptidase ; K01290 carboxypeptidase A	33	237.269	9e-61	Aedes aegypti	Hydrolases	Acting on peptide bonds (peptidases)	Metallocarboxypeptidases	3.4.17.1 carboxypeptidase A
Hv 2715	1063	-3.2042	0.033965	DOWN	-2.87471	1.24019e-05	DOWN	-2.76024	3.3522e-05	DOWN	XP_554784	AGAP011434-PA	40	255.758	4e-66	Anopheles gambiae str. PEST	Hydrolases	Acting on peptide bonds (peptidases)	Metallocarboxypeptidases	3.4.17.15 carboxypeptidase A2
Hv 2706 contig	984	-1.54403	8.55879e-06	DOWN	-1.61131	1.02117e-07	DOWN	-2.12289	1.03451e-07	DOWN	XP_001654886	carboxypeptidase	43	253.062	2e-65	Aedes aegypti	Hydrolases	Acting on peptide bonds (peptidases)	Metallocarboxypeptidases	3.4.17.1 carboxypeptidase A
Hv 2780 contig	1016	-2.48547	4.7721e-09	DOWN	-2.2548	4.53172e-10	DOWN	-2.15412	8.6447e-12	DOWN	XP_554784	AGAP011434-PA	39	256.529	2e-66	Anopheles gambiae str. PEST	Hydrolases	Acting on peptide bonds (peptidases)	Metallocarboxypeptidases	3.4.17.15 carboxypeptidase A2
Hv 1310	1047	-4.87792	8.11148e-06	DOWN	-4.64803	2.22984e-05	DOWN	-3.52937	5.23009e-06	DOWN	XP_001655414	metalloproteinase, putative	40	185.652	5e-45	Aedes aegypti	Hydrolases	Acting on peptide bonds (peptidases)	Metalloendopeptidases	3.4.24.21 astacin
Hv 2217	1103	-6.75289	3.55806e-05	DOWN	-7.49496	7.09914e-06	DOWN	-3.58949	6.89889e-07	DOWN	XP_001655414	metalloproteinase, putative	41	192.586	4e-47	Aedes aegypti	Hydrolases	Acting on peptide bonds (peptidases)	Metalloendopeptidases	3.4.24.21 astacin
Hv 4081	996	-4.01183	0.00349241	DOWN	-5.73746	1.61372e-05	DOWN	-7.3318	2.08159e-05	DOWN	XP_001655414	metalloproteinase, putative	43	201.445	8e-50	Aedes aegypti	Hydrolases	Acting on peptide bonds (peptidases)	Metalloendopeptidases	3.4.24.21 astacin
Hv 1047	1074	-3.23916	3.6393e-05	DOWN	-3.14055	2.80861e-06	DOWN	-3.31978	6.84513e-06	DOWN	dbmo:Bmb032776	g-D-glutamyl-meso-diaminopimelate peptidase	43	263.462	1e-68	Bombyx mori	Hydrolases	Acting on peptide bonds (peptidases)	Omega peptidases	3.4.19.11 gamma-D-glutamyl-meso-diaminopimelate peptidase
Hv 1546	1058	-2.69005	5.64538e-05	DOWN	-2.27367	0.000145975	DOWN	-2.14471	1.80739e-07	DOWN	dbmo:Bmb032776	g-D-glutamyl-meso-diaminopimelate peptidase	44	279.641	2e-73	Bombyx mori	Hydrolases	Acting on peptide bonds (peptidases)	Omega peptidases	3.4.19.11 gamma-D-glutamyl-meso-diaminopimelate peptidase
Hv 3820	1073	-3.91294	1.17209e-05	DOWN	-3.40433	8.53098e-06	DOWN	-3.26414	1.55709e-06	DOWN	AAS82583	midgut carboxypeptidase A1	39	239.58	3e-61	Trichoplusia ni	Hydrolases	Acting on peptide bonds (peptidases)	Omega peptidases	3.4.19.11 gamma-D-glutamyl-meso-diaminopimelate peptidase
Hv 4266	1019	-3.69143	0.00203605	DOWN	-1.98136	1.55785e-05	DOWN	-1.95987	3.12629e-05	DOWN	dbmo:Bmb032776	g-D-glutamyl-meso-diaminopimelate peptidase	44	282.722	2e-74	Bombyx mori	Hydrolases	Acting on peptide bonds (peptidases)	Omega peptidases	3.4.19.11 gamma-D-glutamyl-meso-diaminopimelate peptidase
Hv 2251 contig	1027	-4.01824	2.86199e-05	DOWN	-3.55741	7.40543e-10	DOWN	-2.11756	3.00234e-09	DOWN	dbmo:Bmb032776	g-D-glutamyl-meso-diaminopimelate peptidase	44	246.128	2e-63	Bombyx mori	Hydrolases	Acting on peptide bonds (peptidases)	Omega peptidases	3.4.19.11 gamma-D-glutamyl-meso-diaminopimelate peptidase
Hv 170	1007	-3.19184	0.000980438	DOWN	-4.87568	1.63631e-05	DOWN	-4.5335	2.28128e-05	DOWN	dbmo:Bmb018754	chymotrypsin	38	180.259	1e-43	Bombyx mori	Hydrolases	Acting on peptide bonds (peptidases)	Serine endopeptidases	3.4.21.1 chymotrypsin
Hv 2256	963	-2.00155	0.00207648	DOWN	-2.13066	0.0176078	DOWN	-2.86418	0.000102331	DOWN	dbmo:Bmb003747	chymotrypsin	35	155.606	3e-36	Bombyx mori	Hydrolases	Acting on peptide bonds (peptidases)	Serine endopeptidases	3.4.21.1 chymotrypsin
Hv 3068	946	-2.43239	0.00183781	DOWN	-5.26552	2.77063e-06	DOWN	-3.78222	4.63436e-06	DOWN	dbmo:Bmb018754	chymotrypsin	46	208.379	4e-52	Bombyx mori	Hydrolases	Acting on peptide bonds (peptidases)	Serine endopeptidases	3.4.21.1 chymotrypsin
Hv 3583 contig	1056	-1.76447	1.31547e-06	DOWN	-2.35068	2.58175e-06	DOWN	-2.74824	7.69893e-08	DOWN	dbmo:Bmb018754	chymotrypsin	39	182.57	2e-44	Bombyx mori	Hydrolases	Acting on peptide bonds (peptidases)	Serine endopeptidases	3.4.21.1 chymotrypsin
Hv 3670 contig	1015	-3.09687	5.24422e-10	DOWN	-4.34675	7.82335e-12	DOWN	-4.40689	3.47442e-15	DOWN	dbmo:Bmb018754	chymotrypsin	36	182.956	2e-44	Bombyx mori	Hydrolases	Acting on peptide bonds (peptidases)	Serine endopeptidases	3.4.21.1 chymotrypsin
Hv 4364 contig	941	-8.3454	2.61549e-09	DOWN	-8.04706	6.62385e-11	DOWN	-4.6642	1.7843e-09	DOWN	dbmo:Bmb018754	chymotrypsin	44	211.46	4e-53	Bombyx mori	Hydrolases	Acting on peptide bonds (peptidases)	Serine endopeptidases	3.4.21.1 chymotrypsin
Hv 307	943	-2.02234	6.79751e-06	DOWN	-2.06588	1.63525e-05	DOWN	-2.08361	4.26528e-06	DOWN	XP_557098	AGAP006423-PA	53	348.591	4e-94	Anopheles gambiae str. PEST	Hydrolases	Glycosylases	Glycosidases, i.e. enzymes that hydrolyse O- and S-glycosyl compounds	3.2.1.62 glycosylceramidase
Hv 1804	1050	-3.62781	0.000107545	DOWN	-3.31752	2.32472e-05	DOWN	-4.08147	1.87181e-05	DOWN	XP_001237813	AGAP006424-PA/Glycosyl hydrolase family	55	374.015	9e-102	Anopheles gambiae str. PEST	Hydrolases	Glycosylases	Glycosidases, i.e. enzymes that hydrolyse O- and S-glycosyl compounds	3.2.1.62 glycosylceramidase
Hv 2408	930	-2.61982	9.10294e-05	DOWN	-3.05375	1.97199e-05	DOWN	-2.91631	2.91792e-05	DOWN	XP_557098	AGAP006423-PA	53	329.717	2e-88	Anopheles gambiae str. PEST	Hydrolases	Glycosylases	Glycosidases, i.e. enzymes that hydrolyse O- and S-glycosyl compounds	3.2.1.62 glycosylceramidase
Hv 3622	1020	-2.1977	4.80276e-05	DOWN	-2.60856	3.74243e-05	DOWN	-2.80672	5.68563e-05	DOWN	XP_557098	AGAP006423-PA	55	381.333	6e-104	Anopheles gambiae str. PEST	Hydrolases	Glycosylases	Glycosidases, i.e. enzymes that hydrolyse O- and S-glycosyl compounds	3.2.1.62 glycosylceramidase
Hv 4331	999	-1.84886	3.72294e-05	DOWN	-2.71393	4.14312e-05	DOWN	-2.01474	0.000120633	DOWN	XP_001659853	glycoside hydrolases	47	301.597	6e-80	Aedes aegypti	Hydrolases	Glycosylases	Glycosidases, i.e. enzymes that hydrolyse O- and S-glycosyl compounds	3.2.1.62 glycosylceramidase
Hv 4763	1056	-3.4129	0.000104952	DOWN	-3.36817	7.4356e-05	DOWN	-3.8459	8.85206e-06	DOWN	XP_001237813	AGAP006424-PA	53	359.377	2e-97	Anopheles gambiae str. PEST	Hydrolases	Glycosylases	Glycosidases, i.e. enzymes that hydrolyse O- and S-glycosyl compounds	3.2.1.62 glycosylceramidase
Hv 4822	820	-2.10448	0.00130029	DOWN	-2.53143	6.88037e-06	DOWN	-2.33717	9.77934e-06	DOWN	XP_972032	similar to beta-glucosidase	44	207.223	1e-51	Tribolium castaneum	Hydrolases	Glycosylases	Glycosidases, i.e. enzymes that hydrolyse O- and S-glycosyl compounds	3.2.1.62 glycosylceramidase
Hv 2170 contig	1292	-2.90706	5.15917e-08	DOWN	-3.57337	8.19298e-09	DOWN	-3.20995	1.29197e-09	DOWN	XP_557098	AGAP006423-PA	50	386.726	2e-105	Anopheles gambiae str. PEST	Hydrolases	Glycosylases	Glycosidases, i.e. enzymes that hydrolyse O- and S-glycosyl compounds	3.2.1.62 glycosylceramidase
Hv 2770 contig	973	-2.20053	4.57564e-06	DOWN	-2.08664	8.82595e-07	DOWN	-2.70562	2.73613e-08	DOWN	XP_972082	similar to beta-glucosidase	52	356.681	1e-96	Tribolium castaneum	Hydrolases	Glycosylases	Glycosidases, i.e. enzymes that hydrolyse O- and S-glycosyl compounds	3.2.1.62 glycosylceramidase
Hv 242	706	-2.10354	0.0446613	DOWN	-1.85189	3.24778e-06	DOWN	-2.05569	6.92331e-07	DOWN	XP_001862159	conserved hypothetical protein	47	85.5001	3e-15	Culex quinquefasciatus	Hypothetical protein	Unclassifed
Hv 317	767	-1.6919	0.00017942	DOWN	-1.62058	0.00015846	DOWN	-1.73447	2.30008e-05	DOWN	XP_001862159	conserved hypothetical protein	56	110.538	1e-22	Culex quinquefasciatus	Hypothetical protein	Unclassifed
Hv 508	1104	-2.82619	0.00105551	DOWN	-3.59672	3.28592e-05	DOWN	-3.54558	1.43853e-05	DOWN	XP_001656195	hypothetical protein AaeL_AAEL012685	32	160.614	2e-37	Aedes aegypti	Hypothetical protein	Unclassifed
Hv 2754	1051	-3.10274	0.00349412	DOWN	-3.33219	5.34554e-06	DOWN	-3.29416	1.5717e-05	DOWN	XP_001656195	hypothetical protein AaeL_AAEL012685	34	154.451	1e-35	Aedes aegypti	Hypothetical protein	Unclassifed
Hv 3591	969	-4.79516	7.99868e-06	DOWN	-3.21825	1.03955e-06	DOWN	-2.65224	9.67207e-06	DOWN	XP_001650885	hypothetical protein AaeL_AAEL005432	72	293.893	1e-77	Aedes aegypti	Hypothetical protein	Unclassifed
Hv 3782	844	-6.09622	1.20648e-05	DOWN	-6.58033	1.4508e-05	DOWN	-9.15668	2.10985e-05	DOWN	XP_001605832	hypothetical protein	29	75.485	5e-12	Nasonia vitripennis	Hypothetical protein	Unclassifed
Hv 2553 contig	1281	-1.58307	3.14144e-09	DOWN	-1.86232	6.06099e-11	DOWN	-1.52793	1.61438e-08	DOWN	XP_001951175	hypothetical protein, partial	30	159.073	6e-37	Acyrthosiphon pisum	Hypothetical protein	Unclassifed
Hv 3831 contig	731	-1.8208	1.71593e-07	DOWN	-1.75778	5.04667e-10	DOWN	-1.69048	5.44755e-09	DOWN	XP_001862159	conserved hypothetical protein	47	84.3445	8e-15	Culex quinquefasciatus	Hypothetical protein	Unclassifed
Hv 4162 contig	1021	-4.04195	4.23039e-05	DOWN	-3.58899	3.50035e-09	DOWN	-3.99909	3.32341e-10	DOWN	XP_001849338	conserved hypothetical protein	33	90.5077	2e-16	Culex quinquefasciatus	Hypothetical protein	Unclassifed
Hv 4201 contig	1078	-1.61784	7.5019e-07	DOWN	-2.20945	2.18298e-09	DOWN	-2.90621	4.43312e-07	DOWN	XP_001659081	hypothetical protein AaeL_AAEL008275	51	336.65	2e-90	Aedes aegypti	Hypothetical protein	Unclassifed
Hv 4801 contig	1481	-2.17408	1.05723e-06	DOWN	-1.58111	1.11047e-07	DOWN	-1.95573	2.28167e-08	DOWN	XP_001600434	hypothetical protein	31	178.333	1e-42	Nasonia vitripennis	Hypothetical protein	Unclassifed
Hv 3406	938	-2.10641	6.15727e-06	DOWN	-2.33721	3.31138e-05	DOWN	-2.07827	4.61784e-05	DOWN	dbmo:Bmb040275	D-alanine transaminase	48	78.1814	5e-13	Bombyx mori	Metabolism	Amino Acid Metabolism	Arginine and proline Metabolism	E2.6.1.21, dat; D-alanine transaminase [EC:2.6.1.21]
Hv 752	1052	-1.52997	0.00390652	DOWN	-1.76184	1.67791e-05	DOWN	-2.21166	1.01417e-05	DOWN	XP_971635	similar to AGAP001425-PA	39	245.743	4e-63	Tribolium castaneum	Metabolism	Amino Acid Metabolism	Cysteine Metabolism	E2.8.2.-; [EC:2.8.2.-]
Hv 2419 contig	1073	-1.86089	8.53286e-12	DOWN	-1.76556	1.00091e-14	DOWN	-2.19406	2.41607e-16	DOWN	XP_971635	similar to AGAP001425-PA	40	246.514	2e-63	Tribolium castaneum	Metabolism	Amino Acid Metabolism	Cysteine Metabolism	E2.8.2.-; [EC:2.8.2.-]
Hv 3406	938	-2.10641	6.15727e-06	DOWN	-2.33721	3.31138e-05	DOWN	-2.07827	4.61784e-05	DOWN	dbmo:Bmb040275	D-alanine transaminase	48	78.1814	5e-13	Bombyx mori	Metabolism	Amino Acid Metabolism	Lysine degradation	E2.6.1.21, dat; D-alanine transaminase [EC:2.6.1.21]
Hv 4140	987	-2.64648	4.76972e-06	DOWN	-2.69842	2.82517e-07	DOWN	-2.27585	2.09496e-06	DOWN	XP_973042	similar to 3-hydroxyacyl-coa dehyrogenase	72	402.134	3e-110	Tribolium castaneum	Metabolism	Amino Acid Metabolism	Lysine degradation	E1.1.1.35, fadB; 3-hydroxyacyl-CoA dehydrogenase [EC:1.1.1.35]
Hv 4239	1119	-2.70407	7.89333e-05	DOWN	-3.04185	8.52822e-07	DOWN	-2.54563	2.60547e-05	DOWN	XP_973042	similar to 3-hydroxyacyl-coa dehyrogenase	71	434.491	7e-120	Tribolium castaneum	Metabolism	Amino Acid Metabolism	Lysine degradation	E1.1.1.35, fadB; 3-hydroxyacyl-CoA dehydrogenase [EC:1.1.1.35]
Hv 1772 contig	1051	-1.66016	2.07855e-08	DOWN	-2.07261	1.61558e-09	DOWN	-1.88949	7.51304e-10	DOWN	XP_973042	similar to 3-hydroxyacyl-coa dehyrogenase	60	363.999	1e-98	Tribolium castaneum	Metabolism	Amino Acid Metabolism	Lysine degradation	E1.1.1.35, fadB; 3-hydroxyacyl-CoA dehydrogenase [EC:1.1.1.35]
Hv 3406	938	-2.10641	6.15727e-06	DOWN	-2.33721	3.31138e-05	DOWN	-2.07827	4.61784e-05	DOWN	dbmo:Bmb040275	D-alanine transaminase	48	78.1814	5e-13	Bombyx mori	Metabolism	Amino Acid Metabolism	Phenylalanine Metabolism	E2.6.1.21, dat; D-alanine transaminase [EC:2.6.1.21]
Hv 134	874	-8.45203	0.00104433	DOWN	-11.8006	1.85412e-06	DOWN	-7.002	2.58246e-06	DOWN	ABU98612	multi-domain lipocalin	71	407.912	4e-112	Helicoverpa armigera	Metabolism	Amino Acid Metabolism	Phenylalanine, tyrosine and tryptophan biosynthesis	E2.5.1.19, aroA; 3-phosphoshikimate 1-carboxyvinyltransferase [EC:2.5.1.19]
Hv 4962	1031	-1.54933	0.000583002	DOWN	-1.72047	8.14458e-05	DOWN	-2.3854	0.00194765	DOWN	dbmo:Bmb003620	3-phosphoshikimate 1-carboxyvinyltransferase	38	227.639	7e-58	Bombyx mori	Metabolism	Amino Acid Metabolism	Phenylalanine, tyrosine and tryptophan biosynthesis	E2.5.1.19, aroA; 3-phosphoshikimate 1-carboxyvinyltransferase [EC:2.5.1.19]
Hv 177 contig	1568	-14.4978	1.01273e-07	DOWN	-11.0745	4.81911e-14	DOWN	-8.46437	4.46528e-12	DOWN	dbmo:Bmb003620	3-phosphoshikimate 1-carboxyvinyltransferase	45	416.772	1e-114	Bombyx mori	Metabolism	Amino Acid Metabolism	Phenylalanine, tyrosine and tryptophan biosynthesis	E2.5.1.19, aroA; 3-phosphoshikimate 1-carboxyvinyltransferase [EC:2.5.1.19]
Hv 2433	734	-1.77715	0.000471412	DOWN	-1.96575	1.44769e-05	DOWN	-1.68982	1.06449e-06	DOWN	dbmo:Bmb025469	kynureninase	54	70.0922	1e-10	Bombyx mori	Metabolism	Amino Acid Metabolism	Tryptophan Metabolism	E3.7.1.3; kynureninase [EC:3.7.1.3]
Hv 3885	1042	-4.77376	0.00129067	DOWN	-3.62528	6.29162e-05	DOWN	-4.33975	3.10787e-05	DOWN	YP_001514260	kynureninase	51	352.443	3e-95	Alkaliphilus oremlandii OhILAs	Metabolism	Amino Acid Metabolism	Tryptophan Metabolism	E3.7.1.3; kynureninase [EC:3.7.1.3]
Hv 4140	987	-2.64648	4.76972e-06	DOWN	-2.69842	2.82517e-07	DOWN	-2.27585	2.09496e-06	DOWN	XP_973042	similar to 3-hydroxyacyl-coa dehyrogenase	72	402.134	3e-110	Tribolium castaneum	Metabolism	Amino Acid Metabolism	Tryptophan Metabolism	E1.1.1.35, fadB; 3-hydroxyacyl-CoA dehydrogenase [EC:1.1.1.35]
Hv 4239	1119	-2.70407	7.89333e-05	DOWN	-3.04185	8.52822e-07	DOWN	-2.54563	2.60547e-05	DOWN	XP_973042	similar to 3-hydroxyacyl-coa dehyrogenase	71	434.491	7e-120	Tribolium castaneum	Metabolism	Amino Acid Metabolism	Tryptophan Metabolism	E1.1.1.35, fadB; 3-hydroxyacyl-CoA dehydrogenase [EC:1.1.1.35]
Hv 4773	1071	-4.84625	0.00028648	DOWN	-3.89762	1.99568e-05	DOWN	-4.17037	2.23382e-06	DOWN	YP_001514260	kynureninase	51	358.607	4e-97	Alkaliphilus oremlandii OhILAs	Metabolism	Amino Acid Metabolism	Tryptophan Metabolism	E3.7.1.3; kynureninase [EC:3.7.1.3]
Hv 1772 contig	1051	-1.66016	2.07855e-08	DOWN	-2.07261	1.61558e-09	DOWN	-1.88949	7.51304e-10	DOWN	XP_973042	similar to 3-hydroxyacyl-coa dehyrogenase	60	363.999	1e-98	Tribolium castaneum	Metabolism	Amino Acid Metabolism	Tryptophan Metabolism	E1.1.1.35, fadB; 3-hydroxyacyl-CoA dehydrogenase [EC:1.1.1.35]
Hv 527	621	-1.99367	0.000181194	DOWN	-1.89773	1.4593e-06	DOWN	-1.73859	6.43878e-06	DOWN	XP_001659937	hydroxyacyl dehydrogenase	74	224.942	3e-57	Aedes aegypti	Metabolism	Amino Acid Metabolism	Valine, leucine and isoleucine degradation	E1.1.1.178; 3-hydroxy-2-methylbutyryl-CoA dehydrogenase [EC:1.1.1.178]
Hv 1959	1027	-2.36974	2.59691e-06	DOWN	-2.33831	2.33913e-06	DOWN	-2.11625	3.47533e-08	DOWN	XP_001985073	GH14704	61	116.316	3e-24	Drosophila grimshawi	Metabolism	Amino Acid Metabolism	Valine, leucine and isoleucine degradation	E1.3.99.3, ACADM, acd; acyl-CoA dehydrogenase [EC:1.3.99.3]
Hv 4140	987	-2.64648	4.76972e-06	DOWN	-2.69842	2.82517e-07	DOWN	-2.27585	2.09496e-06	DOWN	XP_973042	similar to 3-hydroxyacyl-coa dehyrogenase	72	402.134	3e-110	Tribolium castaneum	Metabolism	Amino Acid Metabolism	Valine, leucine and isoleucine degradation	E1.1.1.35, fadB; 3-hydroxyacyl-CoA dehydrogenase [EC:1.1.1.35]
Hv 4239	1119	-2.70407	7.89333e-05	DOWN	-3.04185	8.52822e-07	DOWN	-2.54563	2.60547e-05	DOWN	XP_973042	similar to 3-hydroxyacyl-coa dehyrogenase	71	434.491	7e-120	Tribolium castaneum	Metabolism	Amino Acid Metabolism	Valine, leucine and isoleucine degradation	E1.1.1.35, fadB; 3-hydroxyacyl-CoA dehydrogenase [EC:1.1.1.35]
Hv 1772 contig	1051	-1.66016	2.07855e-08	DOWN	-2.07261	1.61558e-09	DOWN	-1.88949	7.51304e-10	DOWN	XP_973042	similar to 3-hydroxyacyl-coa dehyrogenase	60	363.999	1e-98	Tribolium castaneum	Metabolism	Amino Acid Metabolism	Valine, leucine and isoleucine degradation	E1.1.1.35, fadB; 3-hydroxyacyl-CoA dehydrogenase [EC:1.1.1.35]
Hv 67	1026	-2.30937	0.000225623	DOWN	-2.21134	1.5321e-05	DOWN	-1.84577	0.0013577	DOWN	dbmo:Bmb009113	carboxylesterase	53	338.961	2e-91	Bombyx mori	Metabolism	Biosynthesis of Secondary Metabolites	Alkaloid biosynthesis II	E3.1.1.1; carboxylesterase [EC:3.1.1.1]
Hv 1259	917	-2.57675	0.000320996	DOWN	-1.70763	3.81857e-07	DOWN	-1.64912	1.03055e-05	DOWN	XP_001659011	short-chain dehydrogenase	45	214.542	8e-54	Aedes aegypti	Metabolism	Biosynthesis of Secondary Metabolites	Alkaloid biosynthesis II	E1.1.1.206; tropine dehydrogenase [EC:1.1.1.206]
Hv 4300	1019	-1.74212	5.53431e-05	DOWN	-1.56116	8.58679e-06	DOWN	-2.07634	8.89053e-07	DOWN	NP_001116814	carboxylesterase CarE-10	43	224.172	1e-56	Bombyx mori	Metabolism	Biosynthesis of Secondary Metabolites	Alkaloid biosynthesis II	E3.1.1.1; carboxylesterase [EC:3.1.1.1]
Hv 4310	1020	-1.5485	0.00143315	DOWN	-1.81891	0.000186237	DOWN	-2.41197	2.68752e-05	DOWN	dbmo:Bmb009113	carboxylesterase	52	325.865	2e-87	Bombyx mori	Metabolism	Biosynthesis of Secondary Metabolites	Alkaloid biosynthesis II	E3.1.1.1; carboxylesterase [EC:3.1.1.1]
Hv 531 contig	1338	-1.55672	6.34047e-05	DOWN	-1.94437	2.5233e-08	DOWN	-1.62219	6.21488e-08	DOWN	XP_970485	similar to antennae-rich cytochrome P450	28	195.667	3e-58	Tribolium castaneum	Metabolism	Biosynthesis of Secondary Metabolites	Limonene and pinene degradation	E1.14.-.-; [EC:1.14.-.-]
Hv 3126 contig	1757	-1.99178	2.15909e-08	DOWN	-2.0639	1.32489e-08	DOWN	-2.54294	3.50382e-12	DOWN	XP_315937	AGAP005907-PA	31	157.918	2e-36	Anopheles gambiae str. PEST	Metabolism	Biosynthesis of Secondary Metabolites	Phenylpropanoid biosynthesis	E6.2.1.12; 4-coumarate--CoA ligase [EC:6.2.1.12]
Hv 4631	1006	-2.73801	4.99125e-05	DOWN	-1.89566	4.00533e-06	DOWN	-1.56724	6.59002e-06	DOWN	AAY33486	putative farnesyl diphosphate synthase	84	269.626	2e-70	Choristoneura fumiferana	Metabolism	Biosynthesis of Secondary Metabolites	Terpenoid biosynthesis	E2.5.1.10, ispA; geranyltranstransferase [EC:2.5.1.10]
Hv 3955	1010	-2.03936	0.00960402	DOWN	-2.68084	6.03631e-06	DOWN	-2.65824	4.7258e-05	DOWN	XP_001986442	GH20529	48	330.487	1e-88	Drosophila grimshawi	Metabolism	Carbohydrate Metabolism	Aminosugars Metabolism	E3.2.1.14; chitinase [EC:3.2.1.14]
Hv 1159 contig	1558	-1.5143	2.13794e-08	DOWN	-2.19992	9.46957e-07	DOWN	-1.79183	3.85001e-07	DOWN	XP_002074824	GK23269	43	403.29	3e-110	Drosophila willistoni	Metabolism	Carbohydrate Metabolism	Aminosugars Metabolism	E3.2.1.14; chitinase [EC:3.2.1.14]
Hv 4140	987	-2.64648	4.76972e-06	DOWN	-2.69842	2.82517e-07	DOWN	-2.27585	2.09496e-06	DOWN	XP_973042	similar to 3-hydroxyacyl-coa dehyrogenase	72	402.134	3e-110	Tribolium castaneum	Metabolism	Carbohydrate Metabolism	Butanoate Metabolism	E1.1.1.35, fadB; 3-hydroxyacyl-CoA dehydrogenase [EC:1.1.1.35]
Hv 4239	1119	-2.70407	7.89333e-05	DOWN	-3.04185	8.52822e-07	DOWN	-2.54563	2.60547e-05	DOWN	XP_973042	similar to 3-hydroxyacyl-coa dehyrogenase	71	434.491	7e-120	Tribolium castaneum	Metabolism	Carbohydrate Metabolism	Butanoate Metabolism	E1.1.1.35, fadB; 3-hydroxyacyl-CoA dehydrogenase [EC:1.1.1.35]
Hv 1772 contig	1051	-1.66016	2.07855e-08	DOWN	-2.07261	1.61558e-09	DOWN	-1.88949	7.51304e-10	DOWN	XP_973042	similar to 3-hydroxyacyl-coa dehyrogenase	60	363.999	1e-98	Tribolium castaneum	Metabolism	Carbohydrate Metabolism	Butanoate Metabolism	E1.1.1.35, fadB; 3-hydroxyacyl-CoA dehydrogenase [EC:1.1.1.35]
Hv 2277	1024	-1.70478	8.11841e-05	DOWN	-1.9981	6.54716e-08	DOWN	-1.51735	3.34097e-06	DOWN	BAA07467	ORF2	58	238.039	8e-61	Bombyx mori	Metabolism	Carbohydrate Metabolism	Fructose and mannose Metabolism	PTS-Fru-EIIC, fruA; PTS system, fructose-specific IIC component
Hv 3981	1070	-1.72436	0.000251729	DOWN	-2.05425	4.80044e-05	DOWN	-1.52485	4.57679e-05	DOWN	XP_308082	AGAP011053-PA	39	255.373	5e-66	Anopheles gambiae str. PEST	Metabolism	Carbohydrate Metabolism	Fructose and mannose Metabolism	E1.1.1.21, AKR1; aldehyde reductase [EC:1.1.1.21]
Hv 3841	1020	-2.64091	0.00222907	DOWN	-2.98047	4.96965e-05	DOWN	-3.98866	2.9498e-05	DOWN	XP_001958842	GF12587	52	344.354	8e-93	Drosophila ananassae	Metabolism	Carbohydrate Metabolism	Galactose Metabolism	E3.2.1.20, malZ; alpha-glucosidase [EC:3.2.1.20]
Hv 3981	1070	-1.72436	0.000251729	DOWN	-2.05425	4.80044e-05	DOWN	-1.52485	4.57679e-05	DOWN	XP_308082	AGAP011053-PA	39	255.373	5e-66	Anopheles gambiae str. PEST	Metabolism	Carbohydrate Metabolism	Galactose Metabolism	E1.1.1.21, AKR1; aldehyde reductase [EC:1.1.1.21]
Hv 4012	983	-2.47329	0.00063982	DOWN	-2.64617	9.13555e-07	DOWN	-2.45655	0.000199968	DOWN	XP_001985943	GH20813	57	395.971	2e-108	Drosophila grimshawi	Metabolism	Carbohydrate Metabolism	Galactose Metabolism	E3.2.1.20, malZ; alpha-glucosidase [EC:3.2.1.20]
Hv 4681	1027	-1.68125	9.96066e-05	DOWN	-2.65915	8.85103e-05	DOWN	-3.05969	0.000328226	DOWN	XP_001985943	GH20813	51	352.829	2e-95	Drosophila grimshawi	Metabolism	Carbohydrate Metabolism	Galactose Metabolism	E3.2.1.20, malZ; alpha-glucosidase [EC:3.2.1.20]
Hv 4834	962	-2.15884	7.3994e-05	DOWN	-2.2351	4.01097e-06	DOWN	-2.84658	1.92411e-07	DOWN	YP_001422743	hypothetical protein RBAM_031820	39	218.009	8e-55	Bacillus amyloliquefaciens FZB42	Metabolism	Carbohydrate Metabolism	Galactose Metabolism	E3.2.1.26, sacA; beta-fructofuranosidase [EC:3.2.1.26]
Hv 370 contig	1422	-2.67646	4.07042e-06	DOWN	-2.15673	4.64549e-09	DOWN	-2.60173	2.99706e-09	DOWN	YP_001422743	hypothetical protein RBAM_031820	41	363.229	3e-98	Bacillus amyloliquefaciens FZB42	Metabolism	Carbohydrate Metabolism	Galactose Metabolism	E3.2.1.26, sacA; beta-fructofuranosidase [EC:3.2.1.26]
Hv 34	955	-4.41639	6.13049e-05	DOWN	-1.91536	2.65796e-05	DOWN	-1.60043	7.18555e-07	DOWN	NP_001127730	uridine diphosphate glucosyltransferase	68	443.736	8e-123	Bombyx mori	Metabolism	Carbohydrate Metabolism	Pentose and glucuronate interconversions	UGT; glucuronosyltransferase [EC:2.4.1.17]
Hv 1606	1007	-1.55494	1.85057e-05	DOWN	-2.15806	1.06062e-05	DOWN	-1.91275	6.1451e-07	DOWN	XP_316292	AGAP006222-PA	30	87.8113	1e-15	Anopheles gambiae str. PEST	Metabolism	Carbohydrate Metabolism	Pentose and glucuronate interconversions	UGT; glucuronosyltransferase [EC:2.4.1.17]
Hv 2415	976	-2.1582	0.000463947	DOWN	-2.77713	4.59799e-06	DOWN	-2.14805	5.03334e-06	DOWN	XP_971984	similar to AGAP007029-PA	56	75.8702	5e-12	Tribolium castaneum	Metabolism	Carbohydrate Metabolism	Pentose and glucuronate interconversions	UGT; glucuronosyltransferase [EC:2.4.1.17]
Hv 3728	819	-3.41765	6.00525e-06	DOWN	-2.87329	1.20203e-05	DOWN	-2.59871	4.30479e-05	DOWN	XP_974115	similar to 3-hydroxybutyrate dehydrogenase type 2	45	209.534	2e-52	Tribolium castaneum	Metabolism	Carbohydrate Metabolism	Pentose and glucuronate interconversions	E1.1.1.125, kduD; 2-deoxy-D-gluconate 3-dehydrogenase [EC:1.1.1.125]
Hv 3981	1070	-1.72436	0.000251729	DOWN	-2.05425	4.80044e-05	DOWN	-1.52485	4.57679e-05	DOWN	XP_308082	AGAP011053-PA	39	255.373	5e-66	Anopheles gambiae str. PEST	Metabolism	Carbohydrate Metabolism	Pentose and glucuronate interconversions	E1.1.1.21, AKR1; aldehyde reductase [EC:1.1.1.21]
Hv 4449	824	-5.16105	0.000244737	DOWN	-3.55524	3.35141e-05	DOWN	-2.98647	1.55179e-05	DOWN	XP_974115	similar to 3-hydroxybutyrate dehydrogenase type 2	44	207.994	6e-52	Tribolium castaneum	Metabolism	Carbohydrate Metabolism	Pentose and glucuronate interconversions	E1.1.1.125, kduD; 2-deoxy-D-gluconate 3-dehydrogenase [EC:1.1.1.125]
Hv 2977 contig	825	-1.92106	9.8758e-06	DOWN	-2.29815	2.01664e-07	DOWN	-2.31926	3.32793e-10	DOWN	XP_312416	AGAP002521-PA	47	209.149	3e-52	Anopheles gambiae str. PEST	Metabolism	Carbohydrate Metabolism	Pentose and glucuronate interconversions	E1.1.1.125, kduD; 2-deoxy-D-gluconate 3-dehydrogenase [EC:1.1.1.125]
Hv 1959	1027	-2.36974	2.59691e-06	DOWN	-2.33831	2.33913e-06	DOWN	-2.11625	3.47533e-08	DOWN	XP_001985073	GH14704	61	116.316	3e-24	Drosophila grimshawi	Metabolism	Carbohydrate Metabolism	Propanoate Metabolism	E1.3.99.3, ACADM, acd; acyl-CoA dehydrogenase [EC:1.3.99.3]
Hv 3981	1070	-1.72436	0.000251729	DOWN	-2.05425	4.80044e-05	DOWN	-1.52485	4.57679e-05	DOWN	XP_308082	AGAP011053-PA	39	255.373	5e-66	Anopheles gambiae str. PEST	Metabolism	Carbohydrate Metabolism	Pyruvate Metabolism	E1.1.1.21, AKR1; aldehyde reductase [EC:1.1.1.21]
Hv 4096	1007	-1.72918	0.000577409	DOWN	-1.87793	0.000249285	DOWN	-1.59106	1.58721e-05	DOWN	NP_505715	hypothetical protein T21C9.6	27	123.635	2e-26	Caenorhabditis elegans	Metabolism	Carbohydrate Metabolism	Pyruvate Metabolism	E2.7.9.2, ppsA; pyruvate,water dikinase [EC:2.7.9.2]
Hv 34	955	-4.41639	6.13049e-05	DOWN	-1.91536	2.65796e-05	DOWN	-1.60043	7.18555e-07	DOWN	NP_001127730	uridine diphosphate glucosyltransferase	68	443.736	8e-123	Bombyx mori	Metabolism	Carbohydrate Metabolism	Starch and sucrose Metabolism	UGT; glucuronosyltransferase [EC:2.4.1.17]
Hv 1606	1007	-1.55494	1.85057e-05	DOWN	-2.15806	1.06062e-05	DOWN	-1.91275	6.1451e-07	DOWN	XP_316292	AGAP006222-PA	30	87.8113	1e-15	Anopheles gambiae str. PEST	Metabolism	Carbohydrate Metabolism	Starch and sucrose Metabolism	UGT; glucuronosyltransferase [EC:2.4.1.17]
Hv 2415	976	-2.1582	0.000463947	DOWN	-2.77713	4.59799e-06	DOWN	-2.14805	5.03334e-06	DOWN	XP_971984	similar to AGAP007029-PA	56	75.8702	5e-12	Tribolium castaneum	Metabolism	Carbohydrate Metabolism	Starch and sucrose Metabolism	UGT; glucuronosyltransferase [EC:2.4.1.17]
Hv 3841	1020	-2.64091	0.00222907	DOWN	-2.98047	4.96965e-05	DOWN	-3.98866	2.9498e-05	DOWN	XP_001958842	GF12587	52	344.354	8e-93	Drosophila ananassae	Metabolism	Carbohydrate Metabolism	Starch and sucrose Metabolism	E3.2.1.20, malZ; alpha-glucosidase [EC:3.2.1.20]
Hv 4012	983	-2.47329	0.00063982	DOWN	-2.64617	9.13555e-07	DOWN	-2.45655	0.000199968	DOWN	XP_001985943	GH20813	57	395.971	2e-108	Drosophila grimshawi	Metabolism	Carbohydrate Metabolism	Starch and sucrose Metabolism	E3.2.1.20, malZ; alpha-glucosidase [EC:3.2.1.20]
Hv 4681	1027	-1.68125	9.96066e-05	DOWN	-2.65915	8.85103e-05	DOWN	-3.05969	0.000328226	DOWN	XP_001985943	GH20813	51	352.829	2e-95	Drosophila grimshawi	Metabolism	Carbohydrate Metabolism	Starch and sucrose Metabolism	E3.2.1.20, malZ; alpha-glucosidase [EC:3.2.1.20]
Hv 4834	962	-2.15884	7.3994e-05	DOWN	-2.2351	4.01097e-06	DOWN	-2.84658	1.92411e-07	DOWN	YP_001422743	hypothetical protein RBAM_031820	39	218.009	8e-55	Bacillus amyloliquefaciens FZB42	Metabolism	Carbohydrate Metabolism	Starch and sucrose Metabolism	E3.2.1.26, sacA; beta-fructofuranosidase [EC:3.2.1.26]
Hv 370 contig	1422	-2.67646	4.07042e-06	DOWN	-2.15673	4.64549e-09	DOWN	-2.60173	2.99706e-09	DOWN	YP_001422743	hypothetical protein RBAM_031820	41	363.229	3e-98	Bacillus amyloliquefaciens FZB42	Metabolism	Carbohydrate Metabolism	Starch and sucrose Metabolism	E3.2.1.26, sacA; beta-fructofuranosidase [EC:3.2.1.26]
Hv 1319	1050	-1.94839	2.86546e-05	DOWN	-2.87763	7.11542e-05	DOWN	-2.04287	2.53486e-05	DOWN	AAC06038	beta-glucosidase precursor	76	509.99	2e-150	Spodoptera frugiperda	Metabolism	Carbohydrate Metabolism
Hv 3258 contig	1309	-1.65124	1.67353e-05	DOWN	-1.90185	1.07727e-08	DOWN	-1.62013	9.95595e-08	DOWN	ACB54935	chitin deacetylase	87	691.804	0	Helicoverpa armigera	Metabolism	Carbohydrate Metabolism
Hv 4583	1038	-6.98445	1.86026e-05	DOWN	-5.77765	5.25485e-06	DOWN	-4.07438	1.76701e-06	DOWN	ABU98616	chitin binding PM protein	88	553.132	1e-155	Helicoverpa armigera	Metabolism	Chitin Metabolism
Hv 4096	1007	-1.72918	0.000577409	DOWN	-1.87793	0.000249285	DOWN	-1.59106	1.58721e-05	DOWN	NP_505715	hypothetical protein T21C9.6	27	123.635	2e-26	Caenorhabditis elegans	Metabolism	Energy Metabolism	Reductive carboxylate cycle (CO2 fixation)	E2.7.9.2, ppsA; pyruvate,water dikinase [EC:2.7.9.2]
Hv 3406	938	-2.10641	6.15727e-06	DOWN	-2.33721	3.31138e-05	DOWN	-2.07827	4.61784e-05	DOWN	dbmo:Bmb040275	D-alanine transaminase	48	78.1814	5e-13	Bombyx mori	Metabolism	Glycan Biosynthesis and Metabolism	Peptidoglycan biosynthesis	E2.6.1.21, dat; D-alanine transaminase [EC:2.6.1.21]
Hv 1523	1035	-2.93678	5.22103e-05	DOWN	-3.91536	4.56019e-05	DOWN	-3.12193	4.56813e-06	DOWN	aag:AaeL_AAEL007044	lipase ; K01058 phospholipase A1	39	206.838	1e-51	Aedes aegypti	Metabolism	Lipid Metabolism	alpha-Linolenic acid Metabolism	E3.1.1.32, pldA; phospholipase A1 [EC:3.1.1.32]
Hv 3557 contig	1021	-4.88319	3.11359e-09	DOWN	-4.96761	7.84689e-13	DOWN	-4.14826	3.21962e-12	DOWN	aag:AaeL_AAEL007060	lipase ; K01058 phospholipase A1	35	177.563	8e-43	Aedes aegypti	Metabolism	Lipid Metabolism	alpha-Linolenic acid Metabolism	E3.1.1.32, pldA; phospholipase A1 [EC:3.1.1.32]
Hv 34	955	-4.41639	6.13049e-05	DOWN	-1.91536	2.65796e-05	DOWN	-1.60043	7.18555e-07	DOWN	NP_001127730	uridine diphosphate glucosyltransferase	68	443.736	8e-123	Bombyx mori	Metabolism	Lipid Metabolism	Androgen and estrogen Metabolism	UGT; glucuronosyltransferase [EC:2.4.1.17]
Hv 1606	1007	-1.55494	1.85057e-05	DOWN	-2.15806	1.06062e-05	DOWN	-1.91275	6.1451e-07	DOWN	XP_316292	AGAP006222-PA	30	87.8113	1e-15	Anopheles gambiae str. PEST	Metabolism	Lipid Metabolism	Androgen and estrogen Metabolism	UGT; glucuronosyltransferase [EC:2.4.1.17]
Hv 2415	976	-2.1582	0.000463947	DOWN	-2.77713	4.59799e-06	DOWN	-2.14805	5.03334e-06	DOWN	XP_971984	similar to AGAP007029-PA	56	75.8702	5e-12	Tribolium castaneum	Metabolism	Lipid Metabolism	Androgen and estrogen Metabolism	UGT; glucuronosyltransferase [EC:2.4.1.17]
Hv 4151 contig	1334	-1.826	2.76248e-08	DOWN	-1.82526	1.45567e-08	DOWN	-2.16872	1.10691e-12	DOWN	XP_308397	AGAP007475-PA	56	295.819	5e-78	Anopheles gambiae str. PEST	Metabolism	Lipid Metabolism	Arachidonic acid Metabolism	E1.1.1.184, CBR; carbonyl reductase (NADPH) [EC:1.1.1.184]
Hv 4769	1103	-8.91507	7.19038e-05	DOWN	-4.81637	1.57462e-05	DOWN	-3.36021	1.11355e-07	DOWN	dbmo:Bmb018793	cholesterol esterase	29	153.68	1e-35	Bombyx mori	Metabolism	Lipid Metabolism	Bile acid biosynthesis	E3.1.1.13; cholesterol esterase [EC:3.1.1.13]
Hv 540	1006	-2.25074	8.13276e-05	DOWN	-2.48265	0.000249267	DOWN	-2.56505	6.92076e-07	DOWN	dcin:228502	fgenesh3_pg.C_scaffold_158000020; C-5 sterol desaturase	41	124.02	1e-26	Ciona intestinalis	Metabolism	Lipid Metabolism	Biosynthesis of steroids	ERG3; C-5 sterol desaturase [EC:1.3.3.-]
Hv 1582	1013	-1.90784	0.000222604	DOWN	-2.39707	0.000294874	DOWN	-2.15366	4.00991e-05	DOWN	AAD25106	cytochrome P450 CYP6B9	41	280.411	1e-73	Helicoverpa zea	Metabolism	Lipid Metabolism	Biosynthesis of steroids	E1.14.13.70, CYP51; cytochrome P450, family 51, subfamily A (sterol 14-demethylase) [EC:1.14.13.70]
Hv 4631	1006	-2.73801	4.99125e-05	DOWN	-1.89566	4.00533e-06	DOWN	-1.56724	6.59002e-06	DOWN	AAY33486	putative farnesyl diphosphate synthase	84	269.626	2e-70	Choristoneura fumiferana	Metabolism	Lipid Metabolism	Biosynthesis of steroids	E2.5.1.10, ispA; geranyltranstransferase [EC:2.5.1.10]
Hv 4866 contig	1006	-2.66687	0.000200686	DOWN	-4.16312	1.05368e-07	DOWN	-4.67485	4.22067e-09	DOWN	dcin:228502	fgenesh3_pg.C_scaffold_158000020; C-5 sterol desaturase	45	113.62	1e-23	Ciona intestinalis	Metabolism	Lipid Metabolism	Biosynthesis of steroids	ERG3; C-5 sterol desaturase [EC:1.3.3.-]
Hv 2320	986	-1.89292	0.00246185	DOWN	-2.04618	4.81825e-05	DOWN	-1.70207	4.23952e-05	DOWN	XP_310084	AGAP009407-PA	38	195.667	4e-48	Anopheles gambiae str. PEST	Metabolism	Lipid Metabolism	Ether lipid Metabolism	E2.3.1.51, plsC; 1-acyl-sn-glycerol-3-phosphate acyltransferase [EC:2.3.1.51]
Hv 4168	990	-1.78432	1.99184e-07	DOWN	-2.20975	7.01274e-06	DOWN	-1.93318	2.28242e-05	DOWN	XP_968475	similar to CG3812 CG3812-PA	42	199.519	3e-49	Tribolium castaneum	Metabolism	Lipid Metabolism	Ether lipid Metabolism	E2.3.1.51, plsC; 1-acyl-sn-glycerol-3-phosphate acyltransferase [EC:2.3.1.51]
Hv 324 contig	989	-1.7739	3.50696e-09	DOWN	-1.88645	1.32692e-09	DOWN	-1.81095	2.30339e-10	DOWN	XP_968475	similar to CG3812 CG3812-PA	41	198.364	6e-49	Tribolium castaneum	Metabolism	Lipid Metabolism	Ether lipid Metabolism	E2.3.1.51, plsC; 1-acyl-sn-glycerol-3-phosphate acyltransferase [EC:2.3.1.51]
Hv 4140	987	-2.64648	4.76972e-06	DOWN	-2.69842	2.82517e-07	DOWN	-2.27585	2.09496e-06	DOWN	XP_973042	similar to 3-hydroxyacyl-coa dehyrogenase	72	402.134	3e-110	Tribolium castaneum	Metabolism	Lipid Metabolism	Fatty acid elongation in mitochondria	E1.1.1.35, fadB; 3-hydroxyacyl-CoA dehydrogenase [EC:1.1.1.35]
Hv 4239	1119	-2.70407	7.89333e-05	DOWN	-3.04185	8.52822e-07	DOWN	-2.54563	2.60547e-05	DOWN	XP_973042	similar to 3-hydroxyacyl-coa dehyrogenase	71	434.491	7e-120	Tribolium castaneum	Metabolism	Lipid Metabolism	Fatty acid elongation in mitochondria	E1.1.1.35, fadB; 3-hydroxyacyl-CoA dehydrogenase [EC:1.1.1.35]
Hv 1772 contig	1051	-1.66016	2.07855e-08	DOWN	-2.07261	1.61558e-09	DOWN	-1.88949	7.51304e-10	DOWN	XP_973042	similar to 3-hydroxyacyl-coa dehyrogenase	60	363.999	1e-98	Tribolium castaneum	Metabolism	Lipid Metabolism	Fatty acid elongation in mitochondria	E1.1.1.35, fadB; 3-hydroxyacyl-CoA dehydrogenase [EC:1.1.1.35]
Hv 1959	1027	-2.36974	2.59691e-06	DOWN	-2.33831	2.33913e-06	DOWN	-2.11625	3.47533e-08	DOWN	XP_001985073	GH14704	61	116.316	3e-24	Drosophila grimshawi	Metabolism	Lipid Metabolism	Fatty acid Metabolism	E1.3.99.3, ACADM, acd; acyl-CoA dehydrogenase [EC:1.3.99.3]
Hv 4140	987	-2.64648	4.76972e-06	DOWN	-2.69842	2.82517e-07	DOWN	-2.27585	2.09496e-06	DOWN	XP_973042	similar to 3-hydroxyacyl-coa dehyrogenase	72	402.134	3e-110	Tribolium castaneum	Metabolism	Lipid Metabolism	Fatty acid Metabolism	E1.1.1.35, fadB; 3-hydroxyacyl-CoA dehydrogenase [EC:1.1.1.35]
Hv 4239	1119	-2.70407	7.89333e-05	DOWN	-3.04185	8.52822e-07	DOWN	-2.54563	2.60547e-05	DOWN	XP_973042	similar to 3-hydroxyacyl-coa dehyrogenase	71	434.491	7e-120	Tribolium castaneum	Metabolism	Lipid Metabolism	Fatty acid Metabolism	E1.1.1.35, fadB; 3-hydroxyacyl-CoA dehydrogenase [EC:1.1.1.35]
Hv 1772 contig	1051	-1.66016	2.07855e-08	DOWN	-2.07261	1.61558e-09	DOWN	-1.88949	7.51304e-10	DOWN	XP_973042	similar to 3-hydroxyacyl-coa dehyrogenase	60	363.999	1e-98	Tribolium castaneum	Metabolism	Lipid Metabolism	Fatty acid Metabolism	E1.1.1.35, fadB; 3-hydroxyacyl-CoA dehydrogenase [EC:1.1.1.35]
Hv 348	1077	-2.77356	0.000763126	DOWN	-1.80069	1.13237e-05	DOWN	-2.03848	2.93961e-06	DOWN	XP_973187	similar to AGAP003501-PA	42	245.358	5e-63	Tribolium castaneum	Metabolism	Lipid Metabolism	Glycerolipid Metabolism	E3.1.1.3; triacylglycerol lipase [EC:3.1.1.3]
Hv 830	995	-2.05266	2.42824e-05	DOWN	-1.90395	0.000276098	DOWN	-1.75055	5.28694e-05	DOWN	XP_972822	similar to putative esterase	36	196.438	2e-48	Tribolium castaneum	Metabolism	Lipid Metabolism	Glycerolipid Metabolism	E3.1.1.3; triacylglycerol lipase [EC:3.1.1.3]
Hv 838	1101	-8.33916	6.98773e-06	DOWN	-6.76399	2.10363e-06	DOWN	-7.55679	5.20056e-06	DOWN	XP_973187	similar to AGAP003501-PA	53	348.591	5e-94	Tribolium castaneum	Metabolism	Lipid Metabolism	Glycerolipid Metabolism	E3.1.1.3; triacylglycerol lipase [EC:3.1.1.3]
Hv 2320	986	-1.89292	0.00246185	DOWN	-2.04618	4.81825e-05	DOWN	-1.70207	4.23952e-05	DOWN	XP_310084	AGAP009407-PA	38	195.667	4e-48	Anopheles gambiae str. PEST	Metabolism	Lipid Metabolism	Glycerolipid Metabolism	E2.3.1.51, plsC; 1-acyl-sn-glycerol-3-phosphate acyltransferase [EC:2.3.1.51]
Hv 2841	1025	-2.35444	0.00443988	DOWN	-1.74426	3.46521e-05	DOWN	-1.71765	6.75056e-05	DOWN	ACI16654	esterase 2	41	196.438	3e-48	Liposcelis bostrychophila	Metabolism	Lipid Metabolism	Glycerolipid Metabolism	E3.1.1.3; triacylglycerol lipase [EC:3.1.1.3]
Hv 3652	970	-1.87786	0.000135053	DOWN	-1.55073	3.57879e-06	DOWN	-2.04259	1.3462e-05	DOWN	XP_001662495	lipase 1 precursor	38	181.415	8e-44	Aedes aegypti	Metabolism	Lipid Metabolism	Glycerolipid Metabolism	E3.1.1.3; triacylglycerol lipase [EC:3.1.1.3]
Hv 3788	987	-18.0854	3.71682e-05	DOWN	-8.06675	2.679e-05	DOWN	-8.78553	1.69384e-07	DOWN	XP_973187	similar to AGAP003501-PA	53	319.316	3e-85	Tribolium castaneum	Metabolism	Lipid Metabolism	Glycerolipid Metabolism	E3.1.1.3; triacylglycerol lipase [EC:3.1.1.3]
Hv 3981	1070	-1.72436	0.000251729	DOWN	-2.05425	4.80044e-05	DOWN	-1.52485	4.57679e-05	DOWN	XP_308082	AGAP011053-PA	39	255.373	5e-66	Anopheles gambiae str. PEST	Metabolism	Lipid Metabolism	Glycerolipid Metabolism	E1.1.1.21, AKR1; aldehyde reductase [EC:1.1.1.21]
Hv 4157	1046	-8.66982	1.52037e-05	DOWN	-6.89146	1.43077e-06	DOWN	-7.00122	1.30145e-05	DOWN	XP_001649994	lipase 1 precursor	44	274.633	8e-72	Aedes aegypti	Metabolism	Lipid Metabolism	Glycerolipid Metabolism	E3.1.1.3; triacylglycerol lipase [EC:3.1.1.3]
Hv 4164	934	-1.81077	1.06064e-05	DOWN	-1.74223	1.84857e-05	DOWN	-1.6036	5.23608e-05	DOWN	XP_972822	similar to putative esterase	37	202.216	4e-50	Tribolium castaneum	Metabolism	Lipid Metabolism	Glycerolipid Metabolism	E3.1.1.3; triacylglycerol lipase [EC:3.1.1.3]
Hv 4168	990	-1.78432	1.99184e-07	DOWN	-2.20975	7.01274e-06	DOWN	-1.93318	2.28242e-05	DOWN	XP_968475	similar to CG3812 CG3812-PA	42	199.519	3e-49	Tribolium castaneum	Metabolism	Lipid Metabolism	Glycerolipid Metabolism	E2.3.1.51, plsC; 1-acyl-sn-glycerol-3-phosphate acyltransferase [EC:2.3.1.51]
Hv 4435	1085	-2.11506	5.35407e-05	DOWN	-1.92911	1.92092e-05	DOWN	-2.04391	3.07916e-05	DOWN	XP_973187	similar to AGAP003501-PA	43	249.595	3e-64	Tribolium castaneum	Metabolism	Lipid Metabolism	Glycerolipid Metabolism	E3.1.1.3; triacylglycerol lipase [EC:3.1.1.3]
Hv 324 contig	989	-1.7739	3.50696e-09	DOWN	-1.88645	1.32692e-09	DOWN	-1.81095	2.30339e-10	DOWN	XP_968475	similar to CG3812 CG3812-PA	41	198.364	6e-49	Tribolium castaneum	Metabolism	Lipid Metabolism	Glycerolipid Metabolism	E2.3.1.51, plsC; 1-acyl-sn-glycerol-3-phosphate acyltransferase [EC:2.3.1.51]
Hv 3645 contig	1095	-3.25741	4.9383e-05	DOWN	-4.42743	5.70815e-08	DOWN	-4.64452	8.41395e-09	DOWN	XP_973187	similar to AGAP003501-PA	52	348.591	5e-94	Tribolium castaneum	Metabolism	Lipid Metabolism	Glycerolipid Metabolism	E3.1.1.3; triacylglycerol lipase [EC:3.1.1.3]
Hv 1523	1035	-2.93678	5.22103e-05	DOWN	-3.91536	4.56019e-05	DOWN	-3.12193	4.56813e-06	DOWN	aag:AaeL_AAEL007044	lipase ; K01058 phospholipase A1	39	206.838	1e-51	Aedes aegypti	Metabolism	Lipid Metabolism	Glycerophospholipid Metabolism	E3.1.1.32, pldA; phospholipase A1 [EC:3.1.1.32]
Hv 2320	986	-1.89292	0.00246185	DOWN	-2.04618	4.81825e-05	DOWN	-1.70207	4.23952e-05	DOWN	XP_310084	AGAP009407-PA	38	195.667	4e-48	Anopheles gambiae str. PEST	Metabolism	Lipid Metabolism	Glycerophospholipid Metabolism	E2.3.1.51, plsC; 1-acyl-sn-glycerol-3-phosphate acyltransferase [EC:2.3.1.51]
Hv 4168	990	-1.78432	1.99184e-07	DOWN	-2.20975	7.01274e-06	DOWN	-1.93318	2.28242e-05	DOWN	XP_968475	similar to CG3812 CG3812-PA	42	199.519	3e-49	Tribolium castaneum	Metabolism	Lipid Metabolism	Glycerophospholipid Metabolism	E2.3.1.51, plsC; 1-acyl-sn-glycerol-3-phosphate acyltransferase [EC:2.3.1.51]
Hv 324 contig	989	-1.7739	3.50696e-09	DOWN	-1.88645	1.32692e-09	DOWN	-1.81095	2.30339e-10	DOWN	XP_968475	similar to CG3812 CG3812-PA	41	198.364	6e-49	Tribolium castaneum	Metabolism	Lipid Metabolism	Glycerophospholipid Metabolism	E2.3.1.51, plsC; 1-acyl-sn-glycerol-3-phosphate acyltransferase [EC:2.3.1.51]
Hv 3557 contig	1021	-4.88319	3.11359e-09	DOWN	-4.96761	7.84689e-13	DOWN	-4.14826	3.21962e-12	DOWN	aag:AaeL_AAEL007060	lipase ; K01058 phospholipase A1	35	177.563	8e-43	Aedes aegypti	Metabolism	Lipid Metabolism	Glycerophospholipid Metabolism	E3.1.1.32, pldA; phospholipase A1 [EC:3.1.1.32]
Hv 1250 contig	1106	-2.73887	6.52323e-07	DOWN	-2.71876	2.39951e-09	DOWN	-2.26154	1.06076e-09	DOWN	ACB54935	chitin deacetylase	87	635.18	2e-180	Helicoverpa armigera	Metabolism	Lipid Metabolism
Hv 4949 contig	1098	-2.35412	6.80163e-11	DOWN	-2.30155	5.0724e-11	DOWN	-2.1037	1.80169e-10	DOWN	XP_001654802	gamma-glutamyl hydrolase, putative	53	346.28	2e-93	Aedes aegypti	Metabolism	Metabolism of Cofactors and Vitamins	Folate biosynthesis	E3.4.19.9, GGH; gamma-glutamyl hydrolase [EC:3.4.19.9]
Hv 3640 contig	1497	-1.67186	2.72334e-07	DOWN	-2.35693	1.48668e-07	DOWN	-2.63855	2.2703e-08	DOWN	XP_001661610	apyrase, putative	45	417.157	2e-114	Aedes aegypti	Metabolism	Metabolism of Cofactors and Vitamins	Nicotinate and nicotinamide Metabolism	E3.1.3.5, ushA; 5'-nucleotidase [EC:3.1.3.5]
Hv 34	955	-4.41639	6.13049e-05	DOWN	-1.91536	2.65796e-05	DOWN	-1.60043	7.18555e-07	DOWN	NP_001127730	uridine diphosphate glucosyltransferase	68	443.736	8e-123	Bombyx mori	Metabolism	Metabolism of Cofactors and Vitamins	Porphyrin and chlorophyll Metabolism	UGT; glucuronosyltransferase [EC:2.4.1.17]
Hv 1606	1007	-1.55494	1.85057e-05	DOWN	-2.15806	1.06062e-05	DOWN	-1.91275	6.1451e-07	DOWN	XP_316292	AGAP006222-PA	30	87.8113	1e-15	Anopheles gambiae str. PEST	Metabolism	Metabolism of Cofactors and Vitamins	Porphyrin and chlorophyll Metabolism	UGT; glucuronosyltransferase [EC:2.4.1.17]
Hv 2415	976	-2.1582	0.000463947	DOWN	-2.77713	4.59799e-06	DOWN	-2.14805	5.03334e-06	DOWN	XP_971984	similar to AGAP007029-PA	56	75.8702	5e-12	Tribolium castaneum	Metabolism	Metabolism of Cofactors and Vitamins	Porphyrin and chlorophyll Metabolism	UGT; glucuronosyltransferase [EC:2.4.1.17]
Hv 34	955	-4.41639	6.13049e-05	DOWN	-1.91536	2.65796e-05	DOWN	-1.60043	7.18555e-07	DOWN	NP_001127730	uridine diphosphate glucosyltransferase	68	443.736	8e-123	Bombyx mori	Metabolism	Metabolism of Cofactors and Vitamins	Retinol Metabolism	UGT; glucuronosyltransferase [EC:2.4.1.17]
Hv 1606	1007	-1.55494	1.85057e-05	DOWN	-2.15806	1.06062e-05	DOWN	-1.91275	6.1451e-07	DOWN	XP_316292	AGAP006222-PA	30	87.8113	1e-15	Anopheles gambiae str. PEST	Metabolism	Metabolism of Cofactors and Vitamins	Retinol Metabolism	UGT; glucuronosyltransferase [EC:2.4.1.17]
Hv 2415	976	-2.1582	0.000463947	DOWN	-2.77713	4.59799e-06	DOWN	-2.14805	5.03334e-06	DOWN	XP_971984	similar to AGAP007029-PA	56	75.8702	5e-12	Tribolium castaneum	Metabolism	Metabolism of Cofactors and Vitamins	Retinol Metabolism	UGT; glucuronosyltransferase [EC:2.4.1.17]
Hv 1959	1027	-2.36974	2.59691e-06	DOWN	-2.33831	2.33913e-06	DOWN	-2.11625	3.47533e-08	DOWN	XP_001985073	GH14704	61	116.316	3e-24	Drosophila grimshawi	Metabolism	Metabolism of Other Amino Acids	beta-Alanine Metabolism	E1.3.99.3, ACADM, acd; acyl-CoA dehydrogenase [EC:1.3.99.3]
Hv 3406	938	-2.10641	6.15727e-06	DOWN	-2.33721	3.31138e-05	DOWN	-2.07827	4.61784e-05	DOWN	dbmo:Bmb040275	D-alanine transaminase	48	78.1814	5e-13	Bombyx mori	Metabolism	Metabolism of Other Amino Acids	D-Alanine Metabolism	E2.6.1.21, dat; D-alanine transaminase [EC:2.6.1.21]
Hv 3406	938	-2.10641	6.15727e-06	DOWN	-2.33721	3.31138e-05	DOWN	-2.07827	4.61784e-05	DOWN	dbmo:Bmb040275	D-alanine transaminase	48	78.1814	5e-13	Bombyx mori	Metabolism	Metabolism of Other Amino Acids	D-Arginine and D-ornithine Metabolism	E2.6.1.21, dat; D-alanine transaminase [EC:2.6.1.21]
Hv 411	881	-2.08739	0.000128485	DOWN	-2.10326	9.33949e-06	DOWN	-1.98792	1.79078e-05	DOWN	AAC34097	glutathione transferase; PiGSTII	50	207.994	7e-52	Platynota idaeusalis	Metabolism	Metabolism of Other Amino Acids	Glutathione Metabolism	E2.5.1.18, gst; glutathione S-transferase [EC:2.5.1.18]
Hv 660	762	-1.8041	9.40859e-05	DOWN	-1.77424	7.16215e-07	DOWN	-1.92141	1.59301e-06	DOWN	XP_002023020	GL16397	48	143.28	2e-32	Drosophila persimilis	Metabolism	Metabolism of Other Amino Acids	Glutathione Metabolism	E2.5.1.18, gst; glutathione S-transferase [EC:2.5.1.18]
Hv 3821	1065	-2.98991	0.00111029	DOWN	-3.33684	0.000166596	DOWN	-4.0266	2.4299e-06	DOWN	dame:13702	ENSAPMG00000007826; aminopeptidase N	27	134.035	1e-29	Apis mellifera	Metabolism	Metabolism of Other Amino Acids	Glutathione Metabolism	PEPN; aminopeptidase N [EC:3.4.11.2]
Hv 4752	839	-2.74466	0.000141481	DOWN	-2.09375	2.52822e-05	DOWN	-2.07757	7.21439e-06	DOWN	BAD26698	Glutathione S transferase 2-like protein	58	249.21	2e-64	Plutella xylostella	Metabolism	Metabolism of Other Amino Acids	Glutathione Metabolism	E2.5.1.18, gst; glutathione S-transferase [EC:2.5.1.18]
Hv 718	997	-6.26847	2.87541e-05	DOWN	-4.43322	1.32734e-06	DOWN	-3.62182	4.19163e-06	DOWN	AAK58066	110 kDa aminopeptidase	92	594.349	4e-168	Heliothis virescens	Metabolism	Metabolism of other amino acids
Hv 3895	1026	-2.87721	1.82166e-05	DOWN	-2.68151	3.67035e-06	DOWN	-2.54417	7.02946e-06	DOWN	XP_001967055	GF21847	27	112.079	6e-23	Drosophila ananassae	Metabolism	Nucleotide Metabolism	Purine Metabolism	E3.6.1.3; adenosinetriphosphatase [EC:3.6.1.3]
Hv 3640 contig	1497	-1.67186	2.72334e-07	DOWN	-2.35693	1.48668e-07	DOWN	-2.63855	2.2703e-08	DOWN	XP_001661610	apyrase, putative	45	417.157	2e-114	Aedes aegypti	Metabolism	Nucleotide Metabolism	Purine Metabolism	E3.1.3.5, ushA; 5'-nucleotidase [EC:3.1.3.5]
Hv 3640 contig	1497	-1.67186	2.72334e-07	DOWN	-2.35693	1.48668e-07	DOWN	-2.63855	2.2703e-08	DOWN	XP_001661610	apyrase, putative	45	417.157	2e-114	Aedes aegypti	Metabolism	Nucleotide Metabolism	Pyrimidine Metabolism	E3.1.3.5, ushA; 5'-nucleotidase [EC:3.1.3.5]
Hv 4299	1023	-1.97325	0.000129208	DOWN	-1.56007	0.000128106	DOWN	-1.78274	3.79884e-06	DOWN	XP_969712	similar to adenylate cyclase	45	280.796	1e-73	Tribolium castaneum	Metabolism	Nucleotide Metabolism
Hv 2090	1051	-1.76602	0.000111898	DOWN	-1.60743	1.73831e-06	DOWN	-1.54898	4.51399e-06	DOWN	NP_001040436	hydroxysteroid dehydrogenase	85	462.225	3e-128	Bombyx mori	Metabolism	Setroid biosynthesis
Hv 4394	298	-2.76184	3.61043e-05	DOWN	-3.31114	0.000118092	DOWN	-3.39192	7.30319e-07	DOWN	dbmo:Bmb010420	haloalkane dehalogenase	59	122.094	7e-27	Bombyx mori	Metabolism	Xenobiotics Biodegradation and Metabolism	1,2-Dichloroethane degradation	E3.8.1.5, dhaA; haloalkane dehalogenase [EC:3.8.1.5]
Hv 4394	298	-2.76184	3.61043e-05	DOWN	-3.31114	0.000118092	DOWN	-3.39192	7.30319e-07	DOWN	dbmo:Bmb010420	haloalkane dehalogenase	59	122.094	7e-27	Bombyx mori	Metabolism	Xenobiotics Biodegradation and Metabolism	3-Chloroacrylic acid degradation	E3.8.1.5, dhaA; haloalkane dehalogenase [EC:3.8.1.5]
Hv 4140	987	-2.64648	4.76972e-06	DOWN	-2.69842	2.82517e-07	DOWN	-2.27585	2.09496e-06	DOWN	XP_973042	similar to 3-hydroxyacyl-coa dehyrogenase	72	402.134	3e-110	Tribolium castaneum	Metabolism	Xenobiotics Biodegradation and Metabolism	Caprolactam degradation	E1.1.1.35, fadB; 3-hydroxyacyl-CoA dehydrogenase [EC:1.1.1.35]
Hv 4239	1119	-2.70407	7.89333e-05	DOWN	-3.04185	8.52822e-07	DOWN	-2.54563	2.60547e-05	DOWN	XP_973042	similar to 3-hydroxyacyl-coa dehyrogenase	71	434.491	7e-120	Tribolium castaneum	Metabolism	Xenobiotics Biodegradation and Metabolism	Caprolactam degradation	E1.1.1.35, fadB; 3-hydroxyacyl-CoA dehydrogenase [EC:1.1.1.35]
Hv 1772 contig	1051	-1.66016	2.07855e-08	DOWN	-2.07261	1.61558e-09	DOWN	-1.88949	7.51304e-10	DOWN	XP_973042	similar to 3-hydroxyacyl-coa dehyrogenase	60	363.999	1e-98	Tribolium castaneum	Metabolism	Xenobiotics Biodegradation and Metabolism	Caprolactam degradation	E1.1.1.35, fadB; 3-hydroxyacyl-CoA dehydrogenase [EC:1.1.1.35]
Hv 34	955	-4.41639	6.13049e-05	DOWN	-1.91536	2.65796e-05	DOWN	-1.60043	7.18555e-07	DOWN	NP_001127730	uridine diphosphate glucosyltransferase	68	443.736	8e-123	Bombyx mori	Metabolism	Xenobiotics Biodegradation and Metabolism	Drug Metabolism - cytochrome P450	UGT; glucuronosyltransferase [EC:2.4.1.17]
Hv 411	881	-2.08739	0.000128485	DOWN	-2.10326	9.33949e-06	DOWN	-1.98792	1.79078e-05	DOWN	AAC34097	glutathione transferase; PiGSTII	50	207.994	7e-52	Platynota idaeusalis	Metabolism	Xenobiotics Biodegradation and Metabolism	Drug Metabolism - cytochrome P450	E2.5.1.18, gst; glutathione S-transferase [EC:2.5.1.18]
Hv 660	762	-1.8041	9.40859e-05	DOWN	-1.77424	7.16215e-07	DOWN	-1.92141	1.59301e-06	DOWN	XP_002023020	GL16397	48	143.28	2e-32	Drosophila persimilis	Metabolism	Xenobiotics Biodegradation and Metabolism	Drug Metabolism - cytochrome P450	E2.5.1.18, gst; glutathione S-transferase [EC:2.5.1.18]
Hv 1606	1007	-1.55494	1.85057e-05	DOWN	-2.15806	1.06062e-05	DOWN	-1.91275	6.1451e-07	DOWN	XP_316292	AGAP006222-PA	30	87.8113	1e-15	Anopheles gambiae str. PEST	Metabolism	Xenobiotics Biodegradation and Metabolism	Drug Metabolism - cytochrome P450	UGT; glucuronosyltransferase [EC:2.4.1.17]
Hv 2415	976	-2.1582	0.000463947	DOWN	-2.77713	4.59799e-06	DOWN	-2.14805	5.03334e-06	DOWN	XP_971984	similar to AGAP007029-PA	56	75.8702	5e-12	Tribolium castaneum	Metabolism	Xenobiotics Biodegradation and Metabolism	Drug Metabolism - cytochrome P450	UGT; glucuronosyltransferase [EC:2.4.1.17]
Hv 4752	839	-2.74466	0.000141481	DOWN	-2.09375	2.52822e-05	DOWN	-2.07757	7.21439e-06	DOWN	BAD26698	Glutathione S transferase 2-like protein	58	249.21	2e-64	Plutella xylostella	Metabolism	Xenobiotics Biodegradation and Metabolism	Drug Metabolism - cytochrome P450	E2.5.1.18, gst; glutathione S-transferase [EC:2.5.1.18]
Hv 34	955	-4.41639	6.13049e-05	DOWN	-1.91536	2.65796e-05	DOWN	-1.60043	7.18555e-07	DOWN	NP_001127730	uridine diphosphate glucosyltransferase	68	443.736	8e-123	Bombyx mori	Metabolism	Xenobiotics Biodegradation and Metabolism	Drug Metabolism - Other enzymes	UGT; glucuronosyltransferase [EC:2.4.1.17]
Hv 67	1026	-2.30937	0.000225623	DOWN	-2.21134	1.5321e-05	DOWN	-1.84577	0.0013577	DOWN	dbmo:Bmb009113	carboxylesterase	53	338.961	2e-91	Bombyx mori	Metabolism	Xenobiotics Biodegradation and Metabolism	Drug Metabolism - Other enzymes	E3.1.1.1; carboxylesterase [EC:3.1.1.1]
Hv 1606	1007	-1.55494	1.85057e-05	DOWN	-2.15806	1.06062e-05	DOWN	-1.91275	6.1451e-07	DOWN	XP_316292	AGAP006222-PA	30	87.8113	1e-15	Anopheles gambiae str. PEST	Metabolism	Xenobiotics Biodegradation and Metabolism	Drug Metabolism - Other enzymes	UGT; glucuronosyltransferase [EC:2.4.1.17]
Hv 2415	976	-2.1582	0.000463947	DOWN	-2.77713	4.59799e-06	DOWN	-2.14805	5.03334e-06	DOWN	XP_971984	similar to AGAP007029-PA	56	75.8702	5e-12	Tribolium castaneum	Metabolism	Xenobiotics Biodegradation and Metabolism	Drug Metabolism - Other enzymes	UGT; glucuronosyltransferase [EC:2.4.1.17]
Hv 4300	1019	-1.74212	5.53431e-05	DOWN	-1.56116	8.58679e-06	DOWN	-2.07634	8.89053e-07	DOWN	NP_001116814	carboxylesterase CarE-10	43	224.172	1e-56	Bombyx mori	Metabolism	Xenobiotics Biodegradation and Metabolism	Drug Metabolism - Other enzymes	E3.1.1.1; carboxylesterase [EC:3.1.1.1]
Hv 4310	1020	-1.5485	0.00143315	DOWN	-1.81891	0.000186237	DOWN	-2.41197	2.68752e-05	DOWN	dbmo:Bmb009113	carboxylesterase	52	325.865	2e-87	Bombyx mori	Metabolism	Xenobiotics Biodegradation and Metabolism	Drug Metabolism - Other enzymes	E3.1.1.1; carboxylesterase [EC:3.1.1.1]
Hv 4394	298	-2.76184	3.61043e-05	DOWN	-3.31114	0.000118092	DOWN	-3.39192	7.30319e-07	DOWN	dbmo:Bmb010420	haloalkane dehalogenase	59	122.094	7e-27	Bombyx mori	Metabolism	Xenobiotics Biodegradation and Metabolism	gamma-Hexachlorocyclohexane degradation	E3.8.1.5, dhaA; haloalkane dehalogenase [EC:3.8.1.5]
Hv 531 contig	1338	-1.55672	6.34047e-05	DOWN	-1.94437	2.5233e-08	DOWN	-1.62219	6.21488e-08	DOWN	XP_970485	similar to antennae-rich cytochrome P450	28	195.667	3e-58	Tribolium castaneum	Metabolism	Xenobiotics Biodegradation and Metabolism	gamma-Hexachlorocyclohexane degradation	E1.14.-.-; [EC:1.14.-.-]
Hv 4140	987	-2.64648	4.76972e-06	DOWN	-2.69842	2.82517e-07	DOWN	-2.27585	2.09496e-06	DOWN	XP_973042	similar to 3-hydroxyacyl-coa dehyrogenase	72	402.134	3e-110	Tribolium castaneum	Metabolism	Xenobiotics Biodegradation and Metabolism	Geraniol degradation	E1.1.1.35, fadB; 3-hydroxyacyl-CoA dehydrogenase [EC:1.1.1.35]
Hv 4239	1119	-2.70407	7.89333e-05	DOWN	-3.04185	8.52822e-07	DOWN	-2.54563	2.60547e-05	DOWN	XP_973042	similar to 3-hydroxyacyl-coa dehyrogenase	71	434.491	7e-120	Tribolium castaneum	Metabolism	Xenobiotics Biodegradation and Metabolism	Geraniol degradation	E1.1.1.35, fadB; 3-hydroxyacyl-CoA dehydrogenase [EC:1.1.1.35]
Hv 1772 contig	1051	-1.66016	2.07855e-08	DOWN	-2.07261	1.61558e-09	DOWN	-1.88949	7.51304e-10	DOWN	XP_973042	similar to 3-hydroxyacyl-coa dehyrogenase	60	363.999	1e-98	Tribolium castaneum	Metabolism	Xenobiotics Biodegradation and Metabolism	Geraniol degradation	E1.1.1.35, fadB; 3-hydroxyacyl-CoA dehydrogenase [EC:1.1.1.35]
Hv 34	955	-4.41639	6.13049e-05	DOWN	-1.91536	2.65796e-05	DOWN	-1.60043	7.18555e-07	DOWN	NP_001127730	uridine diphosphate glucosyltransferase	68	443.736	8e-123	Bombyx mori	Metabolism	Xenobiotics Biodegradation and Metabolism	Metabolism of xenobiotics by cytochrome P450	UGT; glucuronosyltransferase [EC:2.4.1.17]
Hv 411	881	-2.08739	0.000128485	DOWN	-2.10326	9.33949e-06	DOWN	-1.98792	1.79078e-05	DOWN	AAC34097	glutathione transferase; PiGSTII	50	207.994	7e-52	Platynota idaeusalis	Metabolism	Xenobiotics Biodegradation and Metabolism	Metabolism of xenobiotics by cytochrome P450	E2.5.1.18, gst; glutathione S-transferase [EC:2.5.1.18]
Hv 660	762	-1.8041	9.40859e-05	DOWN	-1.77424	7.16215e-07	DOWN	-1.92141	1.59301e-06	DOWN	XP_002023020	GL16397	48	143.28	2e-32	Drosophila persimilis	Metabolism	Xenobiotics Biodegradation and Metabolism	Metabolism of xenobiotics by cytochrome P450	E2.5.1.18, gst; glutathione S-transferase [EC:2.5.1.18]
Hv 1606	1007	-1.55494	1.85057e-05	DOWN	-2.15806	1.06062e-05	DOWN	-1.91275	6.1451e-07	DOWN	XP_316292	AGAP006222-PA	30	87.8113	1e-15	Anopheles gambiae str. PEST	Metabolism	Xenobiotics Biodegradation and Metabolism	Metabolism of xenobiotics by cytochrome P450	UGT; glucuronosyltransferase [EC:2.4.1.17]
Hv 2415	976	-2.1582	0.000463947	DOWN	-2.77713	4.59799e-06	DOWN	-2.14805	5.03334e-06	DOWN	XP_971984	similar to AGAP007029-PA	56	75.8702	5e-12	Tribolium castaneum	Metabolism	Xenobiotics Biodegradation and Metabolism	Metabolism of xenobiotics by cytochrome P450	UGT; glucuronosyltransferase [EC:2.4.1.17]
Hv 4298	995	-2.94131	0.0222804	DOWN	-1.86625	5.95894e-05	DOWN	-2.11827	2.33842e-06	DOWN	XP_001660494	dimeric dihydrodiol dehydrogenase	40	251.521	7e-65	Aedes aegypti	Metabolism	Xenobiotics Biodegradation and Metabolism	Metabolism of xenobiotics by cytochrome P450	E1.3.1.20; trans-1,2-dihydrobenzene-1,2-diol dehydrogenase [EC:1.3.1.20]
Hv 4752	839	-2.74466	0.000141481	DOWN	-2.09375	2.52822e-05	DOWN	-2.07757	7.21439e-06	DOWN	BAD26698	Glutathione S transferase 2-like protein	58	249.21	2e-64	Plutella xylostella	Metabolism	Xenobiotics Biodegradation and Metabolism	Metabolism of xenobiotics by cytochrome P450	E2.5.1.18, gst; glutathione S-transferase [EC:2.5.1.18]
Hv 4336 contig	1063	-1.95593	8.77633e-13	DOWN	-1.73645	1.4075e-11	DOWN	-1.86017	1.31779e-12	DOWN	XP_001660494	dimeric dihydrodiol dehydrogenase	42	272.707	3e-71	Aedes aegypti	Metabolism	Xenobiotics Biodegradation and Metabolism	Metabolism of xenobiotics by cytochrome P450	E1.3.1.20; trans-1,2-dihydrobenzene-1,2-diol dehydrogenase [EC:1.3.1.20]
Hv 4394	298	-2.76184	3.61043e-05	DOWN	-3.31114	0.000118092	DOWN	-3.39192	7.30319e-07	DOWN	dbmo:Bmb010420	haloalkane dehalogenase	59	122.094	7e-27	Bombyx mori	Metabolism	Xenobiotics Biodegradation and Metabolism	Naphthalene and anthracene degradation	E3.8.1.5, dhaA; haloalkane dehalogenase [EC:3.8.1.5]
Hv 531 contig	1338	-1.55672	6.34047e-05	DOWN	-1.94437	2.5233e-08	DOWN	-1.62219	6.21488e-08	DOWN	XP_970485	similar to antennae-rich cytochrome P450	28	195.667	3e-58	Tribolium castaneum	Metabolism	Xenobiotics Biodegradation and Metabolism	Naphthalene and anthracene degradation	E1.14.-.-; [EC:1.14.-.-]
Hv 1310	1047	-4.87792	8.11148e-06	DOWN	-4.64803	2.22984e-05	DOWN	-3.52937	5.23009e-06	DOWN	XP_001655414	metalloproteinase, putative	40	185.652	5e-45	Aedes aegypti	Metallo Peptidases	Family M12: astacin/adamalysin family	E3.4.24.21; astacin [EC:3.4.24.21]
Hv 2217	1103	-6.75289	3.55806e-05	DOWN	-7.49496	7.09914e-06	DOWN	-3.58949	6.89889e-07	DOWN	XP_001655414	metalloproteinase, putative	41	192.586	4e-47	Aedes aegypti	Metallo Peptidases	Family M12: astacin/adamalysin family	E3.4.24.21; astacin [EC:3.4.24.21]
Hv 4081	996	-4.01183	0.00349241	DOWN	-5.73746	1.61372e-05	DOWN	-7.3318	2.08159e-05	DOWN	XP_001655414	metalloproteinase, putative	43	201.445	8e-50	Aedes aegypti	Metallo Peptidases	Family M12: astacin/adamalysin family	E3.4.24.21; astacin [EC:3.4.24.21]
Hv 1021	1047	-1.71276	3.75254e-05	DOWN	-2.87703	0.000227391	DOWN	-3.00998	0.000185932	DOWN	AAT36730	carboxypeptidase A	33	234.958	7e-60	Aedes aegypti	Metallo Peptidases	Family M14: carboxypeptidase A family	CPA4; carboxypeptidase A4 [EC:3.4.17.-]
Hv 1069	1115	-1.94356	3.66091e-05	DOWN	-2.35542	0.000143113	DOWN	-2.38235	3.26598e-05	DOWN	aag:AaeL_AAEL010776	carboxypeptidase ; K01290 carboxypeptidase A	33	237.269	9e-61	Aedes aegypti	Metallo Peptidases	Family M14: carboxypeptidase A family	E3.4.17.1; carboxypeptidase A [EC:3.4.17.1]
Hv 2706 contig	984	-1.54403	8.55879e-06	DOWN	-1.61131	1.02117e-07	DOWN	-2.12289	1.03451e-07	DOWN	XP_001654886	carboxypeptidase	43	253.062	2e-65	Aedes aegypti	Metallo Peptidases	Family M14: carboxypeptidase A family	E3.4.17.1; carboxypeptidase A [EC:3.4.17.1]
Hv 354	1061	-4.0143	8.70712e-05	DOWN	-3.00536	6.67389e-06	DOWN	-2.42751	4.28458e-07	DOWN	XP_001600442	similar to carboxypeptidase A	31	108.997	6e-22	Nasonia vitripennis	Metallo Peptidases	Family M14: carboxypeptidase A family	E3.4.17.15, CPA2; carboxypeptidase A2 [EC:3.4.17.15]
Hv 509	987	-3.14137	2.23494e-05	DOWN	-2.55699	1.33804e-05	DOWN	-2.39905	1.86937e-06	DOWN	XP_554784	AGAP011434-PA	39	234.572	8e-60	Anopheles gambiae str. PEST	Metallo Peptidases	Family M14: carboxypeptidase A family	E3.4.17.15, CPA2; carboxypeptidase A2 [EC:3.4.17.15]
Hv 2715	1063	-3.2042	0.033965	DOWN	-2.87471	1.24019e-05	DOWN	-2.76024	3.3522e-05	DOWN	XP_554784	AGAP011434-PA	40	255.758	4e-66	Anopheles gambiae str. PEST	Metallo Peptidases	Family M14: carboxypeptidase A family	E3.4.17.15, CPA2; carboxypeptidase A2 [EC:3.4.17.15]
Hv 2780 contig	1016	-2.48547	4.7721e-09	DOWN	-2.2548	4.53172e-10	DOWN	-2.15412	8.6447e-12	DOWN	XP_554784	AGAP011434-PA	39	256.529	2e-66	Anopheles gambiae str. PEST	Metallo Peptidases	Family M14: carboxypeptidase A family	E3.4.17.15, CPA2; carboxypeptidase A2 [EC:3.4.17.15]
Hv 1047	1074	-3.23916	3.6393e-05	DOWN	-3.14055	2.80861e-06	DOWN	-3.31978	6.84513e-06	DOWN	dbmo:Bmb032776	g-D-glutamyl-meso-diaminopimelate peptidase	43	263.462	1e-68	Bombyx mori	Metallo Peptidases	Family M14: carboxypeptidase A family	E3.4.19.11; g-D-glutamyl-meso-diaminopimelate peptidase [EC:3.4.19.11]
Hv 1546	1058	-2.69005	5.64538e-05	DOWN	-2.27367	0.000145975	DOWN	-2.14471	1.80739e-07	DOWN	dbmo:Bmb032776	g-D-glutamyl-meso-diaminopimelate peptidase	44	279.641	2e-73	Bombyx mori	Metallo Peptidases	Family M14: carboxypeptidase A family	E3.4.19.11; g-D-glutamyl-meso-diaminopimelate peptidase [EC:3.4.19.11]
Hv 3820	1073	-3.91294	1.17209e-05	DOWN	-3.40433	8.53098e-06	DOWN	-3.26414	1.55709e-06	DOWN	AAS82583	midgut carboxypeptidase A1	39	239.58	3e-61	Trichoplusia ni	Metallo Peptidases	Family M14: carboxypeptidase A family	E3.4.19.11; g-D-glutamyl-meso-diaminopimelate peptidase [EC:3.4.19.11]
Hv 4266	1019	-3.69143	0.00203605	DOWN	-1.98136	1.55785e-05	DOWN	-1.95987	3.12629e-05	DOWN	dbmo:Bmb032776	g-D-glutamyl-meso-diaminopimelate peptidase	44	282.722	2e-74	Bombyx mori	Metallo Peptidases	Family M14: carboxypeptidase A family	E3.4.19.11; g-D-glutamyl-meso-diaminopimelate peptidase [EC:3.4.19.11]
Hv 2251 contig	1027	-4.01824	2.86199e-05	DOWN	-3.55741	7.40543e-10	DOWN	-2.11756	3.00234e-09	DOWN	dbmo:Bmb032776	g-D-glutamyl-meso-diaminopimelate peptidase	44	246.128	2e-63	Bombyx mori	Metallo Peptidases	Family M14: carboxypeptidase A family	E3.4.19.11; g-D-glutamyl-meso-diaminopimelate peptidase [EC:3.4.19.11]
Hv 4810	908	-3.05444	2.85265e-05	DOWN	-1.86499	2.65004e-05	DOWN	-1.77377	2.14107e-05	DOWN	XP_971576	similar to xaa-pro dipeptidase pepd/pepq(e.coli)	57	199.519	3e-49	Tribolium castaneum	Metallo Peptidases	Family M24	E3.4.13.9, pepQ; X-Pro dipeptidase [EC:3.4.13.9]
Hv 42		-4.06176	0.019507	DOWN	-5.15313	0.00116158	DOWN	-5.38455	0.0135728	DOWN		No Blast Hit					No Blast Hit
Hv 826		-2.16094	0.000167252	DOWN	-1.87171	1.831e-06	DOWN	-1.57338	8.91651e-07	DOWN		No Blast Hit					No Blast Hit
Hv 1039		-1.9652	0.000248914	DOWN	-2.34769	5.8282e-05	DOWN	-2.17837	2.18032e-05	DOWN		No Blast Hit					No Blast Hit
Hv 1330		-1.65089	0.00010691	DOWN	-1.97806	2.53329e-05	DOWN	-1.82462	2.55015e-06	DOWN		No Blast Hit					No Blast Hit
Hv 1388		0	1	DOWN	0	1	DOWN	0	1	DOWN		No Blast Hit					No Blast Hit
Hv 1432		-2.31998	0.0017323	DOWN	-2.15715	4.51163e-05	DOWN	-1.84718	5.37786e-06	DOWN		No Blast Hit					No Blast Hit
Hv 1512		-1.50576	0.000476006	DOWN	-1.51284	2.84079e-06	DOWN	-1.65902	3.9255e-06	DOWN		No Blast Hit					No Blast Hit
Hv 1840		-4.70875	8.42194e-05	DOWN	-2.55906	8.15621e-05	DOWN	-2.03071	3.6231e-05	DOWN		No Blast Hit					No Blast Hit
Hv 2159		-1.67532	0.000960857	DOWN	-2.13746	7.10352e-06	DOWN	-2.11621	0.000115798	DOWN		No Blast Hit					No Blast Hit
Hv 2322		-3.86762	3.91567e-05	DOWN	-3.22698	2.86667e-06	DOWN	-2.62199	8.49529e-06	DOWN		No Blast Hit					No Blast Hit
Hv 2435		-2.30781	0.00157189	DOWN	-1.91579	0.000298875	DOWN	-2.38055	7.63156e-06	DOWN		No Blast Hit					No Blast Hit
Hv 2468		-4.01375	0.016806	DOWN	-4.99967	0.000992969	DOWN	-5.40695	6.20227e-05	DOWN		No Blast Hit					No Blast Hit
Hv 2494		-3.16313	0.000231847	DOWN	-2.89789	1.0922e-05	DOWN	-2.51313	5.09418e-06	DOWN		No Blast Hit					No Blast Hit
Hv 2728		-2.04771	0.000316507	DOWN	-2.01186	5.40961e-05	DOWN	-2.2408	0.000294108	DOWN		No Blast Hit					No Blast Hit
Hv 2741		-1.56071	0.00341691	DOWN	-1.61774	2.45179e-05	DOWN	-1.68461	0.000274942	DOWN		No Blast Hit					No Blast Hit
Hv 3147		-1.66148	4.81477e-05	DOWN	-1.83071	2.20008e-05	DOWN	-1.72015	1.21741e-05	DOWN		No Blast Hit					No Blast Hit
Hv 3244		-1.62724	0.0054535	DOWN	-1.94609	6.13011e-05	DOWN	-2.46793	0.0017373	DOWN		No Blast Hit					No Blast Hit
Hv 3563		-4.1522	5.80924e-05	DOWN	-3.27805	9.79166e-05	DOWN	-2.84516	3.13229e-05	DOWN		No Blast Hit					No Blast Hit
Hv 3769		-1.80124	9.36756e-07	DOWN	-2.19291	4.18469e-06	DOWN	-2.15254	0.000111973	DOWN		No Blast Hit					No Blast Hit
Hv 3784		-1.83876	1.84498e-06	DOWN	-1.93973	3.82778e-06	DOWN	-1.63359	7.53799e-06	DOWN		No Blast Hit					No Blast Hit
Hv 3840		-1.95698	0.00179435	DOWN	-3.27736	7.63215e-05	DOWN	-3.91517	2.16724e-05	DOWN		No Blast Hit					No Blast Hit
Hv 4026		-2.7452	0.000218248	DOWN	-2.70866	1.58441e-06	DOWN	-2.47152	1.65967e-06	DOWN		No Blast Hit					No Blast Hit
Hv 4049		-1.85543	0.00343073	DOWN	-2.08552	6.05928e-05	DOWN	-2.66696	5.14845e-06	DOWN		No Blast Hit					No Blast Hit
Hv 4150		-1.94538	1.93992e-05	DOWN	-2.14835	1.06911e-05	DOWN	-2.37907	4.1883e-05	DOWN		No Blast Hit					No Blast Hit
Hv 4178		-1.84074	0.0236513	DOWN	-2.29916	4.91659e-05	DOWN	-2.65478	0.00103128	DOWN		No Blast Hit					No Blast Hit
Hv 4377		-1.53562	0.000373564	DOWN	-1.7896	2.07254e-05	DOWN	-1.53079	2.19359e-05	DOWN		No Blast Hit					No Blast Hit
Hv 4400		-2.05698	0.00013071	DOWN	-2.57897	3.6645e-05	DOWN	-1.95669	4.89358e-06	DOWN		No Blast Hit					No Blast Hit
Hv 4577		-2.45285	1.37068e-05	DOWN	-1.60602	0.000286646	DOWN	-1.54401	1.10314e-05	DOWN		No Blast Hit					No Blast Hit
Hv 4609		-2.06983	0.000160046	DOWN	-1.93742	4.53309e-05	DOWN	-1.7762	1.10735e-06	DOWN		No Blast Hit					No Blast Hit
Hv 4777		-1.97951	0.00018464	DOWN	-2.3183	1.02752e-06	DOWN	-1.83022	7.30295e-06	DOWN		No Blast Hit					No Blast Hit
Hv 3012 contig		-6.77729	1.14653e-06	DOWN	-7.74611	1.55417e-08	DOWN	-8.53716	5.18533e-11	DOWN		No Blast Hit					No Blast Hit
Hv 3089 contig		-1.62964	3.03638e-07	DOWN	-1.65238	6.14733e-10	DOWN	-1.59023	8.63498e-12	DOWN		No Blast Hit					No Blast Hit
Hv 3951 contig		-1.71715	4.99046e-07	DOWN	-1.72175	2.57548e-08	DOWN	-1.69341	1.88573e-08	DOWN		No Blast Hit					No Blast Hit
Hv 4667 contig		-1.60439	7.60181e-07	DOWN	-1.96088	8.59594e-09	DOWN	-1.74596	6.30315e-10	DOWN		No Blast Hit					No Blast Hit
Hv 3079	1109	-1.99842	0.000248786	DOWN	-1.98714	9.50456e-05	DOWN	-2.12856	8.74037e-06	DOWN	XP_970680	similar to lethal (3) s1921 CG2245-PA	61	379.407	2e-103	Tribolium castaneum	Oxidoreductases	Acting on paired donors, with O2 as oxidant and incorporation or reduction of oxygen. The oxygen incorporated need not be derived from O2	Miscellaneous	1.14.99.29 deoxyhypusine monooxygenase
Hv 860	1052	-2.94172	0.00315349	DOWN	-4.45345	5.9053e-06	DOWN	-3.07603	4.39472e-06	DOWN	dbmo:Bmb035929	ferric-chelate reductase	41	157.918	5e-63	Bombyx mori	Oxidoreductases	Oxidizing metal ions	With NAD or NADP as acceptor	1.16.1.7 ferric-chelate reductase
Hv 1178	1042	-2.76148	0.000114794	DOWN	-2.76803	2.42147e-05	DOWN	-3.14045	8.51615e-05	DOWN	dbmo:Bmb035929	ferric-chelate reductase	41	207.608	7e-52	Bombyx mori	Oxidoreductases	Oxidizing metal ions	With NAD or NADP as acceptor	1.16.1.7 ferric-chelate reductase
Hv 1594 contig	1841	-4.21413	4.07966e-09	DOWN	-3.47862	6.14661e-10	DOWN	-2.71732	3.93761e-09	DOWN	dbmo:Bmb035929	ferric-chelate reductase	45	463.766	1e-128	Bombyx mori	Oxidoreductases	Oxidizing metal ions	With NAD or NADP as acceptor	1.16.1.7 ferric-chelate reductase
Hv 2370	542	-9.53789	2.46296e-05	DOWN	-12.8108	9.89915e-07	DOWN	-12.1494	3.30238e-07	DOWN	dbmo:Bmb017772	phosphotransferase system, enzyme I	69	191.045	2e-47	Bombyx mori	Phosphotransferase System (PTS)	Enzyme I and HPr	Enzyme I	PTS-EI; phosphotransferase system, enzyme I [EC:2.7.3.9]
Hv 3659	556	-5.39172	4.79683e-06	DOWN	-6.72127	2.54494e-06	DOWN	-7.97815	1.02196e-05	DOWN	dbmo:Bmb017772	phosphotransferase system, enzyme I	68	190.274	4e-47	Bombyx mori	Phosphotransferase System (PTS)	Enzyme I and HPr	Enzyme I	PTS-EI; phosphotransferase system, enzyme I [EC:2.7.3.9]
Hv 2635	979	-2.30572	0.00385352	DOWN	-3.70317	1.81258e-06	DOWN	-2.05599	9.94337e-06	DOWN	dbmo:Bmb017876	DeoR family transcriptional regulator, ulaG and ulaABCDEF operon transcriptional repressor	47	219.55	2e-55	Bombyx mori	Prokaryotic Type	Superclass: Helix-turn-helix	DeoR family	ULAR; DeoR family transcriptional regulator, ulaG and ulaABCDEF operon transcriptional repressor
Hv 170	1007	-3.19184	0.000980438	DOWN	-4.87568	1.63631e-05	DOWN	-4.5335	2.28128e-05	DOWN	dbmo:Bmb018754	chymotrypsin	38	180.259	1e-43	Bombyx mori	Serine Peptidases	Family S1: chymotrypsin family	E3.4.21.1; chymotrypsin [EC:3.4.21.1]
Hv 2256	963	-2.00155	0.00207648	DOWN	-2.13066	0.0176078	DOWN	-2.86418	0.000102331	DOWN	dbmo:Bmb003747	chymotrypsin	35	155.606	3e-36	Bombyx mori	Serine Peptidases	Family S1: chymotrypsin family	E3.4.21.1; chymotrypsin [EC:3.4.21.1]
Hv 3068	946	-2.43239	0.00183781	DOWN	-5.26552	2.77063e-06	DOWN	-3.78222	4.63436e-06	DOWN	dbmo:Bmb018754	chymotrypsin	46	208.379	4e-52	Bombyx mori	Serine Peptidases	Family S1: chymotrypsin family	E3.4.21.1; chymotrypsin [EC:3.4.21.1]
Hv 3583 contig	1056	-1.76447	1.31547e-06	DOWN	-2.35068	2.58175e-06	DOWN	-2.74824	7.69893e-08	DOWN	dbmo:Bmb018754	chymotrypsin	39	182.57	2e-44	Bombyx mori	Serine Peptidases	Family S1: chymotrypsin family	E3.4.21.1; chymotrypsin [EC:3.4.21.1]
Hv 3670 contig	1015	-3.09687	5.24422e-10	DOWN	-4.34675	7.82335e-12	DOWN	-4.40689	3.47442e-15	DOWN	dbmo:Bmb018754	chymotrypsin	36	182.956	2e-44	Bombyx mori	Serine Peptidases	Family S1: chymotrypsin family	E3.4.21.1; chymotrypsin [EC:3.4.21.1]
Hv 4364 contig	941	-8.3454	2.61549e-09	DOWN	-8.04706	6.62385e-11	DOWN	-4.6642	1.7843e-09	DOWN	dbmo:Bmb018754	chymotrypsin	44	211.46	4e-53	Bombyx mori	Serine Peptidases	Family S1: chymotrypsin family	E3.4.21.1; chymotrypsin [EC:3.4.21.1]
Hv 829	1035	-6.21774	1.49927e-05	DOWN	-2.65799	0.000122918	DOWN	-2.80342	6.86882e-07	DOWN	mmu:30943	Tmprss8; transmembrane protease, serine 8 (intestinal) ; K09639 transmembrane protease, serine 8	33	114.39	8e-24	Mus musculus	Serine Peptidases	Family S1: chymotrypsin family	TMPRSS8; transmembrane protease, serine 8 [EC:3.4.21.-]
Hv 3080	1061	-7.26939	0.00371428	DOWN	-3.48651	5.78204e-06	DOWN	-3.26339	2.54157e-07	DOWN	mmu:30943	Tmprss8; transmembrane protease, serine 8 (intestinal) ; K09639 transmembrane protease, serine 8	32	110.153	2e-22	Mus musculus	Serine Peptidases	Family S1: chymotrypsin family	TMPRSS8; transmembrane protease, serine 8 [EC:3.4.21.-]
Hv 4693	1072	-6.19122	0.00684851	DOWN	-3.78468	1.30952e-06	DOWN	-2.90536	5.77903e-07	DOWN	mmu:30943	Tmprss8; transmembrane protease, serine 8 (intestinal) ; K09639 transmembrane protease, serine 8	32	115.161	5e-24	Mus musculus	Serine Peptidases	Family S1: chymotrypsin family	TMPRSS8; transmembrane protease, serine 8 [EC:3.4.21.-]
Hv 2186	994	-2.06159	4.04687e-06	DOWN	-1.61389	9.01437e-07	DOWN	-1.60278	5.59311e-06	DOWN	XP_975298	similar to CG3344 CG3344-PA	29	120.939	1e-25	Tribolium castaneum	Serine Peptidases	Family S10	SCPEP1; serine carboxypeptidase 1 [EC:3.4.16.-]
Hv 3297 contig	1422	-2.23182	3.46759e-09	DOWN	-3.09847	4.65037e-13	DOWN	-3.24908	8.22261e-14	DOWN	XP_002047100	GJ13239	46	392.889	3e-107	Drosophila virilis	Serine Peptidases	Family S10	SCPEP1; serine carboxypeptidase 1 [EC:3.4.16.-]
Hv 2370	542	-9.53789	2.46296e-05	DOWN	-12.8108	9.89915e-07	DOWN	-12.1494	3.30238e-07	DOWN	dbmo:Bmb017772	phosphotransferase system, enzyme I	69	191.045	2e-47	Bombyx mori	Transferases	Transferring phosphorus-containing groups	Phosphotransferases with a nitrogenous group as acceptor	2.7.3.9 phosphoenolpyruvate---protein phosphotransferase
Hv 3659	556	-5.39172	4.79683e-06	DOWN	-6.72127	2.54494e-06	DOWN	-7.97815	1.02196e-05	DOWN	dbmo:Bmb017772	phosphotransferase system, enzyme I	68	190.274	4e-47	Bombyx mori	Transferases	Transferring phosphorus-containing groups	Phosphotransferases with a nitrogenous group as acceptor	2.7.3.9 phosphoenolpyruvate---protein phosphotransferase
Hv 4956	1097	-4.92955	2.49455e-05	DOWN	-3.9698	1.28406e-05	DOWN	-3.25619	1.1464e-06	DOWN	XP_001844755	zinc/iron transporter	40	174.866	9e-42	Culex quinquefasciatus	Transporter	Ion transporter
Hv 3866	903	-3.40454	2.93174e-06	DOWN	-1.52877	5.14409e-06	DOWN	-1.53182	1.56919e-05	DOWN	XP_001653584	monocarboxylate transporter	42	182.185	4e-44	Aedes aegypti	Transporter	Organic transporter
Hv 1237	1107	-1.86442	8.70914e-05	DOWN	-2.06336	7.05605e-06	DOWN	-1.75681	6.8244e-07	DOWN	NP_001040524	peroxisomal membrane protein PMP22	77	280.026	2e-73	Bombyx mori	Transporters	Protein transport into peroxisome
Hv 140	529	-2.29359	6.45443e-05	DOWN	-2.79947	3.29312e-05	DOWN	-2.82959	2.87599e-06	DOWN	XP_001965498	similar to GF22424	34	85.8853	1e-15	Drosophila ananassae	Unclassifed	Unclassifed
Hv 226	1009	-1.89032	0.000105607	DOWN	-2.01738	7.91964e-06	DOWN	-2.14305	7.17691e-07	DOWN	ABK24806	unknown	52	375.555	3e-102	Picea sitchensis	Unclassifed	Unclassifed
Hv 796	814	-8.67276	2.39586e-06	DOWN	-6.56504	2.332e-07	DOWN	-3.78574	8.58901e-07	DOWN	ABU98617	unknown	41	211.46	5e-53	Helicoverpa armigera	Unclassifed	Unclassifed
Hv 895	979	-1.56314	5.59941e-06	DOWN	-1.50616	7.40977e-05	DOWN	-1.53341	2.41348e-05	DOWN	dbmo:Bmb021757	dbmo:Bmb021758	28	109.768	2e-22	Bombyx mori	Unclassifed	Unclassifed
Hv 919	941	-2.81335	0.000113106	DOWN	-2.63908	3.00756e-06	DOWN	-2.31333	3.33717e-08	DOWN	dbmo:Bmb006598	dbmo:Bmb006598	86	91.6633	5e-17	Bombyx mori	Unclassifed	Unclassifed
Hv 925	939	-1.89395	0.0036503	DOWN	-1.73897	7.9406e-05	DOWN	-1.71201	0.000176147	DOWN	XP_308711	AGAP007053-PA	35	181.8	6e-44	Anopheles gambiae str. PEST	Unclassifed	Unclassifed
Hv 1070	569	-2.65216	0.000478904	DOWN	-3.9469	9.80565e-06	DOWN	-4.01605	3.91586e-05	DOWN	XP_002135935	GA28119	37	70.8626	5e-11	Drosophila pseudoobscura pseudoobscura	Unclassifed	Unclassifed
Hv 1242	982	-5.19794	0.00137982	DOWN	-6.47275	2.67969e-06	DOWN	-6.67655	3.67173e-06	DOWN	ABK22882	unknown	47	268.855	4e-70	Picea sitchensis	Unclassifed	Unclassifed
Hv 1247	1064	-2.05785	0.00536941	DOWN	-2.01567	5.24096e-05	DOWN	-1.78487	2.45098e-05	DOWN	XP_002071245	GK25686	27	138.272	9e-31	Drosophila willistoni	Unclassifed	Unclassifed
Hv 1450	937	-8.31683	2.91887e-06	DOWN	-6.42534	7.56396e-06	DOWN	-5.95235	6.79215e-07	DOWN	ABK26266	unknown	67	297.36	9e-79	Picea sitchensis	Unclassifed	Unclassifed
Hv 1651	853	-2.78908	7.67268e-05	DOWN	-1.71996	5.87414e-07	DOWN	-1.63615	1.04625e-05	DOWN	XP_001965498	GF22424	29	101.679	6e-20	Drosophila ananassae	Unclassifed	Unclassifed
Hv 1929	996	-2.2933	6.37297e-05	DOWN	-2.00063	0.000197556	DOWN	-2.3869	0.00092042	DOWN	NP_611071	CG8315 CG8315-PA	46	217.238	1e-54	Drosophila melanogaster	Unclassifed	Unclassifed
Hv 2046	985	-2.37436	1.85048e-05	DOWN	-3.00207	5.83442e-06	DOWN	-2.38353	1.76416e-05	DOWN	XP_002055229	GJ19256	38	237.269	1e-60	Drosophila virilis	Unclassifed	Unclassifed
Hv 2078	900	-3.58658	3.37236e-06	DOWN	-2.2197	6.87463e-07	DOWN	-2.97584	3.86197e-05	DOWN	dbmo:Bmb006210	dbmo:Bmb006211	85	136.346	2e-30	Bombyx mori	Unclassifed	Unclassifed
Hv 2185	1058	-3.11197	0.000337101	DOWN	-8.35212	0.000115842	DOWN	-9.88067	0.00153118	DOWN	ABD57841	VP1	93	636.336	1e-180	Heliothis armigera cypovirus 14	Unclassifed	Unclassifed
Hv 2381	1070	-3.7618	0.0482652	DOWN	-6.04597	2.26418e-06	DOWN	-9.13072	2.97357e-05	DOWN	dmo:Dmoj_GI13943	GI13943 gene product from transcript GI13943-RA	26	71.2478	8e-11	Drosophila mojavensis	Unclassifed	Unclassifed
Hv 2424	820	-2.49906	0.00607306	DOWN	-4.80332	3.49846e-05	DOWN	-5.4475	2.22921e-06	DOWN	ABK23569	unknown	36	117.472	1e-24	Picea sitchensis	Unclassifed	Unclassifed
Hv 2990	920	-12.9329	0.00132804	DOWN	-6.99	2.83749e-06	DOWN	-6.45108	4.25308e-07	DOWN	ABK26266	unknown	66	288.886	3e-76	Picea sitchensis	Unclassifed	Unclassifed
Hv 3015	1012	-1.74884	6.55063e-05	DOWN	-1.78261	5.48453e-05	DOWN	-1.80974	9.26915e-07	DOWN	dbmo:Bmb001153	dbmo:Bmb001154	52	138.658	4e-31	Bombyx mori	Unclassifed	Unclassifed
Hv 3193	1011	-6.29403	0.000106178	DOWN	-3.80001	7.74616e-06	DOWN	-3.55511	2.20489e-06	DOWN	XP_001965498	GF22424	30	148.288	8e-34	Drosophila ananassae	Unclassifed	Unclassifed
Hv 3224	1058	-1.8764	0.00305519	DOWN	-1.71651	8.9381e-06	DOWN	-1.96762	9.93144e-05	DOWN	XP_316671	AGAP006643-PA	35	155.992	4e-36	Anopheles gambiae str. PEST	Unclassifed	Unclassifed
Hv 3546	806	-3.04452	0.000771623	DOWN	-2.07178	2.7762e-07	DOWN	-1.87619	4.49726e-06	DOWN	dbmo:Bmb023954	dbmo:Bmb023955	33	77.411	7e-13	Bombyx mori	Unclassifed	Unclassifed
Hv 3760	971	-1.5589	3.92069e-05	DOWN	-2.3156	8.54879e-05	DOWN	-2.54419	1.4309e-05	DOWN	XP_975517	similar to GA15427-PA	25	123.25	3e-26	Tribolium castaneum	Unclassifed	Unclassifed
Hv 3857	902	-3.14587	0.00989208	DOWN	-2.14133	3.25561e-06	DOWN	-2.18775	6.40545e-06	DOWN	ABK22882	unknown	27	73.1738	3e-11	Picea sitchensis	Unclassifed	Unclassifed
Hv 4233	1092	-2.88173	0.000136754	DOWN	-2.96859	7.26964e-06	DOWN	-2.8958	0.000193977	DOWN	dbmo:Bmb006210	dbmo:Bmb006211	83	132.88	2e-29	Bombyx mori	Unclassifed	Unclassifed
Hv 4415	1100	-6.04352	0.0113004	DOWN	-3.78622	2.54614e-06	DOWN	-4.156	6.05789e-06	DOWN	XP_001965498	GF22424	30	150.214	2e-34	Drosophila ananassae	Unclassifed	Unclassifed
Hv 4626	1115	-2.12927	0.000145996	DOWN	-1.58898	0.000172557	DOWN	-1.58662	0.000725417	DOWN	XP_002003543	GI17970	27	84.3445	2e-14	Drosophila mojavensis	Unclassifed	Unclassifed
Hv 1054 contig	955	-2.59999	1.05733e-06	DOWN	-3.49788	3.48067e-12	DOWN	-3.66372	6.76064e-14	DOWN	ABK26266	unknown	67	296.975	1e-78	Picea sitchensis	Unclassifed	Unclassifed
Hv 2350 contig	1234	-1.68211	1.28515e-09	DOWN	-2.13409	3.37908e-12	DOWN	-2.31458	2.42391e-10	DOWN	XP_001947261	similar to polyprotein	35	155.606	7e-36	Acyrthosiphon pisum	Unclassifed	Unclassifed
Hv 2412 contig	1065	-1.51548	1.72368e-08	DOWN	-1.79142	4.32189e-08	DOWN	-1.80634	3.47782e-08	DOWN	dbmo:Bmb010015	dbmo:Bmb010015	40	125.561	4e-27	Bombyx mori	Unclassifed	Unclassifed
Hv 2657 contig	1093	-2.21305	1.05621e-12	DOWN	-2.13453	2.09686e-17	DOWN	-2.09713	3.60464e-18	DOWN	XP_002071245	GK25686	27	136.346	4e-30	Drosophila willistoni	Unclassifed	Unclassifed
Hv 3303 contig	1330	-1.99622	4.50826e-11	DOWN	-2.64907	2.53625e-13	DOWN	-2.42953	6.19319e-17	DOWN	XP_001965498	GF22424	25	140.198	3e-31	Drosophila ananassae	Unclassifed	Unclassifed
Hv 3922 contig	1358	-1.73678	1.16378e-05	DOWN	-1.92205	5.87978e-08	DOWN	-1.78797	1.08007e-05	DOWN	XP_970541	similar to CG3706 CG3706-PA	42	284.648	9e-82	Tribolium castaneum	Unclassifed	Unclassifed
Hv 401 contig	958	-3.40357	8.38852e-07	DOWN	-3.72804	4.34361e-10	DOWN	-3.51845	5.21376e-09	DOWN	XP_002002196	GI13943	26	71.633	9e-11	Drosophila mojavensis	Unclassifed	Unclassifed
Hv 4174 contig	1055	-2.20861	4.74344e-07	DOWN	-1.88998	1.11665e-09	DOWN	-1.8514	4.91037e-09	DOWN	XP_002071245	GK25686	28	142.124	6e-32	Drosophila willistoni	Unclassifed	Unclassifed
Hv 4175 contig	1054	-4.2421	4.05654e-06	DOWN	-3.98921	1.07668e-11	DOWN	-3.94627	1.2325e-12	DOWN	XP_001965498	GF22424	29	147.517	1e-33	Drosophila ananassae	Unclassifed	Unclassifed
Hv 4279 contig	1118	-2.02927	8.77539e-07	DOWN	-1.79753	6.46802e-09	DOWN	-1.92956	2.35812e-07	DOWN	dbmo:Bmb010015	dbmo:Bmb010016	40	125.561	4e-27	Bombyx mori	Unclassifed	Unclassifed
Hv 4576 contig	1103	-2.02708	1.36375e-12	DOWN	-1.76052	1.83374e-17	DOWN	-1.58391	5.67338e-17	DOWN	XP_001812469	similar to CG7702 CG7702-PA	34	179.104	5e-43	Tribolium castaneum	Unclassifed	Unclassifed
Hv 4992 contig	982	-3.91658	7.40204e-09	DOWN	-5.00803	6.13429e-11	DOWN	-6.50227	1.39016e-13	DOWN	ABK22882	unknown	46	271.552	6e-71	Picea sitchensis	Unclassifed	Unclassifed
Hv 568 contig	985	-2.27719	4.80071e-11	DOWN	-1.58527	1.46503e-19	DOWN	-1.52707	6.56797e-19	DOWN	XP_001965498	GF22424	28	122.094	6e-26	Drosophila ananassae	Unclassifed	Unclassifed
Hv 983	1085	-1.5444	0.00018602	DOWN	-2.0223	0.000146957	DOWN	-1.96994	2.18476e-05	DOWN	dbmo:Bmb035560		45	205.297	4e-51	Bombyx mori	Unclassified
Hv 548	-	-1.84286	2.40705e-06	DOWN	-2.12518	0.000191066	DOWN	-2.58798	7.22559e-07	DOWN
Hv 1511	-	-1.53893	0.000407228	DOWN	-1.81712	6.26871e-05	DOWN	-1.71274	0.000695171	DOWN
Hv 1846	-	-2.54962	3.29428e-05	DOWN	-2.68515	5.89777e-06	DOWN	-2.58726	4.39313e-07	DOWN
Hv 3205	-	-2.53347	0.000192896	DOWN	-2.01467	5.13792e-06	DOWN	-1.83971	2.52833e-06	DOWN
Hv 3749	-	-2.48726	1.2411e-05	DOWN	-1.93936	1.00511e-06	DOWN	-1.78431	3.80203e-06	DOWN
Hv 4023	-	-2.59542	0.000183929	DOWN	-2.62663	2.116e-05	DOWN	-2.15817	5.6498e-05	DOWN
Hv 3058	883	-1.98349	8.45963e-06	DOWN	-1.5257	1.72922e-06	DOWN	-1.48608	3.36897e-06	na	XP_001662127	sterol carrier protein-2, putative	68	233.417	2e-59	Aedes aegypti	Cellular Processes	Endocrine System	PPAR signaling pathway	SCP2, SCPX; sterol carrier protein 2 [EC:2.3.1.176]
Hv 4236 contig	914	-1.98336	6.2382e-14	DOWN	-1.63668	4.84628e-19	DOWN	-1.47554	4.61395e-19	na	XP_001662127	sterol carrier protein-2, putative	68	233.417	2e-59	Aedes aegypti	Cellular Processes	Endocrine System	PPAR signaling pathway	SCP2, SCPX; sterol carrier protein 2 [EC:2.3.1.176]
Hv 4558	1040	-2.24792	5.28401e-05	DOWN	-1.52743	7.6391e-06	DOWN	-1.25827	1.08268e-06	na	ABU62829	serpin-2	82	509.605	1e-142	Spodoptera exigua	Cellular Processes	Serine protease Inhibitor
Hv 426	833	-2.5387	1.26555e-05	DOWN	-1.74113	2.29928e-05	DOWN	-1.31936	1.13934e-06	na	ABC33721	infestin 1-7 precursor	42	130.183	2e-28	Triatoma infestans	Environmental Information Processing	Signaling Molecules and Interaction	ECM-receptor interaction	AGRN; agrin
Hv 1119	898	-1.86	0.00123468	DOWN	-2.12061	2.16205e-05	DOWN	1.01506	1.32295e-06	na	dbmo:Bmb027458	trypsin	43	217.624	5e-55	Bombyx mori	Environmental Information Processing	Signaling Molecules and Interaction	Neuroactive ligand-receptor interaction	E3.4.21.4, PRSS1, PRSS2, PRSS3; trypsin [EC:3.4.21.4]
Hv 4799	896	-1.53289	0.00109809	DOWN	-1.84755	2.13735e-05	DOWN	-1.1311	0.000107345	na	dbmo:Bmb027458	trypsin	44	219.164	2e-55	Bombyx mori	Environmental Information Processing	Signaling Molecules and Interaction	Neuroactive ligand-receptor interaction	E3.4.21.4, PRSS1, PRSS2, PRSS3; trypsin [EC:3.4.21.4]
Hv 358	993	-1.89065	0.000104419	DOWN	-1.66875	6.44494e-07	DOWN	-1.27595	1.55054e-06	na	AAR98921	trypsin-like proteinase T2b precursor	62	394.815	5e-108	Ostrinia nubilalis	Enzymes	Peptidases
Hv 1836	1037	-1.75436	4.26212e-05	DOWN	-1.58713	1.54107e-07	DOWN	-1.27536	6.62248e-06	na	NP_001040154	short-chain dehydrogenease/reductase	85	439.499	2e-121	Bombyx mori	Enzymes	Oxidoreductase
Hv 3558	956	-1.67524	6.05847e-06	DOWN	-1.5314	9.93703e-06	DOWN	-1.46749	4.56748e-05	na	dbmo:Bmb024343	cholinesterase	48	301.212	4e-80	Bombyx mori	Hydrolases	Acting on ester bonds	Carboxylic-ester hydrolases	3.1.1.8 cholinesterase
Hv 1457	835	-1.58398	0.000381353	DOWN	-1.93364	3.68027e-06	DOWN	-1.45746	7.22664e-05	na	dbmo:Bmb023163	beta-aspartyl-peptidase	39	167.162	7e-40	Bombyx mori	Hydrolases	Acting on peptide bonds (peptidases)	Omega peptidases	3.4.19.5 beta-aspartyl-peptidase
Hv 377	970	-3.08964	0.00072739	DOWN	-1.91807	3.67972e-06	DOWN	1.09914	9.85936e-08	na	dbmo:Bmb003747	chymotrypsin	41	186.422	2e-45	Bombyx mori	Hydrolases	Acting on peptide bonds (peptidases)	Serine endopeptidases	3.4.21.1 chymotrypsin
Hv 2401	970	-1.7552	8.31441e-05	DOWN	-1.87579	9.05243e-06	DOWN	-1.25446	3.42979e-05	na	dbmo:Bmb003747	chymotrypsin	40	189.119	2e-46	Bombyx mori	Hydrolases	Acting on peptide bonds (peptidases)	Serine endopeptidases	3.4.21.1 chymotrypsin
Hv 4427	1059	-1.69354	4.16675e-05	DOWN	-1.82188	1.90743e-05	DOWN	-1.19578	0.000166055	na	CAN78207	hypothetical protein	32	177.948	1e-42	Vitis vinifera	Hypothetical protein	Unclassifed
Hv 4102	1068	-1.61331	6.5953e-06	DOWN	-1.88185	7.42889e-06	DOWN	-1.47448	3.33582e-06	na	XP_001652466	estradiol 17 beta-dehydrogenase	52	309.301	3e-82	Aedes aegypti	Lyases	Carbon-oxygen lyases	Hydro-lyases	4.2.1.107 3alpha,7alpha,12alpha-trihydroxy-5beta-cholest-24-enoyl-CoA hydratase
Hv 668 contig	1043	-2.05251	6.14691e-11	DOWN	-1.68055	2.53396e-11	DOWN	-1.06331	9.44213e-14	na	XP_968542	similar to putative zinc-containing alcohol dehydrogenase	47	318.931	4e-85	Tribolium castaneum	Metabolism	Amino Acid Metabolism	Glycine, serine and threonine Metabolism	E1.1.1.-; [EC:1.1.1.-]
Hv 4600	1021	-1.85272	0.000300492	DOWN	-1.56051	4.11209e-06	DOWN	-1.45927	2.58437e-06	na	XP_001663829	acyl-coa dehydrogenase	65	345.51	3e-93	Aedes aegypti	Metabolism	Amino Acid Metabolism	Lysine degradation	E1.3.99.7, gcdH; glutaryl-CoA dehydrogenase [EC:1.3.99.7]
Hv 1449	1007	-2.12353	3.26646e-05	DOWN	-1.6041	3.23043e-06	DOWN	-1.25608	2.0467e-06	na	XP_001660614	spermidine synthase	62	375.941	2e-102	Aedes aegypti	Metabolism	Amino Acid Metabolism	Methionine Metabolism	E2.5.1.16, SRM, speE; spermidine synthase [EC:2.5.1.16]
Hv 4600	1021	-1.85272	0.000300492	DOWN	-1.56051	4.11209e-06	DOWN	-1.45927	2.58437e-06	na	XP_001663829	acyl-coa dehydrogenase	65	345.51	3e-93	Aedes aegypti	Metabolism	Amino Acid Metabolism	Tryptophan Metabolism	E1.3.99.7, gcdH; glutaryl-CoA dehydrogenase [EC:1.3.99.7]
Hv 1449	1007	-2.12353	3.26646e-05	DOWN	-1.6041	3.23043e-06	DOWN	-1.25608	2.0467e-06	na	XP_001660614	spermidine synthase	62	375.941	2e-102	Aedes aegypti	Metabolism	Amino Acid Metabolism	Urea cycle and Metabolism of amino groups	E2.5.1.16, SRM, speE; spermidine synthase [EC:2.5.1.16]
Hv 3586	1085	-2.19115	1.57256e-06	DOWN	-1.9806	7.74271e-07	DOWN	-1.35536	1.42182e-05	na	XP_002048318	GJ13902	81	446.817	1e-123	Drosophila virilis	Metabolism	Amino Acid Metabolism	Urea cycle and Metabolism of amino groups	E1.2.1.41, proA; glutamate-5-semialdehyde dehydrogenase [EC:1.2.1.41]
Hv 1458 contig	1713	-2.00779	2.3455e-11	DOWN	-1.63432	3.94554e-14	DOWN	-1.47493	4.36334e-15	na	XP_972057	similar to CG5946 CG5946-PB	73	411.764	8e-113	Tribolium castaneum	Metabolism	Carbohydrate Metabolism	Aminosugars Metabolism	E1.6.2.2; cytochrome-b5 reductase [EC:1.6.2.2]
Hv 668 contig	1043	-2.05251	6.14691e-11	DOWN	-1.68055	2.53396e-11	DOWN	-1.06331	9.44213e-14	na	XP_968542	similar to putative zinc-containing alcohol dehydrogenase	47	318.931	4e-85	Tribolium castaneum	Metabolism	Carbohydrate Metabolism	Butanoate Metabolism	E1.1.1.-; [EC:1.1.1.-]
Hv 668 contig	1043	-2.05251	6.14691e-11	DOWN	-1.68055	2.53396e-11	DOWN	-1.06331	9.44213e-14	na	XP_968542	similar to putative zinc-containing alcohol dehydrogenase	47	318.931	4e-85	Tribolium castaneum	Metabolism	Carbohydrate Metabolism	Fructose and mannose Metabolism	E1.1.1.-; [EC:1.1.1.-]
Hv 1017	991	-1.858	3.39247e-05	DOWN	-1.82389	9.40381e-08	DOWN	-1.49073	9.58422e-06	na	XP_001960544	GF13409	71	422.935	2e-116	Drosophila ananassae	Metabolism	Energy Metabolism
Hv 668 contig	1043	-2.05251	6.14691e-11	DOWN	-1.68055	2.53396e-11	DOWN	-1.06331	9.44213e-14	na	XP_968542	similar to putative zinc-containing alcohol dehydrogenase	47	318.931	4e-85	Tribolium castaneum	Metabolism	Lipid Metabolism	Bile acid biosynthesis	E1.1.1.-; [EC:1.1.1.-]
Hv 853	1011	-1.81844	0.000211317	DOWN	-1.59701	3.15125e-05	DOWN	-1.43876	3.40708e-05	na	AAM54722	cytochrome P450 monooxygenase CYP4M6	83	368.237	2e-145	Helicoverpa zea	Metabolism	Lipid Metabolism	Biosynthesis of steroids	ERG5; C-22 sterol desaturase [EC:1.14.14.-]
Hv 4600	1021	-1.85272	0.000300492	DOWN	-1.56051	4.11209e-06	DOWN	-1.45927	2.58437e-06	na	XP_001663829	acyl-coa dehydrogenase	65	345.51	3e-93	Aedes aegypti	Metabolism	Lipid Metabolism	Fatty acid Metabolism	E1.3.99.7, gcdH; glutaryl-CoA dehydrogenase [EC:1.3.99.7]
Hv 2653 contig	1243	-1.51072	5.56203e-06	DOWN	-1.53127	4.30278e-13	DOWN	-1.18281	1.53896e-07	na	XP_001649724	3-2trans-enoyl-CoA isomerase, putative	57	312.768	3e-83	Aedes aegypti	Metabolism	Lipid Metabolism	Fatty acid Metabolism	E5.3.3.8, DCI; dodecenoyl-CoA delta-isomerase [EC:5.3.3.8]
Hv 668 contig	1043	-2.05251	6.14691e-11	DOWN	-1.68055	2.53396e-11	DOWN	-1.06331	9.44213e-14	na	XP_968542	similar to putative zinc-containing alcohol dehydrogenase	47	318.931	4e-85	Tribolium castaneum	Metabolism	Lipid Metabolism	Linoleic acid Metabolism	E1.1.1.-; [EC:1.1.1.-]
Hv 1449	1007	-2.12353	3.26646e-05	DOWN	-1.6041	3.23043e-06	DOWN	-1.25608	2.0467e-06	na	XP_001660614	spermidine synthase	62	375.941	2e-102	Aedes aegypti	Metabolism	Metabolism of Other Amino Acids	beta-Alanine Metabolism	E2.5.1.16, SRM, speE; spermidine synthase [EC:2.5.1.16]
Hv 1449	1007	-2.12353	3.26646e-05	DOWN	-1.6041	3.23043e-06	DOWN	-1.25608	2.0467e-06	na	XP_001660614	spermidine synthase	62	375.941	2e-102	Aedes aegypti	Metabolism	Metabolism of Other Amino Acids	Glutathione Metabolism	E2.5.1.16, SRM, speE; spermidine synthase [EC:2.5.1.16]
Hv 3609	969	-2.01362	6.0286e-05	DOWN	-1.6413	5.46781e-06	DOWN	-1.13048	3.67294e-06	na	XP_002068565	GK20354	43	201.06	1e-49	Drosophila willistoni	Metabolism	Metabolism of Other Amino Acids	Glutathione Metabolism	E2.5.1.18, gst; glutathione S-transferase [EC:2.5.1.18]
Hv 4600	1021	-1.85272	0.000300492	DOWN	-1.56051	4.11209e-06	DOWN	-1.45927	2.58437e-06	na	XP_001663829	acyl-coa dehydrogenase	65	345.51	3e-93	Aedes aegypti	Metabolism	Xenobiotics Biodegradation and Metabolism	Benzoate degradation via CoA ligation	E1.3.99.7, gcdH; glutaryl-CoA dehydrogenase [EC:1.3.99.7]
Hv 668 contig	1043	-2.05251	6.14691e-11	DOWN	-1.68055	2.53396e-11	DOWN	-1.06331	9.44213e-14	na	XP_968542	similar to putative zinc-containing alcohol dehydrogenase	47	318.931	4e-85	Tribolium castaneum	Metabolism	Xenobiotics Biodegradation and Metabolism	Bisphenol A degradation	E1.1.1.-; [EC:1.1.1.-]
Hv 3609	969	-2.01362	6.0286e-05	DOWN	-1.6413	5.46781e-06	DOWN	-1.13048	3.67294e-06	na	XP_002068565	GK20354	43	201.06	1e-49	Drosophila willistoni	Metabolism	Xenobiotics Biodegradation and Metabolism	Drug Metabolism - cytochrome P450	E2.5.1.18, gst; glutathione S-transferase [EC:2.5.1.18]
Hv 3609	969	-2.01362	6.0286e-05	DOWN	-1.6413	5.46781e-06	DOWN	-1.13048	3.67294e-06	na	XP_002068565	GK20354	43	201.06	1e-49	Drosophila willistoni	Metabolism	Xenobiotics Biodegradation and Metabolism	Metabolism of xenobiotics by cytochrome P450	E2.5.1.18, gst; glutathione S-transferase [EC:2.5.1.18]
Hv 668 contig	1043	-2.05251	6.14691e-11	DOWN	-1.68055	2.53396e-11	DOWN	-1.06331	9.44213e-14	na	XP_968542	similar to putative zinc-containing alcohol dehydrogenase	47	318.931	4e-85	Tribolium castaneum	Metabolism	Xenobiotics Biodegradation and Metabolism	Tetrachloroethene degradation	E1.1.1.-; [EC:1.1.1.-]
Hv 1457	835	-1.58398	0.000381353	DOWN	-1.93364	3.68027e-06	DOWN	-1.45746	7.22664e-05	na	dbmo:Bmb023163	beta-aspartyl-peptidase	39	167.162	7e-40	Bombyx mori	Metallo Peptidases	Family M38: beta-aspartyl dipeptidase family	E3.4.19.5, iadA; beta-aspartyl-peptidase [EC:3.4.19.5]
Hv 1462		-1.69027	0.00031561	DOWN	-1.5027	1.972e-07	DOWN	-1.36836	3.07173e-06	na		No Blast Hit					No Blast Hit
Hv 2106		-1.60148	0.00118451	DOWN	-1.62648	3.5012e-06	DOWN	-1.39529	7.6503e-06	na		No Blast Hit					No Blast Hit
Hv 2142		-2.43105	4.08309e-06	DOWN	-1.52117	1.42707e-05	DOWN	-1.37976	2.90487e-06	na		No Blast Hit					No Blast Hit
Hv 2719		-3.76763	0.00225676	DOWN	-3.31997	6.22236e-06	DOWN	-3.2319	1	na		No Blast Hit					No Blast Hit
Hv 3250		-2.19442	1.39062e-05	DOWN	-1.95816	5.33091e-06	DOWN	-1.41669	9.19806e-06	na		No Blast Hit					No Blast Hit
Hv 3386		-2.24203	1.07075e-05	DOWN	-1.61689	1.23496e-07	DOWN	-1.16819	0.000107538	na		No Blast Hit					No Blast Hit
Hv 4856		-1.79759	3.03639e-05	DOWN	-1.53259	9.62295e-06	DOWN	-1.29688	5.12699e-06	na		No Blast Hit					No Blast Hit
Hv 377	970	-3.08964	0.00072739	DOWN	-1.91807	3.67972e-06	DOWN	1.09914	9.85936e-08	na	dbmo:Bmb003747	chymotrypsin	41	186.422	2e-45	Bombyx mori	Serine Peptidases	Family S1: chymotrypsin family	E3.4.21.1; chymotrypsin [EC:3.4.21.1]
Hv 2401	970	-1.7552	8.31441e-05	DOWN	-1.87579	9.05243e-06	DOWN	-1.25446	3.42979e-05	na	dbmo:Bmb003747	chymotrypsin	40	189.119	2e-46	Bombyx mori	Serine Peptidases	Family S1: chymotrypsin family	E3.4.21.1; chymotrypsin [EC:3.4.21.1]
Hv 3767	814	-1.54762	0.000222994	DOWN	-1.51152	3.35033e-05	DOWN	-1.37547	5.02637e-06	na	BAB85621	retinol-binding protein	26	99.3673	3e-19	Papilio xuthus	Transporter	Retinol transport
Hv 3389	1125	-3.30105	0.000101682	DOWN	-1.50148	7.04912e-05	DOWN	-1.4665	0.000176889	na	XP_001965498	GF22424	28	136.732	3e-30	Drosophila ananassae	Unclassifed	Unclassifed
Hv 3786	1045	-1.81095	0.000130497	DOWN	-1.982	3.78405e-06	DOWN	-1.37158	1.2026e-06	na	XP_975884	similar to CG17928 CG17928-PA isoform 2	61	162.925	2e-61	Tribolium castaneum	Unclassifed	Unclassifed
Hv 801 contig	1097	-2.4584	6.54101e-11	DOWN	-1.5047	9.45118e-17	DOWN	-1.27679	1.49577e-17	na	XP_001965498	GF22424	27	132.109	7e-29	Drosophila ananassae	Unclassifed	Unclassifed
Hv 3804	332	-2.58771	0.00392445	DOWN	-1.75015	2.62275e-06	DOWN	-1.48808	3.46686e-06	na	dbmo:Bmb026300		50	110.153	3e-23	Bombyx mori	Unclassified
Hv 3494	-	-1.69876	0.00024808	DOWN	-1.62186	1.49707e-05	DOWN	-1.40526	7.03179e-06	na
Hv 4819 contig	1445	-1.69159	8.34272e-09	DOWN	-1.46098	2.07526e-10	na	-1.50182	2.14263e-12	DOWN	AAC04315	decorin	31	77.0258	4e-12	Oryctolagus cuniculus	Environmental Information Processing	Signal Transduction	TGF-beta signaling pathway	DCN; decorin
Hv 4654	998	-1.58329	0.00555162	DOWN	-1.47674	4.18356e-05	na	-1.54793	6.98332e-05	DOWN	XP_002066491	GK18067	60	378.252	5e-103	Drosophila willistoni	Eukaryotic cytoskeleton proteins	Actin filaments / Microfilaments	Actin-binding proteins	Myosins
Hv 4246	1017	-1.61845	0.00785172	DOWN	-1.45712	5.07484e-05	na	-1.80468	9.60776e-05	DOWN	XP_971798	AGAP004266-PA/mitochondrial Chaperone BCS1	83	401.364	4e-139	Tribolium castaneum	Genetic Information Processing	Non-enzyme
Hv 4727	959	-1.66011	7.16525e-05	DOWN	-1.34987	8.97462e-07	na	-1.59661	2.11495e-05	DOWN	XP_967749	similar to macrophage migration inhibitory factor	63	155.606	5e-36	Tribolium castaneum	Metabolism	Amino Acid Metabolism	Phenylalanine Metabolism	E5.3.2.1, MIF; phenylpyruvate tautomerase [EC:5.3.2.1]
Hv 4727	959	-1.66011	7.16525e-05	DOWN	-1.34987	8.97462e-07	na	-1.59661	2.11495e-05	DOWN	XP_967749	similar to macrophage migration inhibitory factor	63	155.606	5e-36	Tribolium castaneum	Metabolism	Amino Acid Metabolism	Tyrosine Metabolism	E5.3.2.1, MIF; phenylpyruvate tautomerase [EC:5.3.2.1]
Hv 3761 contig	896	-2.2017	3.52427e-14	DOWN	-1.47062	2.74156e-14	na	-1.52224	3.91767e-12	DOWN	XP_971984	similar to AGAP007029-PA	31	107.842	1e-21	Tribolium castaneum	Metabolism	Carbohydrate Metabolism	Pentose and glucuronate interconversions	UGT; glucuronosyltransferase [EC:2.4.1.17]
Hv 3761 contig	896	-2.2017	3.52427e-14	DOWN	-1.47062	2.74156e-14	na	-1.52224	3.91767e-12	DOWN	XP_971984	similar to AGAP007029-PA	31	107.842	1e-21	Tribolium castaneum	Metabolism	Carbohydrate Metabolism	Starch and sucrose Metabolism	UGT; glucuronosyltransferase [EC:2.4.1.17]
Hv 1279	1081	-1.60113	7.39661e-05	DOWN	-1.15624	0.0008282	na	-1.52046	9.14231e-06	DOWN	XP_970650	similar to AGAP010434-PA	48	110.538	1e-32	Tribolium castaneum	Metabolism	Glycan Biosynthesis and Metabolism	Glycan structures - Biosynthesis 2	PIGM; phosphatidylinositol glycan, class M [EC:2.4.1.-]
Hv 1279	1081	-1.60113	7.39661e-05	DOWN	-1.15624	0.0008282	na	-1.52046	9.14231e-06	DOWN	XP_970650	similar to AGAP010434-PA	48	110.538	1e-32	Tribolium castaneum	Metabolism	Glycan Biosynthesis and Metabolism	Glycosylphosphatidylinositol(GPI)-anchor biosynthesis	PIGM; phosphatidylinositol glycan, class M [EC:2.4.1.-]
Hv 3761 contig	896	-2.2017	3.52427e-14	DOWN	-1.47062	2.74156e-14	na	-1.52224	3.91767e-12	DOWN	XP_971984	similar to AGAP007029-PA	31	107.842	1e-21	Tribolium castaneum	Metabolism	Lipid Metabolism	Androgen and estrogen Metabolism	UGT; glucuronosyltransferase [EC:2.4.1.17]
Hv 3761 contig	896	-2.2017	3.52427e-14	DOWN	-1.47062	2.74156e-14	na	-1.52224	3.91767e-12	DOWN	XP_971984	similar to AGAP007029-PA	31	107.842	1e-21	Tribolium castaneum	Metabolism	Metabolism of Cofactors and Vitamins	Porphyrin and chlorophyll Metabolism	UGT; glucuronosyltransferase [EC:2.4.1.17]
Hv 3761 contig	896	-2.2017	3.52427e-14	DOWN	-1.47062	2.74156e-14	na	-1.52224	3.91767e-12	DOWN	XP_971984	similar to AGAP007029-PA	31	107.842	1e-21	Tribolium castaneum	Metabolism	Metabolism of Cofactors and Vitamins	Retinol Metabolism	UGT; glucuronosyltransferase [EC:2.4.1.17]
Hv 3960	897	-1.70273	0.000371915	DOWN	-1.36495	8.91822e-08	na	-1.5011	1.81347e-05	DOWN	XP_001662205	pyridoxamine 5'-phosphate oxidase	57	265.774	3e-69	Aedes aegypti	Metabolism	Metabolism of Cofactors and Vitamins	Vitamin B6 Metabolism	E1.4.3.5, pdxH; pyridoxamine 5'-phosphate oxidase [EC:1.4.3.5]
Hv 3761 contig	896	-2.2017	3.52427e-14	DOWN	-1.47062	2.74156e-14	na	-1.52224	3.91767e-12	DOWN	XP_971984	similar to AGAP007029-PA	31	107.842	1e-21	Tribolium castaneum	Metabolism	Xenobiotics Biodegradation and Metabolism	Drug Metabolism - cytochrome P450	UGT; glucuronosyltransferase [EC:2.4.1.17]
Hv 3761 contig	896	-2.2017	3.52427e-14	DOWN	-1.47062	2.74156e-14	na	-1.52224	3.91767e-12	DOWN	XP_971984	similar to AGAP007029-PA	31	107.842	1e-21	Tribolium castaneum	Metabolism	Xenobiotics Biodegradation and Metabolism	Drug Metabolism - Other enzymes	UGT; glucuronosyltransferase [EC:2.4.1.17]
Hv 3761 contig	896	-2.2017	3.52427e-14	DOWN	-1.47062	2.74156e-14	na	-1.52224	3.91767e-12	DOWN	XP_971984	similar to AGAP007029-PA	31	107.842	1e-21	Tribolium castaneum	Metabolism	Xenobiotics Biodegradation and Metabolism	Metabolism of xenobiotics by cytochrome P450	UGT; glucuronosyltransferase [EC:2.4.1.17]
Hv 3016		-1.88921	6.62972e-06	DOWN	-1.38444	9.34545e-05	na	-1.74707	3.07228e-05	DOWN		No Blast Hit					No Blast Hit
Hv 3530		-1.71315	0.000171732	DOWN	-1.4415	2.56195e-05	na	-1.5371	6.35778e-06	DOWN		No Blast Hit					No Blast Hit
Hv 3531		-1.89889	0.0145533	DOWN	-1.40871	3.13577e-05	na	-1.54626	1.10165e-05	DOWN		No Blast Hit					No Blast Hit
Hv 4345		-1.96326	0.00168482	DOWN	-1.26876	2.9615e-05	na	-1.61123	2.30635e-06	DOWN		No Blast Hit					No Blast Hit
Hv 4864		-1.53758	1.45362e-05	DOWN	-1.46966	8.27603e-05	na	-1.68059	1.02189e-06	DOWN		No Blast Hit					No Blast Hit
Hv 1538	856	-1.88499	0.0380417	DOWN	1.04912	4.71719e-05	na	-1.71057	2.84048e-05	DOWN	XP_002108397	hypothetical protein TRIADDRAFT_19714	48	229.565	2e-58	Trichoplax adhaerens	Oxidoreductases	Acting on the CH-OH group of donors	With NAD or NADP as acceptor	1.1.1.-
Hv 1631	1037	-2.06328	6.15516e-05	DOWN	1.16237	3.15307e-05	na	-1.65134	5.07376e-07	DOWN	XP_002108397	hypothetical protein TRIADDRAFT_19714	47	254.988	6e-66	Trichoplax adhaerens	Oxidoreductases	Acting on the CH-OH group of donors	With NAD or NADP as acceptor	1.1.1.-
Hv 3411	850	-1.6045	9.87952e-05	DOWN	-1.21644	2.58845e-05	na	-1.64777	4.44748e-06	DOWN	NP_065956	retinol dehydrogenase 14 (all-trans and 9-cis)	48	194.897	6e-48	Homo sapiens	Oxidoreductases	Acting on the CH-OH group of donors	With NAD or NADP as acceptor	1.1.1.-
Hv 3370	882	-2.04201	5.17659e-05	DOWN	-1.46173	4.33879e-05	na	-2.10498	1.16314e-05	DOWN	AAS19170	galiomicin precursor	65	111.309	9e-23	Galleria mellonella	Unclassifed	Unclassifed
Hv 4371	1080	-1.5841	0.00664622	DOWN	-1.20204	5.67813e-06	na	-1.64703	5.4392e-06	DOWN	XP_623703	similar to CG14209-PD, isoform D isoform 1	58	372.089	4e-101	Apis mellifera	Unclassifed	Unclassifed
Hv 4035 contig	1345	-1.62106	4.07396e-05	DOWN	-1.29577	2.02303e-06	na	-1.64069	3.7037e-10	DOWN	XP_001943746	similar to polyprotein	54	250.366	2e-64	Acyrthosiphon pisum	Unclassifed	Unclassifed
Hv 762	-	-1.50046	3.1122e-06	DOWN	-1.48573	1.28172e-06	na	-1.63179	7.37903e-06	DOWN
Hv 4821	1053	-1.81552	0.000245652	DOWN	1.34902	1.03712e-05	na	1.35031	0.00216934	na	dbmo:Bmb032241	CD164 antigen	35	79.7221	2e-13	Bombyx mori	CD (clusters of differentiation) molecules	CD164; CD164 antigen, sialomucin [HSA:8763]
Hv 4186	1045	-1.63718	0.00036051	DOWN	-1.42334	3.75673e-06	na	-1.37633	7.73354e-06	na	AAQ88394	SV2-like protein 1/ Synaptic vesicle protein	38	243.047	3e-62	Ctenocephalides felis	Cellular Processes	Action potential
Hv 462	801	-1.66828	6.57597e-06	DOWN	1.00196	3.49195e-06	na	-1.12369	3.20127e-06	na	NP_001091820	Bax inhibitor-1-like protein	83	368.237	3e-100	Bombyx mori	Cellular Processes	Apoptosis supressor
Hv 4425	1023	-1.57539	8.50651e-05	DOWN	-1.07058	1.99505e-06	na	-1.17599	6.40878e-06	na	XP_309109	AGAP000927-PA	92	334.724	6e-90	Anopheles gambiae str. PEST	Cellular Processes	Cell Communication	Focal adhesion	MYL2S; myosin light chain 2/5/7/9, regulatory
Hv 4425	1023	-1.57539	8.50651e-05	DOWN	-1.07058	1.99505e-06	na	-1.17599	6.40878e-06	na	XP_309109	AGAP000927-PA	92	334.724	6e-90	Anopheles gambiae str. PEST	Cellular Processes	Cell Communication	Tight junction	MYL2S; myosin light chain 2/5/7/9, regulatory
Hv 4425	1023	-1.57539	8.50651e-05	DOWN	-1.07058	1.99505e-06	na	-1.17599	6.40878e-06	na	XP_309109	AGAP000927-PA	92	334.724	6e-90	Anopheles gambiae str. PEST	Cellular Processes	Cell Motility	Regulation of actin cytoskeleton	MYL2S; myosin light chain 2/5/7/9, regulatory
Hv 3619	946	-1.58218	8.9309e-05	DOWN	-1.30831	2.9529e-05	na	-1.13624	9.00252e-06	na	ZP_03335567	Ankyrin repeat domain protein	37	137.887	1e-30	Wolbachia endosymbiont of Culex quinquefasciatus JHB	Cellular Processes	Cytoskeleton related
Hv 4439	975	-1.76289	8.7889e-06	DOWN	-1.27787	5.55812e-05	na	-1.31322	6.07642e-06	na	XP_001656463	AMP dependent coa ligase	38	236.113	3e-60	Aedes aegypti	Cellular Processes	Endocrine System	Adipocytokine signaling pathway	E6.2.1.3, fadD; long-chain fatty-acid-CoA ligase [EC:6.2.1.3]
Hv 4899	1030	-1.83773	2.00045e-06	DOWN	-1.12886	5.57402e-05	na	-1.05237	3.53521e-06	na	AAX20151	AMPK-beta subunit	64	382.874	2e-104	Aedes aegypti	Cellular Processes	Endocrine System	Adipocytokine signaling pathway	PRKAB; 5'-AMP-activated protein kinase, regulatory beta subunit
Hv 1581	715	-2.03607	1.15797e-05	DOWN	-1.07959	1.17631e-05	na	1.03304	4.36761e-07	na	XP_317732	AGAP007781-PA	56	125.176	4e-27	Anopheles gambiae str. PEST	Cellular Processes	Endocrine System	Insulin signaling pathway	EIF4EBP1; eukaryotic translation initiation factor 4E binding protein 1
Hv 4899	1030	-1.83773	2.00045e-06	DOWN	-1.12886	5.57402e-05	na	-1.05237	3.53521e-06	na	AAX20151	AMPK-beta subunit	64	382.874	2e-104	Aedes aegypti	Cellular Processes	Endocrine System	Insulin signaling pathway	PRKAB; 5'-AMP-activated protein kinase, regulatory beta subunit
Hv 4439	975	-1.76289	8.7889e-06	DOWN	-1.27787	5.55812e-05	na	-1.31322	6.07642e-06	na	XP_001656463	AMP dependent coa ligase	38	236.113	3e-60	Aedes aegypti	Cellular Processes	Endocrine System	PPAR signaling pathway	E6.2.1.3, fadD; long-chain fatty-acid-CoA ligase [EC:6.2.1.3]
Hv 2291	664	-1.59364	2.09541e-06	DOWN	-1.1965	7.00302e-06	na	-1.24787	4.59292e-07	na	CAD23378	juvenile hormone diol kinase	66	257.684	4e-67	Manduca sexta	Cellular Processes	Growth and Development
Hv 4425	1023	-1.57539	8.50651e-05	DOWN	-1.07058	1.99505e-06	na	-1.17599	6.40878e-06	na	XP_309109	AGAP000927-PA	92	334.724	6e-90	Anopheles gambiae str. PEST	Cellular Processes	Immune System	Leukocyte transendothelial migration	MYL2S; myosin light chain 2/5/7/9, regulatory
Hv 4843	1039	-1.5736	4.05799e-05	DOWN	-1.19435	7.39028e-06	na	1.01572	3.71284e-05	na	XP_001650545	internalin A, putative	67	335.495	4e-90	Aedes aegypti	Cellular Processes	Ion homeostasis
Hv 2218	777	-1.57803	0.000113486	DOWN	1.009	2.81235e-05	na	-1.0506	1.70584e-06	na	NP_001040264	peroxisomal biogenesis factor 3	67	246.899	1e-63	Bombyx mori	Cellular Processes	Peroxisome biogenesis
Hv 2169	830	-1.98828	1.65074e-05	DOWN	-1.33226	7.2918e-07	na	-1.1194	9.60401e-07	na	ABI96910	brasiliensin precursor	41	142.51	3e-32	Triatoma brasiliensis	Cellular Processes	Plasma Coagulation inhibitor
Hv 2232 contig	1058	-1.87992	8.60658e-06	DOWN	-1.28748	1.96531e-08	na	-1.06797	1.5064e-12	na	ABI96910	brasiliensin precursor	41	136.732	3e-30	Triatoma brasiliensis	Cellular Processes	Plasma Coagulation inhibitor
Hv 3050	923	-1.52776	0.014713	DOWN	1.19102	0.00020622	na	-1.07197	4.54416e-05	na	XP_001654477	rer1 protein	77	296.204	2e-78	Aedes aegypti	Cellular Processes	Retrival of memberane proteins
Hv 2826	1021	-2.05488	2.68173e-05	DOWN	-1.48983	8.90196e-06	na	-1.34565	5.13148e-07	na	ABU62829	serpin-2	83	518.464	3e-145	Spodoptera exigua	Cellular Processes	Serine protease Inhibitor
Hv 3178	985	-1.90663	0.000328966	DOWN	-1.39979	6.73048e-06	na	-1.1956	1.6986e-06	na	ABU62829	serpin-2	82	476.863	9e-133	Spodoptera exigua	Cellular Processes	Serine protease Inhibitor
Hv 4907	594	-1.97706	8.34645e-05	DOWN	-1.32342	2.32606e-07	na	-1.26465	8.04943e-05	na	XP_974854	similar to cornichon protein, putative	70	206.453	9e-52	Tribolium castaneum	Environmental information processing	Intercellular signaling	Drosral ventral signaling
Hv 4439	975	-1.76289	8.7889e-06	DOWN	-1.27787	5.55812e-05	na	-1.31322	6.07642e-06	na	XP_001656463	AMP dependent coa ligase	38	236.113	3e-60	Aedes aegypti	Environmental Information Processing	Membrane Transport	Other transporters	E6.2.1.3, fadD; long-chain fatty-acid-CoA ligase [EC:6.2.1.3]
Hv 1581	715	-2.03607	1.15797e-05	DOWN	-1.07959	1.17631e-05	na	1.03304	4.36761e-07	na	XP_317732	AGAP007781-PA	56	125.176	4e-27	Anopheles gambiae str. PEST	Environmental Information Processing	Signal Transduction	ErbB signaling pathway	EIF4EBP1; eukaryotic translation initiation factor 4E binding protein 1
Hv 1581	715	-2.03607	1.15797e-05	DOWN	-1.07959	1.17631e-05	na	1.03304	4.36761e-07	na	XP_317732	AGAP007781-PA	56	125.176	4e-27	Anopheles gambiae str. PEST	Environmental Information Processing	Signal Transduction	mTOR signaling pathway	EIF4EBP1; eukaryotic translation initiation factor 4E binding protein 1
Hv 1607	1015	-1.55041	0.000293118	DOWN	-1.09096	0.000144999	na	-1.2165	1.13228e-05	na	XP_975147	similar to leucine-rich transmembrane protein	28	93.2041	3e-17	Tribolium castaneum	Environmental Information Processing	Signaling
Hv 3862	1030	-1.91846	5.73553e-06	DOWN	-1.05431	2.95627e-05	na	-1.27467	1.32432e-05	na	ABK29484	ribonuclease	99	205.682	4e-51	Helicoverpa armigera	Enzymes	Hydrolases
Hv 688	1023	-1.52385	1.89085e-06	DOWN	-1.07841	8.41128e-07	na	1.33923	5.69528e-06	na	NP_001037542	L-threonine dehydrogenase	87	599.356	1e-169	Bombyx mori	Enzymes	Oxidoreductase
Hv 4930	996	-1.5535	0.00168383	DOWN	-1.26407	7.12304e-05	na	-1.11341	1.109e-05	na	XP_972331	similar to metallo-beta-lactamase, putative	57	334.724	6e-90	Tribolium castaneum	Genetic Information Processing	DNA repair
Hv 3838	454	-1.72937	9.13796e-05	DOWN	-1.30772	5.45265e-05	na	1.34965	5.78834e-05	na	BAA34219	MBF2 /Multiprotein bridging factor	75	168.703	1e-40	Samia cynthia	Genetic Information Processing	DNA stabilization
Hv 3576	931	-1.95157	0.000820435	DOWN	-1.18711	1.22126e-05	na	-1.32508	5.68942e-06	na	XP_971805	similar to ubiquitin-conjugating enzyme E2I	93	304.294	8e-81	Tribolium castaneum	Genetic Information Processing	Folding, Sorting and Degradation	Ubiquitin mediated proteolysis	UBE2L3, UBCH7; ubiquitin-conjugating enzyme E2 L3 [EC:6.3.2.19]
Hv 4528	1012	-1.89824	0.00044444	DOWN	-1.16034	6.76947e-06	na	-1.1019	0.000325665	na	XP_966716	similar to ubiquitin-conjugating enzyme E2, J1 (UBC6 homolog, yeast)	73	294.278	9e-78	Tribolium castaneum	Genetic Information Processing	Folding, Sorting and Degradation	Ubiquitin mediated proteolysis	UBE2J1, NCUBE1, UBC6; ubiquitin-conjugating enzyme E2 J1 [EC:6.3.2.19]
Hv 4795	978	-1.62639	0.00020464	DOWN	-1.45302	0.000124506	na	-1.37638	0.000253213	na	XP_969432	similar to Copia protein (Gag-int-pol protein)	44	244.973	6e-63	Tribolium castaneum	Genetic Information Processing	Tansposon
Hv 887	1072	-1.70595	2.37675e-06	DOWN	-1.20678	5.60498e-06	na	-1.22178	6.8225e-07	na	NP_001103774	receptor expression enhancing protein isoform 1	85	332.413	3e-89	Bombyx mori	Genetic Information Processing	Transcription
Hv 4902	806	-1.53804	0.0049237	DOWN	1.14963	0.000173556	na	-1.1611	5.80592e-05	na	XP_002024902	GL17993	86	424.861	3e-117	Drosophila persimilis	Genetic Information Processing	Translation	Aminoacyl-tRNA biosynthesis	E6.1.1.1, tyrS; tyrosyl-tRNA synthetase [EC:6.1.1.1]
Hv 2247 contig	1027	-1.59468	1.69614e-08	DOWN	-1.20876	2.27885e-09	na	-1.19081	3.17855e-09	na	XP_001661398	hypothetical protein AaeL_AAEL011082	36	111.309	1e-22	Aedes aegypti	Heat shock proteins	HSP40 / DNAJ	DNAJC4; DnaJ homolog, subfamily C, member 4	Cytoplasm
Hv 1581	715	-2.03607	1.15797e-05	DOWN	-1.07959	1.17631e-05	na	1.03304	4.36761e-07	na	XP_317732	AGAP007781-PA	56	125.176	4e-27	Anopheles gambiae str. PEST	Human Diseases	Cancers	Acute myeloid leukemia	EIF4EBP1; eukaryotic translation initiation factor 4E binding protein 1
Hv 211	739	-1.58871	2.67966e-05	DOWN	-1.10843	1.36582e-06	na	-1.33682	2.52045e-05	na	XP_001654998	Vacuolar ATP synthase subunit H	67	129.028	3e-28	Aedes aegypti	Human Diseases	Infectious Diseases	Epithelial cell signaling in Helicobacter pylori infection	ATPeVH, ATP6H; V-type H+transporting ATPase subunit H [EC:3.6.3.14]
Hv 211	739	-1.58871	2.67966e-05	DOWN	-1.10843	1.36582e-06	na	-1.33682	2.52045e-05	na	XP_001654998	Vacuolar ATP synthase subunit H	67	129.028	3e-28	Aedes aegypti	Human Diseases	Infectious Diseases	Vibrio cholerae infection	ATPeVH, ATP6H; V-type H+transporting ATPase subunit H [EC:3.6.3.14]
Hv 4105	1076	-1.81072	4.24908e-06	DOWN	-1.30349	2.23128e-07	na	-1.13642	2.37831e-07	na	XP_002094865	GE19975	76	530.791	6e-149	Drosophila yakuba	Human Diseases	Neurodegenerative Diseases	Amyotrophic lateral sclerosis (ALS)	KATE, CAT; catalase [EC:1.11.1.6]
Hv 633	698	-1.62039	6.56459e-05	DOWN	-1.29173	6.79226e-06	na	-1.04631	1.02447e-05	na	XP_972884	similar to CG1970 CG1970-PA	93	206.068	2e-51	Tribolium castaneum	Human Diseases	Neurodegenerative Diseases	Parkinson's disease	NDUFS2; NADH dehydrogenase (ubiquinone) Fe-S protein 2 [EC:1.6.5.3 1.6.99.3]
Hv 1266	889	-1.70106	5.02717e-05	DOWN	1.26722	0.000135995	na	1.27625	3.574e-07	na	XP_308524	AGAP007297-PA	58	213.772	1e-53	Anopheles gambiae str. PEST	Human Diseases	Neurodegenerative Diseases	Parkinson's disease	NDUFB5; NADH dehydrogenase (ubiquinone) 1 beta subcomplex 5 [EC:1.6.5.3 1.6.99.3]
Hv 1847	758	-1.64113	5.50127e-05	DOWN	-1.23454	5.82928e-07	na	-1.134	6.05567e-07	na	XP_311483	AGAP010464-PA	57	157.532	8e-37	Anopheles gambiae str. PEST	Human Diseases	Neurodegenerative Diseases	Parkinson's disease	NDUFAB1; NADH dehydrogenase (ubiquinone) 1 alpha/beta subcomplex 1 [EC:1.6.5.3 1.6.99.3]
Hv 3576	931	-1.95157	0.000820435	DOWN	-1.18711	1.22126e-05	na	-1.32508	5.68942e-06	na	XP_971805	similar to ubiquitin-conjugating enzyme E2I	93	304.294	8e-81	Tribolium castaneum	Human Diseases	Neurodegenerative Diseases	Parkinson's disease	UBE2L3, UBCH7; ubiquitin-conjugating enzyme E2 L3 [EC:6.3.2.19]
Hv 4149	984	0	1	DOWN	1.20323	3.91729e-05	na	1.19222	0.00198389	na	ABQ63460	cytochrome b	62	386.341	2e-105	Papilio xuthus	Human Diseases	Neurodegenerative Diseases	Parkinson's disease	CYTB; ubiquinol-cytochrome c reductase cytochrome b subunit [EC:1.10.2.2]
Hv 4522	659	-1.69056	5.37222e-06	DOWN	-1.05943	2.48197e-06	na	1.09199	7.3181e-09	na	XP_001657696	NADH dehydrogenase, putative	68	178.718	3e-43	Aedes aegypti	Human Diseases	Neurodegenerative Diseases	Parkinson's disease	NDUFA6; NADH dehydrogenase (ubiquinone) 1 alpha subcomplex 6 [EC:1.6.5.3 1.6.99.3]
Hv 4528	1012	-1.89824	0.00044444	DOWN	-1.16034	6.76947e-06	na	-1.1019	0.000325665	na	XP_966716	similar to ubiquitin-conjugating enzyme E2, J1 (UBC6 homolog, yeast)	73	294.278	9e-78	Tribolium castaneum	Human Diseases	Neurodegenerative Diseases	Parkinson's disease	UBE2J1, NCUBE1, UBC6; ubiquitin-conjugating enzyme E2 J1 [EC:6.3.2.19]
Hv 4531	832	-1.80971	6.52057e-05	DOWN	-1.27408	2.93401e-05	na	-1.20111	1.16864e-05	na	XP_967271	similar to CG9172 CG9172-PA	81	290.426	9e-77	Tribolium castaneum	Human Diseases	Neurodegenerative Diseases	Parkinson's disease	NDUFS7; NADH dehydrogenase (ubiquinone) Fe-S protein 7 [EC:1.6.5.3 1.6.99.3]
Hv 4882	582	-1.62846	5.31166e-06	DOWN	-1.08313	1.33827e-05	na	1.16037	4.29195e-06	na	XP_968949	similar to NADH-ubiquinone oxidoreductase ashi subunit	53	176.792	7e-43	Tribolium castaneum	Human Diseases	Neurodegenerative Diseases	Parkinson's disease	NDUFB8; NADH dehydrogenase (ubiquinone) 1 beta subcomplex 8 [EC:1.6.5.3 1.6.99.3]
Hv 4443	1110	-1.83136	3.11638e-05	DOWN	-1.1925	2.9384e-05	na	-1.19458	5.40523e-05	na	dfru:130507	NEWSINFRUG00000123548;	49	271.552	4e-71	Fugu rubripes	Hydrolases	Acting on ester bonds	Acting on ester bonds	3.1.-.-
Hv 4474	1003	-1.68096	0.00469172	DOWN	-1.43764	0.000263224	na	-1.37366	2.15015e-05	na	XP_001947430	similar to LOC402804 protein	49	253.832	1e-65	Acyrthosiphon pisum	Hydrolases	Acting on ester bonds	Acting on ester bonds	3.1.-.-
Hv 4166	1070	-1.60351	0.00239034	DOWN	-1.10638	2.47788e-05	na	1.00933	1.07149e-05	na	XP_002010976	GI16292	53	250.366	2e-64	Drosophila mojavensis	Hydrolases	Acting on peptide bonds (peptidases)	Dipeptidases	3.4.13.21 dipeptidase E
Hv 342	688	-2.71242	4.12763e-06	DOWN	-1.40894	5.15291e-06	na	-1.3733	7.75479e-07	na	aag:AaeL_AAEL008218	serine-type enodpeptidase, putative ; K01310 chymotrypsin	40	125.561	2e-27	Aedes aegypti	Hydrolases	Acting on peptide bonds (peptidases)	Serine endopeptidases	3.4.21.1 chymotrypsin
Hv 1444	1075	-1.50214	2.72708e-06	DOWN	-1.41597	5.07862e-06	na	-1.19165	6.85867e-06	na	EEA35440	hypothetical protein BRAFLDRAFT_107227	33	107.842	1e-21	Branchiostoma floridae	Hypothetical protein	Unclassifed
Hv 3184	943	-1.78312	3.07093e-05	DOWN	-1.45098	7.86751e-06	na	-1.30744	0.000128186	na	EEB16767	conserved hypothetical protein	52	261.922	4e-68	Pediculus humanus corporis	Hypothetical protein	Unclassifed
Hv 3212	1035	-1.81831	0.000370274	DOWN	-1.30401	8.57014e-06	na	-1.24495	4.49329e-05	na	XP_001662160	hypothetical protein AaeL_AAEL012012	52	204.527	1e-50	Aedes aegypti	Hypothetical protein	Unclassifed
Hv 3715	997	-1.68615	0.00313037	DOWN	-1.25635	1.24918e-05	na	-1.47532	0.000246084	na	XP_001652327	hypothetical protein AaeL_AAEL006915	46	192.971	2e-73	Aedes aegypti	Hypothetical protein	Unclassifed
Hv 4337	977	-1.61346	3.00705e-06	DOWN	-1.14821	7.02982e-06	na	-1.06763	3.81266e-07	na	ABF18489	hypothetical conserved protein	30	100.523	2e-19	Aedes aegypti	Hypothetical protein	Unclassifed
Hv 4765	963	-1.78358	2.08036e-05	DOWN	1.02071	2.70553e-05	na	1.06261	0.000102407	na	XP_001843290	conserved hypothetical protein	66	85.5001	3e-25	Culex quinquefasciatus	Hypothetical protein	Unclassifed
Hv 533 contig	858	-1.51067	6.12329e-07	DOWN	1.06563	1.31628e-07	na	1.29398	1.21027e-06	na	NP_001091800	hypothetical protein LOC778505	88	166.777	2e-39	Bombyx mori	Hypothetical protein	Unclassifed
Hv 2009 contig	584	-1.64959	3.0238e-06	DOWN	-1.07866	3.25707e-10	na	-1.10461	3.99372e-10	na	XP_970604	similar to pterin-4a-carbinolamine dehydratase CG1963-PA	65	159.458	1e-37	Tribolium castaneum	Lyases	Carbon-oxygen lyases	Hydro-lyases	4.2.1.96 4a-hydroxytetrahydrobiopterin dehydratase
Hv 4154	982	-1.57262	4.36878e-05	DOWN	-1.26443	1.00091e-05	na	-1.43098	4.00741e-06	na	XP_970726	similar to carnitine o-acetyltransferase	52	272.322	3e-71	Tribolium castaneum	Metabolism	Amino Acid Metabolism	Alanine and aspartate Metabolism	E2.3.1.7; carnitine O-acetyltransferase [EC:2.3.1.7]
Hv 1093	983	-1.80069	0.000132223	DOWN	-1.34899	6.63575e-06	na	-1.41878	8.54556e-06	na	XP_001648394	cystathionine beta-lyase	60	359.762	2e-97	Aedes aegypti	Metabolism	Amino Acid Metabolism	Cysteine Metabolism	E4.4.1.1; cystathionine gamma-lyase [EC:4.4.1.1]
Hv 2287	1045	-1.55046	8.95816e-05	DOWN	-1.44847	2.00494e-05	na	-1.43466	4.22243e-06	na	dbmo:Bmb023010		43	281.182	5e-74	Bombyx mori	Metabolism	Amino Acid Metabolism	Cysteine Metabolism	E2.8.2.-; [EC:2.8.2.-]
Hv 3504	645	-1.56807	0.000148797	DOWN	-1.34694	1.14253e-05	na	-1.3279	5.34438e-06	na	dbmo:Bmb029847	cysteine synthase	82	70.4774	6e-11	Bombyx mori	Metabolism	Amino Acid Metabolism	Cysteine Metabolism	E2.5.1.47, cysK; cysteine synthase [EC:2.5.1.47]
Hv 4424	1039	-1.56628	3.33777e-05	DOWN	1.08612	2.84271e-05	na	1.02491	8.36628e-06	na	XP_002055893	GJ10636	72	281.567	6e-74	Drosophila virilis	Metabolism	Amino Acid Metabolism	Glutamate Metabolism	E2.3.1.4, GNA1; glucosamine-phosphate N-acetyltransferase [EC:2.3.1.4]
Hv 1093	983	-1.80069	0.000132223	DOWN	-1.34899	6.63575e-06	na	-1.41878	8.54556e-06	na	XP_001648394	cystathionine beta-lyase	60	359.762	2e-97	Aedes aegypti	Metabolism	Amino Acid Metabolism	Glycine, serine and threonine Metabolism	E4.4.1.1; cystathionine gamma-lyase [EC:4.4.1.1]
Hv 2112	1027	-1.56844	1.38651e-05	DOWN	-1.21942	0.0107911	na	-1.17735	7.24248e-08	na	XP_002000915	GI10501	61	375.555	3e-102	Drosophila mojavensis	Metabolism	Amino Acid Metabolism	Glycine, serine and threonine Metabolism	E2.1.1.20, GNMT; glycine N-methyltransferase [EC:2.1.1.20]
Hv 2344	955	-1.70305	4.56521e-05	DOWN	-1.45089	5.16507e-06	na	-1.25557	3.62842e-07	na	XP_002000915	GI10501	61	376.326	2e-102	Drosophila mojavensis	Metabolism	Amino Acid Metabolism	Glycine, serine and threonine Metabolism	E2.1.1.20, GNMT; glycine N-methyltransferase [EC:2.1.1.20]
Hv 4588	985	-1.51198	0.0100325	DOWN	-1.33625	5.90847e-06	na	-1.28501	7.43377e-06	na	XP_001661521	short-chain dehydrogenase	46	249.98	2e-64	Aedes aegypti	Metabolism	Amino Acid Metabolism	Glycine, serine and threonine Metabolism	E1.1.1.-; [EC:1.1.1.-]
Hv 3321 contig	1284	-1.72625	4.25475e-10	DOWN	-1.4431	2.0276e-12	na	-1.08343	4.89787e-10	na	XP_002000915	GI10501	61	376.326	3e-102	Drosophila mojavensis	Metabolism	Amino Acid Metabolism	Glycine, serine and threonine Metabolism	E2.1.1.20, GNMT; glycine N-methyltransferase [EC:2.1.1.20]
Hv 1093	983	-1.80069	0.000132223	DOWN	-1.34899	6.63575e-06	na	-1.41878	8.54556e-06	na	XP_001648394	cystathionine beta-lyase	60	359.762	2e-97	Aedes aegypti	Metabolism	Amino Acid Metabolism	Methionine Metabolism	E4.4.1.1; cystathionine gamma-lyase [EC:4.4.1.1]
Hv 4722	1017	-1.54652	0.00655792	DOWN	-1.35567	0.000170714	na	-1.2487	7.36501e-05	na	XP_002070775	GK10845	61	344.354	8e-93	Drosophila willistoni	Metabolism	Amino Acid Metabolism	Methionine Metabolism	E2.5.1.16, SRM, speE; spermidine synthase [EC:2.5.1.16]
Hv 1966	548	-2.41157	2.73376e-05	DOWN	-1.42497	2.55018e-05	na	-1.00449	9.92467e-07	na	AAT77698	macrophage migration inhibitory factor II	34	77.411	5e-13	Branchiostoma belcheri tsingtaunese	Metabolism	Amino Acid Metabolism	Phenylalanine Metabolism	E5.3.2.1, MIF; phenylpyruvate tautomerase [EC:5.3.2.1]
Hv 3564	1002	-1.70917	9.93754e-05	DOWN	-1.13545	2.82849e-06	na	-1.25237	2.29506e-06	na	XP_002049366	GJ21547	53	281.952	5e-74	Drosophila virilis	Metabolism	Amino Acid Metabolism	Phenylalanine Metabolism	E3.5.1.4, amiE; amidase [EC:3.5.1.4]
Hv 3827	1053	-1.62954	0.000263705	DOWN	-1.15704	3.94098e-06	na	-1.16145	4.00536e-06	na	XP_967749	similar to macrophage migration inhibitory factor	62	152.525	4e-35	Tribolium castaneum	Metabolism	Amino Acid Metabolism	Phenylalanine Metabolism	E5.3.2.1, MIF; phenylpyruvate tautomerase [EC:5.3.2.1]
Hv 4902	806	-1.53804	0.0049237	DOWN	1.14963	0.000173556	na	-1.1611	5.80592e-05	na	XP_002024902	GL17993	86	424.861	3e-117	Drosophila persimilis	Metabolism	Amino Acid Metabolism	Phenylalanine, tyrosine and tryptophan biosynthesis	E6.1.1.1, tyrS; tyrosyl-tRNA synthetase [EC:6.1.1.1]
Hv 2594	1006	-1.57091	6.94074e-05	DOWN	-1.11023	0.000208078	na	-1.3788	1.10629e-05	na	XP_319299	AGAP010142-PA	36	135.191	7e-30	Anopheles gambiae str. PEST	Metabolism	Amino Acid Metabolism	Tryptophan Metabolism	E2.3.1.87, AANAT; arylalkylamine N-acetyltransferase [EC:2.3.1.87]
Hv 3564	1002	-1.70917	9.93754e-05	DOWN	-1.13545	2.82849e-06	na	-1.25237	2.29506e-06	na	XP_002049366	GJ21547	53	281.952	5e-74	Drosophila virilis	Metabolism	Amino Acid Metabolism	Tryptophan Metabolism	E3.5.1.4, amiE; amidase [EC:3.5.1.4]
Hv 4105	1076	-1.81072	4.24908e-06	DOWN	-1.30349	2.23128e-07	na	-1.13642	2.37831e-07	na	XP_002094865	GE19975	76	530.791	6e-149	Drosophila yakuba	Metabolism	Amino Acid Metabolism	Tryptophan Metabolism	KATE, CAT; catalase [EC:1.11.1.6]
Hv 1966	548	-2.41157	2.73376e-05	DOWN	-1.42497	2.55018e-05	na	-1.00449	9.92467e-07	na	AAT77698	macrophage migration inhibitory factor II	34	77.411	5e-13	Branchiostoma belcheri tsingtaunese	Metabolism	Amino Acid Metabolism	Tyrosine Metabolism	E5.3.2.1, MIF; phenylpyruvate tautomerase [EC:5.3.2.1]
Hv 3827	1053	-1.62954	0.000263705	DOWN	-1.15704	3.94098e-06	na	-1.16145	4.00536e-06	na	XP_967749	similar to macrophage migration inhibitory factor	62	152.525	4e-35	Tribolium castaneum	Metabolism	Amino Acid Metabolism	Tyrosine Metabolism	E5.3.2.1, MIF; phenylpyruvate tautomerase [EC:5.3.2.1]
Hv 3564	1002	-1.70917	9.93754e-05	DOWN	-1.13545	2.82849e-06	na	-1.25237	2.29506e-06	na	XP_002049366	GJ21547	53	281.952	5e-74	Drosophila virilis	Metabolism	Amino Acid Metabolism	Urea cycle and Metabolism of amino groups	E3.5.1.4, amiE; amidase [EC:3.5.1.4]
Hv 4722	1017	-1.54652	0.00655792	DOWN	-1.35567	0.000170714	na	-1.2487	7.36501e-05	na	XP_002070775	GK10845	61	344.354	8e-93	Drosophila willistoni	Metabolism	Amino Acid Metabolism	Urea cycle and Metabolism of amino groups	E2.5.1.16, SRM, speE; spermidine synthase [EC:2.5.1.16]
Hv 825	843	-1.54616	3.93529e-05	DOWN	-1.13716	1.73197e-05	na	1.05516	7.86382e-07	na	XP_001663227	acyl-coa dehydrogenase	82	435.261	2e-120	Aedes aegypti	Metabolism	Amino Acid Metabolism	Valine, leucine and isoleucine degradation	E1.3.99.10, ivd; isovaleryl-CoA dehydrogenase [EC:1.3.99.10]
Hv 3098	1078	-1.52064	0.0105106	DOWN	-1.44523	1.08127e-05	na	-1.4142	4.27371e-06	na	XP_001663227	acyl-coa dehydrogenase	76	527.324	7e-148	Aedes aegypti	Metabolism	Amino Acid Metabolism	Valine, leucine and isoleucine degradation	E1.3.99.10, ivd; isovaleryl-CoA dehydrogenase [EC:1.3.99.10]
Hv 85	983	-1.81732	2.56768e-05	DOWN	-1.41222	4.38246e-05	na	-1.23243	1.99778e-07	na	AAV28704	cytochrome P450	65	362.459	3e-98	Helicoverpa armigera	Metabolism	Biosynthesis of Secondary Metabolites	Limonene and pinene degradation	E1.14.-.-; [EC:1.14.-.-]
Hv 839	656	-1.73355	0.000132949	DOWN	-1.22306	8.53051e-06	na	-1.10636	3.47285e-06	na	AAR37015	cytochrome P450	88	288.115	3e-76	Helicoverpa armigera	Metabolism	Biosynthesis of Secondary Metabolites	Limonene and pinene degradation	E1.14.-.-; [EC:1.14.-.-]
Hv 4913	1090	-1.56071	0.00161472	DOWN	1.14158	5.42046e-05	na	1.01372	7.60755e-05	na	ABO77953	CYP6P13	30	162.54	5e-38	Anopheles funestus	Metabolism	Biosynthesis of Secondary Metabolites	Limonene and pinene degradation	E1.14.-.-; [EC:1.14.-.-]
Hv 4888 contig	1086	-2.26007	1.06909e-13	DOWN	-1.48052	1.48661e-18	na	-1.41883	3.72424e-15	na	ABP65279	cytochrome P450	63	436.417	2e-120	Bombyx mori	Metabolism	Biosynthesis of Secondary Metabolites	Limonene and pinene degradation	E1.14.-.-; [EC:1.14.-.-]
Hv 4532	721	-1.59414	0.000241223	DOWN	-1.19614	7.97719e-05	na	1.029	1.71777e-05	na	dbmo:Bmb022156	farnesyl-diphosphate farnesyltransferase	36	103.605	8e-21	Bombyx mori	Metabolism	Biosynthesis of Secondary Metabolites	Terpenoid biosynthesis	E2.5.1.21, FDFT1; farnesyl-diphosphate farnesyltransferase [EC:2.5.1.21]
Hv 4075	1126	-1.69853	0.000770856	DOWN	-1.23595	1.08337e-05	na	-1.2928	7.28463e-06	na	XP_972057	similar to CG5946 CG5946-PB	69	292.352	4e-77	Tribolium castaneum	Metabolism	Carbohydrate Metabolism	Aminosugars Metabolism	E1.6.2.2; cytochrome-b5 reductase [EC:1.6.2.2]
Hv 4424	1039	-1.56628	3.33777e-05	DOWN	1.08612	2.84271e-05	na	1.02491	8.36628e-06	na	XP_002055893	GJ10636	72	281.567	6e-74	Drosophila virilis	Metabolism	Carbohydrate Metabolism	Aminosugars Metabolism	E2.3.1.4, GNA1; glucosamine-phosphate N-acetyltransferase [EC:2.3.1.4]
Hv 4588	985	-1.51198	0.0100325	DOWN	-1.33625	5.90847e-06	na	-1.28501	7.43377e-06	na	XP_001661521	short-chain dehydrogenase	46	249.98	2e-64	Aedes aegypti	Metabolism	Carbohydrate Metabolism	Butanoate Metabolism	E1.1.1.-; [EC:1.1.1.-]
Hv 4588	985	-1.51198	0.0100325	DOWN	-1.33625	5.90847e-06	na	-1.28501	7.43377e-06	na	XP_001661521	short-chain dehydrogenase	46	249.98	2e-64	Aedes aegypti	Metabolism	Carbohydrate Metabolism	Fructose and mannose Metabolism	E1.1.1.-; [EC:1.1.1.-]
Hv 834	1026	-1.59428	0.0010723	DOWN	-1.19128	0.000135249	na	-1.03281	3.78026e-06	na	XP_001848854	choline dehydrogenase	34	92.0485	5e-33	Culex quinquefasciatus	Metabolism	Carbohydrate Metabolism	Pentose phosphate pathway	E1.1.99.10; glucose dehydrogenase (acceptor) [EC:1.1.99.10]
Hv 3538	1034	-2.07556	4.21548e-05	DOWN	-1.20675	9.46187e-06	na	-1.00483	5.98802e-07	na	XP_001648570	ribose-phosphate pyrophosphokinase 1, putative	69	470.315	1e-130	Aedes aegypti	Metabolism	Carbohydrate Metabolism	Pentose phosphate pathway	E2.7.6.1, prsA; ribose-phosphate pyrophosphokinase [EC:2.7.6.1]
Hv 4105	1076	-1.81072	4.24908e-06	DOWN	-1.30349	2.23128e-07	na	-1.13642	2.37831e-07	na	XP_002094865	GE19975	76	530.791	6e-149	Drosophila yakuba	Metabolism	Energy Metabolism	Methane Metabolism	KATE, CAT; catalase [EC:1.11.1.6]
Hv 4808	702	-1.68813	1.10092e-05	DOWN	1.22064	9.36111e-06	na	1.49154	5.38927e-06	na	NP_571924	alcohol dehydrogenase 5	76	255.758	2e-66	Danio rerio	Metabolism	Energy Metabolism	Methane Metabolism	E1.1.1.284; S-(hydroxymethyl)glutathione dehydrogenase [EC:1.1.1.284]
Hv 1093	983	-1.80069	0.000132223	DOWN	-1.34899	6.63575e-06	na	-1.41878	8.54556e-06	na	XP_001648394	cystathionine beta-lyase	60	359.762	2e-97	Aedes aegypti	Metabolism	Energy Metabolism	Nitrogen Metabolism	E4.4.1.1; cystathionine gamma-lyase [EC:4.4.1.1]
Hv 211	739	-1.58871	2.67966e-05	DOWN	-1.10843	1.36582e-06	na	-1.33682	2.52045e-05	na	XP_001654998	Vacuolar ATP synthase subunit H	67	129.028	3e-28	Aedes aegypti	Metabolism	Energy Metabolism	Oxidative phosphorylation	ATPeVH, ATP6H; V-type H+transporting ATPase subunit H [EC:3.6.3.14]
Hv 633	698	-1.62039	6.56459e-05	DOWN	-1.29173	6.79226e-06	na	-1.04631	1.02447e-05	na	XP_972884	similar to CG1970 CG1970-PA	93	206.068	2e-51	Tribolium castaneum	Metabolism	Energy Metabolism	Oxidative phosphorylation	NDUFS2; NADH dehydrogenase (ubiquinone) Fe-S protein 2 [EC:1.6.5.3 1.6.99.3]
Hv 1266	889	-1.70106	5.02717e-05	DOWN	1.26722	0.000135995	na	1.27625	3.574e-07	na	XP_308524	AGAP007297-PA	58	213.772	1e-53	Anopheles gambiae str. PEST	Metabolism	Energy Metabolism	Oxidative phosphorylation	NDUFB5; NADH dehydrogenase (ubiquinone) 1 beta subcomplex 5 [EC:1.6.5.3 1.6.99.3]
Hv 1847	758	-1.64113	5.50127e-05	DOWN	-1.23454	5.82928e-07	na	-1.134	6.05567e-07	na	XP_311483	AGAP010464-PA	57	157.532	8e-37	Anopheles gambiae str. PEST	Metabolism	Energy Metabolism	Oxidative phosphorylation	NDUFAB1; NADH dehydrogenase (ubiquinone) 1 alpha/beta subcomplex 1 [EC:1.6.5.3 1.6.99.3]
Hv 4149	984	0	1	DOWN	1.20323	3.91729e-05	na	1.19222	0.00198389	na	ABQ63460	cytochrome b	62	386.341	2e-105	Papilio xuthus	Metabolism	Energy Metabolism	Oxidative phosphorylation	CYTB; ubiquinol-cytochrome c reductase cytochrome b subunit [EC:1.10.2.2]
Hv 4522	659	-1.69056	5.37222e-06	DOWN	-1.05943	2.48197e-06	na	1.09199	7.3181e-09	na	XP_001657696	NADH dehydrogenase, putative	68	178.718	3e-43	Aedes aegypti	Metabolism	Energy Metabolism	Oxidative phosphorylation	NDUFA6; NADH dehydrogenase (ubiquinone) 1 alpha subcomplex 6 [EC:1.6.5.3 1.6.99.3]
Hv 4531	832	-1.80971	6.52057e-05	DOWN	-1.27408	2.93401e-05	na	-1.20111	1.16864e-05	na	XP_967271	similar to CG9172 CG9172-PA	81	290.426	9e-77	Tribolium castaneum	Metabolism	Energy Metabolism	Oxidative phosphorylation	NDUFS7; NADH dehydrogenase (ubiquinone) Fe-S protein 7 [EC:1.6.5.3 1.6.99.3]
Hv 4882	582	-1.62846	5.31166e-06	DOWN	-1.08313	1.33827e-05	na	1.16037	4.29195e-06	na	XP_968949	similar to NADH-ubiquinone oxidoreductase ashi subunit	53	176.792	7e-43	Tribolium castaneum	Metabolism	Energy Metabolism	Oxidative phosphorylation	NDUFB8; NADH dehydrogenase (ubiquinone) 1 beta subcomplex 8 [EC:1.6.5.3 1.6.99.3]
Hv 3504	645	-1.56807	0.000148797	DOWN	-1.34694	1.14253e-05	na	-1.3279	5.34438e-06	na	dbmo:Bmb029847	cysteine synthase	82	70.4774	6e-11	Bombyx mori	Metabolism	Energy Metabolism	Sulfur Metabolism	E2.5.1.47, cysK; cysteine synthase [EC:2.5.1.47]
Hv 1706	855	-2.06782	3.37438e-05	DOWN	-1.47211	2.88141e-07	na	-1.39301	1.49187e-06	na	XP_001960544	electron transfer flavoprotein alpha subunit	67	337.421	7e-91	Drosophila ananassae	Metabolism	Energy Metabolism
Hv 3378	996	-1.80446	1.23705e-05	DOWN	-1.07074	0.0016304	na	-1.24607	7.27432e-05	na	XP_972722	similar to dehydrodolichyl diphosphate synthase	57	286.189	2e-75	Tribolium castaneum	Metabolism	Glycan Biosynthesis and Metabolism	N-Glycan biosynthesis	E2.5.1.-; [EC:2.5.1.-]
Hv 3149 contig	1087	-1.53267	0.0028201	DOWN	-1.24083	3.5433e-08	na	-1.4584	1.28426e-08	na	XP_001965406	GF22468	58	284.648	8e-75	Drosophila ananassae	Metabolism	Lipid Metabolism	Androgen and estrogen Metabolism	E1.1.1.62, HSD17B; estradiol 17beta-dehydrogenase [EC:1.1.1.62]
Hv 3948	1005	-1.91459	7.66587e-05	DOWN	-1.24452	7.50811e-06	na	-1.31781	5.58586e-06	na	XP_969937	similar to glutathione peroxidase	68	253.062	2e-65	Tribolium castaneum	Metabolism	Lipid Metabolism	Arachidonic acid Metabolism	E1.11.1.9; glutathione peroxidase [EC:1.11.1.9]
Hv 4396	999	-1.74156	3.55315e-05	DOWN	-1.2877	4.13989e-05	na	-1.19443	1.05121e-05	na	XP_969937	similar to glutathione peroxidase	69	254.988	6e-66	Tribolium castaneum	Metabolism	Lipid Metabolism	Arachidonic acid Metabolism	E1.11.1.9; glutathione peroxidase [EC:1.11.1.9]
Hv 4588	985	-1.51198	0.0100325	DOWN	-1.33625	5.90847e-06	na	-1.28501	7.43377e-06	na	XP_001661521	short-chain dehydrogenase	46	249.98	2e-64	Aedes aegypti	Metabolism	Lipid Metabolism	Bile acid biosynthesis	E1.1.1.-; [EC:1.1.1.-]
Hv 2279	945	-1.72746	0.00218089	DOWN	-1.48055	2.06735e-05	na	-1.3842	1.94103e-05	na	ABP99018	cytochrome P450 monooxygenase CYP4M5	57	351.288	6e-95	Bombyx mori	Metabolism	Lipid Metabolism	Biosynthesis of steroids	ERG5; C-22 sterol desaturase [EC:1.14.14.-]
Hv 4532	721	-1.59414	0.000241223	DOWN	-1.19614	7.97719e-05	na	1.029	1.71777e-05	na	dbmo:Bmb022156	farnesyl-diphosphate farnesyltransferase	36	103.605	8e-21	Bombyx mori	Metabolism	Lipid Metabolism	Biosynthesis of steroids	E2.5.1.21, FDFT1; farnesyl-diphosphate farnesyltransferase [EC:2.5.1.21]
Hv 4915	1035	-2.18408	0.00011225	DOWN	1.01983	0.000179887	na	1.09061	6.47943e-06	na	XP_001653426	synaptic glycoprotein sc2	61	363.229	2e-98	Aedes aegypti	Metabolism	Lipid Metabolism	Biosynthesis of unsaturated fatty acids	TER; enoyl reductase [EC:1.3.1.-]
Hv 4986	992	-1.65608	0.000164314	DOWN	-1.33598	2.08954e-05	na	-1.23156	9.07414e-07	na	XP_971720	similar to steroid dehydrogenase	49	226.098	3e-57	Tribolium castaneum	Metabolism	Lipid Metabolism	Biosynthesis of unsaturated fatty acids	KAR; beta-keto reductase [EC:1.1.1.-]
Hv 4544	1057	-1.50538	1.46707e-05	DOWN	-1.23459	6.05102e-06	na	-1.24192	5.75953e-06	na	XP_974428	similar to zinc binding dehydrogenase	53	300.056	2e-79	Tribolium castaneum	Metabolism	Lipid Metabolism	Fatty acid elongation in mitochondria	MECR, NRBF1; mitochondrial trans-2-enoyl-CoA reductase [EC:1.3.1.38]
Hv 4439	975	-1.76289	8.7889e-06	DOWN	-1.27787	5.55812e-05	na	-1.31322	6.07642e-06	na	XP_001656463	AMP dependent coa ligase	38	236.113	3e-60	Aedes aegypti	Metabolism	Lipid Metabolism	Fatty acid Metabolism	E6.2.1.3, fadD; long-chain fatty-acid-CoA ligase [EC:6.2.1.3]
Hv 3388	794	-1.93633	9.84694e-05	DOWN	-1.42996	0.000128118	na	-1.1962	1.96794e-05	na	AAF16700	juvenile hormone binding protein precursor-like protein	36	149.443	2e-34	Manduca sexta	Metabolism	Lipid Metabolism	Glycerophospholipid Metabolism	E3.6.1.26, cdh; CDP-diacylglycerol pyrophosphatase [EC:3.6.1.26]
Hv 1183	967	-1.89254	4.2675e-05	DOWN	1.27691	1.47585e-05	na	1.24236	1.26986e-05	na	dbmo:Bmb000092	cytochrome P450, family 3, subfamily A	43	251.521	4e-65	Bombyx mori	Metabolism	Lipid Metabolism	Linoleic acid Metabolism	CYP3A; cytochrome P450, family 3, subfamily A [EC:1.14.14.1]
Hv 2603	927	-1.60288	3.82105e-07	DOWN	-1.35179	3.56451e-08	na	-1.22622	1.94931e-05	na	XP_001660386	cytochrome P450	47	92.8189	3e-17	Aedes aegypti	Metabolism	Lipid Metabolism	Linoleic acid Metabolism	CYP3A; cytochrome P450, family 3, subfamily A [EC:1.14.14.1]
Hv 4588	985	-1.51198	0.0100325	DOWN	-1.33625	5.90847e-06	na	-1.28501	7.43377e-06	na	XP_001661521	short-chain dehydrogenase	46	249.98	2e-64	Aedes aegypti	Metabolism	Lipid Metabolism	Linoleic acid Metabolism	E1.1.1.-; [EC:1.1.1.-]
Hv 4064	979	-2.33944	9.40753e-05	DOWN	-1.11114	8.60836e-07	na	1.24353	3.5598e-05	na	ACC97566	4EBP-like protein/Emopamil binding protein	91	72.4034	2e-15	Manduca sexta	Metabolism	Lipid Metabolism
Hv 478	1107	-1.75208	1.55374e-05	DOWN	1.15727	2.9021e-06	na	1.06377	1.42843e-06	na	XP_973872	similar to pitchoune CG6375-PB	76	519.62	2e-145	Tribolium castaneum	Metabolism	Metabolism of Cofactors and Vitamins	Folate biosynthesis	E3.6.1.-; [EC:3.6.1.-]
Hv 3699	1024	-2.00937	0.000121292	DOWN	-1.24379	4.46409e-05	na	1.25473	5.58811e-07	na	XP_967070	similar to AGAP005945-PB	60	95.5153	6e-18	Tribolium castaneum	Metabolism	Metabolism of Cofactors and Vitamins	Nicotinate and nicotinamide Metabolism	PUNA; purine-nucleoside phosphorylase [EC:2.4.2.1]
Hv 1183	967	-1.89254	4.2675e-05	DOWN	1.27691	1.47585e-05	na	1.24236	1.26986e-05	na	dbmo:Bmb000092	cytochrome P450, family 3, subfamily A	43	251.521	4e-65	Bombyx mori	Metabolism	Metabolism of Cofactors and Vitamins	Retinol Metabolism	CYP3A; cytochrome P450, family 3, subfamily A [EC:1.14.14.1]
Hv 2603	927	-1.60288	3.82105e-07	DOWN	-1.35179	3.56451e-08	na	-1.22622	1.94931e-05	na	XP_001660386	cytochrome P450	47	92.8189	3e-17	Aedes aegypti	Metabolism	Metabolism of Cofactors and Vitamins	Retinol Metabolism	CYP3A; cytochrome P450, family 3, subfamily A [EC:1.14.14.1]
Hv 4171	832	-1.89173	4.86379e-05	DOWN	-1.37472	7.92558e-05	na	-1.0799	3.49946e-05	na	XP_001656483	low molecular weight protein-tyrosine-phosphatase	70	175.637	5e-54	Aedes aegypti	Metabolism	Metabolism of Cofactors and Vitamins	Riboflavin Metabolism	E3.1.3.2; acid phosphatase [EC:3.1.3.2]
Hv 1882	1099	-1.56866	5.68285e-05	DOWN	-1.04898	3.58474e-05	na	1.08999	6.30319e-06	na	XP_972953	similar to pyridoxal kinase	55	327.405	1e-87	Tribolium castaneum	Metabolism	Metabolism of Cofactors and Vitamins	Vitamin B6 Metabolism	E2.7.1.35, pdxK; pyridoxine kinase [EC:2.7.1.35]
Hv 4421	1018	-2.04845	0.00771655	DOWN	-1.42024	5.01546e-06	na	-1.26916	0.0111505	na	XP_392591	similar to pyridoxine 5-phosphate oxidase	57	271.937	5e-71	Apis mellifera	Metabolism	Metabolism of Cofactors and Vitamins	Vitamin B6 Metabolism	E1.4.3.5, pdxH; pyridoxamine 5'-phosphate oxidase [EC:1.4.3.5]
Hv 4722	1017	-1.54652	0.00655792	DOWN	-1.35567	0.000170714	na	-1.2487	7.36501e-05	na	XP_002070775	GK10845	61	344.354	8e-93	Drosophila willistoni	Metabolism	Metabolism of Other Amino Acids	beta-Alanine Metabolism	E2.5.1.16, SRM, speE; spermidine synthase [EC:2.5.1.16]
Hv 3564	1002	-1.70917	9.93754e-05	DOWN	-1.13545	2.82849e-06	na	-1.25237	2.29506e-06	na	XP_002049366	GJ21547	53	281.952	5e-74	Drosophila virilis	Metabolism	Metabolism of Other Amino Acids	Cyanoamino acid Metabolism	E3.5.1.4, amiE; amidase [EC:3.5.1.4]
Hv 2570	976	-1.66049	0.00126599	DOWN	-1.40682	3.31121e-07	na	-1.31723	0.00013103	na	dbmo:Bmb008290	glutathione S-transferase	56	241.506	4e-62	Bombyx mori	Metabolism	Metabolism of Other Amino Acids	Glutathione Metabolism	E2.5.1.18, gst; glutathione S-transferase [EC:2.5.1.18]
Hv 3948	1005	-1.91459	7.66587e-05	DOWN	-1.24452	7.50811e-06	na	-1.31781	5.58586e-06	na	XP_969937	similar to glutathione peroxidase	68	253.062	2e-65	Tribolium castaneum	Metabolism	Metabolism of Other Amino Acids	Glutathione Metabolism	E1.11.1.9; glutathione peroxidase [EC:1.11.1.9]
Hv 4099	1006	-1.59294	0.000628713	DOWN	-1.17111	1.11062e-05	na	-1.25223	0.00050401	na	ABD36306	glutathione S-transferase omega 2	50	81.2629	1e-13	Bombyx mori	Metabolism	Metabolism of Other Amino Acids	Glutathione Metabolism	E2.5.1.18, gst; glutathione S-transferase [EC:2.5.1.18]
Hv 4396	999	-1.74156	3.55315e-05	DOWN	-1.2877	4.13989e-05	na	-1.19443	1.05121e-05	na	XP_969937	similar to glutathione peroxidase	69	254.988	6e-66	Tribolium castaneum	Metabolism	Metabolism of Other Amino Acids	Glutathione Metabolism	E1.11.1.9; glutathione peroxidase [EC:1.11.1.9]
Hv 4722	1017	-1.54652	0.00655792	DOWN	-1.35567	0.000170714	na	-1.2487	7.36501e-05	na	XP_002070775	GK10845	61	344.354	8e-93	Drosophila willistoni	Metabolism	Metabolism of Other Amino Acids	Glutathione Metabolism	E2.5.1.16, SRM, speE; spermidine synthase [EC:2.5.1.16]
Hv 4704 contig	951	-1.71441	6.611e-08	DOWN	-1.4738	9.27855e-10	na	-1.31389	1.19956e-10	na	dbmo:Bmb008290	glutathione S-transferase	57	248.825	2e-64	Bombyx mori	Metabolism	Metabolism of Other Amino Acids	Glutathione Metabolism	E2.5.1.18, gst; glutathione S-transferase [EC:2.5.1.18]
Hv 1093	983	-1.80069	0.000132223	DOWN	-1.34899	6.63575e-06	na	-1.41878	8.54556e-06	na	XP_001648394	cystathionine beta-lyase	60	359.762	2e-97	Aedes aegypti	Metabolism	Metabolism of Other Amino Acids	Selenoamino acid Metabolism	E4.4.1.1; cystathionine gamma-lyase [EC:4.4.1.1]
Hv 3504	645	-1.56807	0.000148797	DOWN	-1.34694	1.14253e-05	na	-1.3279	5.34438e-06	na	dbmo:Bmb029847	cysteine synthase	82	70.4774	6e-11	Bombyx mori	Metabolism	Metabolism of Other Amino Acids	Selenoamino acid Metabolism	E2.5.1.47, cysK; cysteine synthase [EC:2.5.1.47]
Hv 3538	1034	-2.07556	4.21548e-05	DOWN	-1.20675	9.46187e-06	na	-1.00483	5.98802e-07	na	XP_001648570	ribose-phosphate pyrophosphokinase 1, putative	69	470.315	1e-130	Aedes aegypti	Metabolism	Nucleotide Metabolism	Purine Metabolism	E2.7.6.1, prsA; ribose-phosphate pyrophosphokinase [EC:2.7.6.1]
Hv 3699	1024	-2.00937	0.000121292	DOWN	-1.24379	4.46409e-05	na	1.25473	5.58811e-07	na	XP_967070	similar to AGAP005945-PB	60	95.5153	6e-18	Tribolium castaneum	Metabolism	Nucleotide Metabolism	Purine Metabolism	PUNA; purine-nucleoside phosphorylase [EC:2.4.2.1]
Hv 3699	1024	-2.00937	0.000121292	DOWN	-1.24379	4.46409e-05	na	1.25473	5.58811e-07	na	XP_967070	similar to AGAP005945-PB	60	95.5153	6e-18	Tribolium castaneum	Metabolism	Nucleotide Metabolism	Pyrimidine Metabolism	PUNA; purine-nucleoside phosphorylase [EC:2.4.2.1]
Hv 1245	918	-1.64933	4.3659e-05	DOWN	-1.18482	9.28499e-06	na	-1.05751	4.92418e-06	na	NP_001040436	hydroxysteroid dehydrogenase	84	459.144	2e-127	Bombyx mori	Metabolism	Setroid biosynthesis
Hv 3564	1002	-1.70917	9.93754e-05	DOWN	-1.13545	2.82849e-06	na	-1.25237	2.29506e-06	na	XP_002049366	GJ21547	53	281.952	5e-74	Drosophila virilis	Metabolism	Xenobiotics Biodegradation and Metabolism	Benzoate degradation via CoA ligation	E3.5.1.4, amiE; amidase [EC:3.5.1.4]
Hv 4588	985	-1.51198	0.0100325	DOWN	-1.33625	5.90847e-06	na	-1.28501	7.43377e-06	na	XP_001661521	short-chain dehydrogenase	46	249.98	2e-64	Aedes aegypti	Metabolism	Xenobiotics Biodegradation and Metabolism	Bisphenol A degradation	E1.1.1.-; [EC:1.1.1.-]
Hv 1183	967	-1.89254	4.2675e-05	DOWN	1.27691	1.47585e-05	na	1.24236	1.26986e-05	na	dbmo:Bmb000092	cytochrome P450, family 3, subfamily A	43	251.521	4e-65	Bombyx mori	Metabolism	Xenobiotics Biodegradation and Metabolism	Drug Metabolism - cytochrome P450	CYP3A; cytochrome P450, family 3, subfamily A [EC:1.14.14.1]
Hv 2570	976	-1.66049	0.00126599	DOWN	-1.40682	3.31121e-07	na	-1.31723	0.00013103	na	dbmo:Bmb008290	glutathione S-transferase	56	241.506	4e-62	Bombyx mori	Metabolism	Xenobiotics Biodegradation and Metabolism	Drug Metabolism - cytochrome P450	E2.5.1.18, gst; glutathione S-transferase [EC:2.5.1.18]
Hv 2603	927	-1.60288	3.82105e-07	DOWN	-1.35179	3.56451e-08	na	-1.22622	1.94931e-05	na	XP_001660386	cytochrome P450	47	92.8189	3e-17	Aedes aegypti	Metabolism	Xenobiotics Biodegradation and Metabolism	Drug Metabolism - cytochrome P450	CYP3A; cytochrome P450, family 3, subfamily A [EC:1.14.14.1]
Hv 4099	1006	-1.59294	0.000628713	DOWN	-1.17111	1.11062e-05	na	-1.25223	0.00050401	na	ABD36306	glutathione S-transferase omega 2	50	81.2629	1e-13	Bombyx mori	Metabolism	Xenobiotics Biodegradation and Metabolism	Drug Metabolism - cytochrome P450	E2.5.1.18, gst; glutathione S-transferase [EC:2.5.1.18]
Hv 4704 contig	951	-1.71441	6.611e-08	DOWN	-1.4738	9.27855e-10	na	-1.31389	1.19956e-10	na	dbmo:Bmb008290	glutathione S-transferase	57	248.825	2e-64	Bombyx mori	Metabolism	Xenobiotics Biodegradation and Metabolism	Drug Metabolism - cytochrome P450	E2.5.1.18, gst; glutathione S-transferase [EC:2.5.1.18]
Hv 1183	967	-1.89254	4.2675e-05	DOWN	1.27691	1.47585e-05	na	1.24236	1.26986e-05	na	dbmo:Bmb000092	cytochrome P450, family 3, subfamily A	43	251.521	4e-65	Bombyx mori	Metabolism	Xenobiotics Biodegradation and Metabolism	Drug Metabolism - Other enzymes	CYP3A; cytochrome P450, family 3, subfamily A [EC:1.14.14.1]
Hv 2603	927	-1.60288	3.82105e-07	DOWN	-1.35179	3.56451e-08	na	-1.22622	1.94931e-05	na	XP_001660386	cytochrome P450	47	92.8189	3e-17	Aedes aegypti	Metabolism	Xenobiotics Biodegradation and Metabolism	Drug Metabolism - Other enzymes	CYP3A; cytochrome P450, family 3, subfamily A [EC:1.14.14.1]
Hv 85	983	-1.81732	2.56768e-05	DOWN	-1.41222	4.38246e-05	na	-1.23243	1.99778e-07	na	AAV28704	cytochrome P450	65	362.459	3e-98	Helicoverpa armigera	Metabolism	Xenobiotics Biodegradation and Metabolism	gamma-Hexachlorocyclohexane degradation	E1.14.-.-; [EC:1.14.-.-]
Hv 839	656	-1.73355	0.000132949	DOWN	-1.22306	8.53051e-06	na	-1.10636	3.47285e-06	na	AAR37015	cytochrome P450	88	288.115	3e-76	Helicoverpa armigera	Metabolism	Xenobiotics Biodegradation and Metabolism	gamma-Hexachlorocyclohexane degradation	E1.14.-.-; [EC:1.14.-.-]
Hv 1183	967	-1.89254	4.2675e-05	DOWN	1.27691	1.47585e-05	na	1.24236	1.26986e-05	na	dbmo:Bmb000092	cytochrome P450, family 3, subfamily A	43	251.521	4e-65	Bombyx mori	Metabolism	Xenobiotics Biodegradation and Metabolism	gamma-Hexachlorocyclohexane degradation	CYP3A; cytochrome P450, family 3, subfamily A [EC:1.14.14.1]
Hv 2603	927	-1.60288	3.82105e-07	DOWN	-1.35179	3.56451e-08	na	-1.22622	1.94931e-05	na	XP_001660386	cytochrome P450	47	92.8189	3e-17	Aedes aegypti	Metabolism	Xenobiotics Biodegradation and Metabolism	gamma-Hexachlorocyclohexane degradation	CYP3A; cytochrome P450, family 3, subfamily A [EC:1.14.14.1]
Hv 4171	832	-1.89173	4.86379e-05	DOWN	-1.37472	7.92558e-05	na	-1.0799	3.49946e-05	na	XP_001656483	low molecular weight protein-tyrosine-phosphatase	70	175.637	5e-54	Aedes aegypti	Metabolism	Xenobiotics Biodegradation and Metabolism	gamma-Hexachlorocyclohexane degradation	E3.1.3.2; acid phosphatase [EC:3.1.3.2]
Hv 4913	1090	-1.56071	0.00161472	DOWN	1.14158	5.42046e-05	na	1.01372	7.60755e-05	na	ABO77953	CYP6P13	30	162.54	5e-38	Anopheles funestus	Metabolism	Xenobiotics Biodegradation and Metabolism	gamma-Hexachlorocyclohexane degradation	E1.14.-.-; [EC:1.14.-.-]
Hv 4888 contig	1086	-2.26007	1.06909e-13	DOWN	-1.48052	1.48661e-18	na	-1.41883	3.72424e-15	na	ABP65279	cytochrome P450	63	436.417	2e-120	Bombyx mori	Metabolism	Xenobiotics Biodegradation and Metabolism	gamma-Hexachlorocyclohexane degradation	E1.14.-.-; [EC:1.14.-.-]
Hv 1183	967	-1.89254	4.2675e-05	DOWN	1.27691	1.47585e-05	na	1.24236	1.26986e-05	na	dbmo:Bmb000092	cytochrome P450, family 3, subfamily A	43	251.521	4e-65	Bombyx mori	Metabolism	Xenobiotics Biodegradation and Metabolism	Metabolism of xenobiotics by cytochrome P450	CYP3A; cytochrome P450, family 3, subfamily A [EC:1.14.14.1]
Hv 2570	976	-1.66049	0.00126599	DOWN	-1.40682	3.31121e-07	na	-1.31723	0.00013103	na	dbmo:Bmb008290	glutathione S-transferase	56	241.506	4e-62	Bombyx mori	Metabolism	Xenobiotics Biodegradation and Metabolism	Metabolism of xenobiotics by cytochrome P450	E2.5.1.18, gst; glutathione S-transferase [EC:2.5.1.18]
Hv 2603	927	-1.60288	3.82105e-07	DOWN	-1.35179	3.56451e-08	na	-1.22622	1.94931e-05	na	XP_001660386	cytochrome P450	47	92.8189	3e-17	Aedes aegypti	Metabolism	Xenobiotics Biodegradation and Metabolism	Metabolism of xenobiotics by cytochrome P450	CYP3A; cytochrome P450, family 3, subfamily A [EC:1.14.14.1]
Hv 4099	1006	-1.59294	0.000628713	DOWN	-1.17111	1.11062e-05	na	-1.25223	0.00050401	na	ABD36306	glutathione S-transferase omega 2	50	81.2629	1e-13	Bombyx mori	Metabolism	Xenobiotics Biodegradation and Metabolism	Metabolism of xenobiotics by cytochrome P450	E2.5.1.18, gst; glutathione S-transferase [EC:2.5.1.18]
Hv 4704 contig	951	-1.71441	6.611e-08	DOWN	-1.4738	9.27855e-10	na	-1.31389	1.19956e-10	na	dbmo:Bmb008290	glutathione S-transferase	57	248.825	2e-64	Bombyx mori	Metabolism	Xenobiotics Biodegradation and Metabolism	Metabolism of xenobiotics by cytochrome P450	E2.5.1.18, gst; glutathione S-transferase [EC:2.5.1.18]
Hv 85	983	-1.81732	2.56768e-05	DOWN	-1.41222	4.38246e-05	na	-1.23243	1.99778e-07	na	AAV28704	cytochrome P450	65	362.459	3e-98	Helicoverpa armigera	Metabolism	Xenobiotics Biodegradation and Metabolism	Naphthalene and anthracene degradation	E1.14.-.-; [EC:1.14.-.-]
Hv 839	656	-1.73355	0.000132949	DOWN	-1.22306	8.53051e-06	na	-1.10636	3.47285e-06	na	AAR37015	cytochrome P450	88	288.115	3e-76	Helicoverpa armigera	Metabolism	Xenobiotics Biodegradation and Metabolism	Naphthalene and anthracene degradation	E1.14.-.-; [EC:1.14.-.-]
Hv 4913	1090	-1.56071	0.00161472	DOWN	1.14158	5.42046e-05	na	1.01372	7.60755e-05	na	ABO77953	CYP6P13	30	162.54	5e-38	Anopheles funestus	Metabolism	Xenobiotics Biodegradation and Metabolism	Naphthalene and anthracene degradation	E1.14.-.-; [EC:1.14.-.-]
Hv 4888 contig	1086	-2.26007	1.06909e-13	DOWN	-1.48052	1.48661e-18	na	-1.41883	3.72424e-15	na	ABP65279	cytochrome P450	63	436.417	2e-120	Bombyx mori	Metabolism	Xenobiotics Biodegradation and Metabolism	Naphthalene and anthracene degradation	E1.14.-.-; [EC:1.14.-.-]
Hv 3564	1002	-1.70917	9.93754e-05	DOWN	-1.13545	2.82849e-06	na	-1.25237	2.29506e-06	na	XP_002049366	GJ21547	53	281.952	5e-74	Drosophila virilis	Metabolism	Xenobiotics Biodegradation and Metabolism	Styrene degradation	E3.5.1.4, amiE; amidase [EC:3.5.1.4]
Hv 4588	985	-1.51198	0.0100325	DOWN	-1.33625	5.90847e-06	na	-1.28501	7.43377e-06	na	XP_001661521	short-chain dehydrogenase	46	249.98	2e-64	Aedes aegypti	Metabolism	Xenobiotics Biodegradation and Metabolism	Tetrachloroethene degradation	E1.1.1.-; [EC:1.1.1.-]
Hv 208		-1.6401	8.41954e-05	DOWN	-1.19037	0.00153911	na	-1.07332	3.47445e-06	na		No Blast Hit					No Blast Hit
Hv 466		-1.55797	0.000413711	DOWN	-1.10873	2.11119e-06	na	-1.14027	6.47643e-06	na		No Blast Hit					No Blast Hit
Hv 1075		-1.8617	5.15562e-05	DOWN	-1.45981	3.01498e-06	na	-1.42523	2.71928e-05	na		No Blast Hit					No Blast Hit
Hv 1297		-1.57185	0.000280563	DOWN	-1.26525	2.00913e-05	na	-1.3119	4.63922e-06	na		No Blast Hit					No Blast Hit
Hv 1632		-1.57459	1.06542e-05	DOWN	-1.11305	4.31347e-06	na	-1.07349	2.22987e-06	na		No Blast Hit					No Blast Hit
Hv 1674		-1.52706	0.00296127	DOWN	-1.11332	6.35892e-05	na	-1.30339	5.85651e-05	na		No Blast Hit					No Blast Hit
Hv 1744		-1.53354	0.00115883	DOWN	-1.17716	2.01126e-05	na	1.22982	5.27213e-05	na		No Blast Hit					No Blast Hit
Hv 1785		-1.67568	2.51996e-05	DOWN	-1.46111	9.70812e-07	na	-1.14947	3.67209e-06	na		No Blast Hit					No Blast Hit
Hv 1809		-1.59217	0.000161125	DOWN	-1.24531	1.01257e-05	na	1.31351	3.30376e-08	na		No Blast Hit					No Blast Hit
Hv 1967		-1.71996	0.000111078	DOWN	-1.25604	1.37033e-06	na	-1.41069	9.48047e-06	na		No Blast Hit					No Blast Hit
Hv 1988		-1.77777	0.000119708	DOWN	-1.29912	3.29998e-06	na	-1.00568	5.15793e-06	na		No Blast Hit					No Blast Hit
Hv 2305		-2.1552	6.44891e-05	DOWN	1.19571	0.000125464	na	1.09371	1.14277e-05	na		No Blast Hit					No Blast Hit
Hv 2630		-1.6693	4.36387e-05	DOWN	-1.13704	9.41694e-05	na	-1.01039	4.44715e-06	na		No Blast Hit					No Blast Hit
Hv 2827		-1.66136	0.000230559	DOWN	-1.02979	0.000206781	na	-1.25108	5.07185e-06	na		No Blast Hit					No Blast Hit
Hv 3229		-1.82398	0.000314065	DOWN	-1.28929	2.5906e-05	na	-1.05902	1.1948e-05	na		No Blast Hit					No Blast Hit
Hv 3360		-2.20581	0.000699196	DOWN	-1.39696	5.59024e-06	na	-1.24502	4.85742e-06	na		No Blast Hit					No Blast Hit
Hv 3365		-1.69268	8.11732e-05	DOWN	-1.23088	4.41017e-05	na	-1.14192	4.18149e-06	na		No Blast Hit					No Blast Hit
Hv 3376		-1.6515	0.000315092	DOWN	-1.11892	1.61072e-06	na	-1.12338	3.5723e-06	na		No Blast Hit					No Blast Hit
Hv 3417		-1.60316	0.000558907	DOWN	-1.15414	1.94943e-07	na	-1.18365	3.94025e-07	na		No Blast Hit					No Blast Hit
Hv 3508		-2.50776	0.00134654	DOWN	-1.11938	1.82666e-06	na	-1.00922	1.08474e-06	na		No Blast Hit					No Blast Hit
Hv 3537		-1.61109	0.000359808	DOWN	-1.3	1.86799e-05	na	-1.19719	5.43857e-06	na		No Blast Hit					No Blast Hit
Hv 3633		-1.54641	9.22718e-05	DOWN	-1.14466	7.63082e-05	na	-1.02321	5.24095e-05	na		No Blast Hit					No Blast Hit
Hv 3953		-1.96003	7.81603e-05	DOWN	-1.25715	1.27427e-06	na	-1.09669	2.95252e-06	na		No Blast Hit					No Blast Hit
Hv 4132		-1.52058	1.17144e-05	DOWN	-1.21857	2.61513e-05	na	-1.1157	8.63713e-07	na		No Blast Hit					No Blast Hit
Hv 4135		-2.1506	3.56762e-05	DOWN	-1.29305	0.000932229	na	-1.36961	3.33239e-05	na		No Blast Hit					No Blast Hit
Hv 4145		-1.53097	3.60189e-05	DOWN	-1.04204	9.1806e-08	na	-1.10995	2.14355e-06	na		No Blast Hit					No Blast Hit
Hv 4185		-2.07538	0.00338352	DOWN	-1.19744	2.7023e-06	na	-1.09693	1.0198e-05	na		No Blast Hit					No Blast Hit
Hv 4257		-1.59272	0.000336204	DOWN	-1.44377	2.59938e-05	na	-1.05274	4.12157e-05	na		No Blast Hit					No Blast Hit
Hv 4341		-1.6174	5.16738e-05	DOWN	1.09197	3.74633e-05	na	-1.11867	3.45373e-05	na		No Blast Hit					No Blast Hit
Hv 4348		-1.50762	3.15154e-05	DOWN	-1.08926	0.000127256	na	-1.11651	0.000100464	na		No Blast Hit					No Blast Hit
Hv 4361		-1.75957	0.00041422	DOWN	-1.36945	2.94793e-06	na	-1.27164	1.20988e-05	na		No Blast Hit					No Blast Hit
Hv 4420		-1.83598	0.00189825	DOWN	-1.1218	7.57545e-06	na	-1.05827	7.32319e-05	na		No Blast Hit					No Blast Hit
Hv 4556		-1.55062	0.000149848	DOWN	1.05539	7.71659e-07	na	-1.16573	1.20079e-06	na		No Blast Hit					No Blast Hit
Hv 4624		-1.64194	0.000117165	DOWN	-1.37786	7.35786e-06	na	-1.33056	1.40407e-05	na		No Blast Hit					No Blast Hit
Hv 4632		-2.72997	8.23238e-07	DOWN	-1.21354	8.49536e-05	na	-1.26013	8.39361e-06	na		No Blast Hit					No Blast Hit
Hv 4668		-1.74944	0.000107386	DOWN	-1.21539	1.33184e-05	na	-1.3259	4.76517e-06	na		No Blast Hit					No Blast Hit
Hv 4709		-5.31165	4.62431e-06	DOWN	-1.23881	4.88731e-07	na	1.23337	1.31961e-05	na		No Blast Hit					No Blast Hit
Hv 4762		-1.72484	0.000411975	DOWN	-1.2485	2.00615e-06	na	-1.17794	8.9788e-06	na		No Blast Hit					No Blast Hit
Hv 4903		-2.24315	0.000134861	DOWN	-1.4273	4.76308e-06	na	-1.07737	1.28595e-05	na		No Blast Hit					No Blast Hit
Hv 4932		-1.51771	3.9459e-05	DOWN	-1.32621	2.69291e-05	na	-1.24276	5.4356e-06	na		No Blast Hit					No Blast Hit
Hv 3646 contig		-1.85338	0.00841728	DOWN	-1.43397	1.13499e-05	na	-1.43868	8.04039e-07	na		No Blast Hit					No Blast Hit
Hv 4232 contig		-1.57114	0.000351047	DOWN	1.09293	5.01943e-07	na	1.35888	6.58978e-05	na		No Blast Hit					No Blast Hit
Hv 4954	826	-1.59286	0.000658773	DOWN	-1.30311	5.31783e-05	na	-1.20543	3.40816e-05	na	dbmo:Bmb003452	2,4-dienoyl-CoA reductase (NADPH2)	41	180.259	8e-44	Bombyx mori	Oxidoreductases	Acting on the CH-CH group of donors	With NAD or NADP as acceptor	1.3.1.34 2,4-dienoyl-CoA reductase (NADPH)
Hv 624	800	-1.76123	5.35224e-05	DOWN	-1.05633	2.1624e-05	na	-1.44343	6.50586e-05	na	NP_065956	retinol dehydrogenase 14 (all-trans and 9-cis)	52	223.402	1e-56	Homo sapiens	Oxidoreductases	Acting on the CH-OH group of donors	With NAD or NADP as acceptor	1.1.1.-
Hv 2578	628	-1.50218	4.89571e-05	DOWN	-1.13645	5.56716e-06	na	-1.14548	1.95929e-06	na	XP_001657238	glutaredoxin, putative	58	127.102	8e-28	Aedes aegypti	Protein folding catalysts	Protein disulfide isomerase	GRXC, GLRX, GLRX2; glutaredoxin 3	Endoplasmic reticulum
Hv 3401	726	-1.93127	1.61476e-05	DOWN	-1.09016	3.49434e-06	na	-1.23431	1.30236e-06	na	XP_001657238	glutaredoxin, putative	54	127.487	8e-28	Aedes aegypti	Protein folding catalysts	Protein disulfide isomerase	GRXC, GLRX, GLRX2; glutaredoxin 3	Endoplasmic reticulum
Hv 342	688	-2.71242	4.12763e-06	DOWN	-1.40894	5.15291e-06	na	-1.3733	7.75479e-07	na	aag:AaeL_AAEL008218	serine-type enodpeptidase, putative ; K01310 chymotrypsin	40	125.561	2e-27	Aedes aegypti	Serine Peptidases	Family S1: chymotrypsin family	E3.4.21.1; chymotrypsin [EC:3.4.21.1]
Hv 4166	1070	-1.60351	0.00239034	DOWN	-1.10638	2.47788e-05	na	1.00933	1.07149e-05	na	XP_002010976	GI16292	53	250.366	2e-64	Drosophila mojavensis	Serine Peptidases	Family S51	E3.4.13.21, pepE; dipeptidase E [EC:3.4.13.21]
Hv 2470	989	-1.64808	0.000123824	DOWN	1.04629	2.18452e-05	na	1.14	1.01029e-05	na	XP_001655107	serine/threonine-protein kinase rio2 (rio kinase 2)	68	428.713	3e-118	Aedes aegypti	Serine/threonine protein kinases: Others	RIO family	RIOK2; RIO kinase 2 [EC:2.7.11.1]
Hv 4759	964	-1.75759	1.18808e-05	DOWN	-1.11815	1.50918e-05	na	1.23047	0.000228782	na	XP_969295	similar to ras-related protein Rab-39B, putative	82	381.719	4e-104	Tribolium castaneum	Small (Monomeric) G-proteins	Rab Family	Others - lower eukaryotes	RAB; Rab family, other
Hv 4724	1049	-2.21797	8.54752e-07	DOWN	1.11906	2.04018e-07	na	1.01212	8.0914e-07	na	NP_001037360	ribosome-associated membrane protein 4	95	121.709	8e-26	Bombyx mori	Stress protein	Chaperone	Membrane stabilisation
Hv 2894 contig	1045	-1.59823	2.24402e-09	DOWN	1.23599	4.54128e-08	na	1.26949	8.63643e-08	na	NP_001037360	ribosome-associated membrane protein 4	95	121.709	8e-26	Bombyx mori	Stress protein	Chaperone	Membrane stabilisation
Hv 3238 contig	897	-1.71321	1.84685e-09	DOWN	-1.41588	4.85303e-08	na	-1.43003	5.13066e-10	na	ABI93178	selenoprotein M	46	99.7525	3e-19	Litopenaeus vannamei	Stress proteins	Antioxidant
Hv 2680	836	-1.5086	9.29319e-05	DOWN	1.1461	4.70481e-06	na	1.42222	3.93697e-05	na	XP_001983738	GH16055	82	286.189	2e-75	Drosophila grimshawi	Transferases	Acyltransferases	Transferring groups other than aminoacyl groups	2.3.1.88 peptide alpha-N-acetyltransferase
Hv 3972 contig	1072	-1.58285	4.67669e-09	DOWN	1.0113	1.98531e-09	na	-1.07541	2.03541e-08	na	XP_973156	similar to N-myristoyltransferase, putative	76	445.662	3e-123	Tribolium castaneum	Transferases	Acyltransferases	Transferring groups other than aminoacyl groups	2.3.1.97 glycylpeptide N-tetradecanoyltransferase
Hv 1516	1062	-1.51585	0.000849264	DOWN	-1.04652	4.4887e-05	na	-1.12175	3.20605e-05	na	NP_803464	farnesyltransferase, CAAX box, alpha	65	185.652	5e-45	Bos taurus	Transferases	Transferring alkyl or aryl groups, other than methyl groups	Transferring alkyl or aryl groups, other than methyl groups (only sub-subclass identified to date)	2.5.1.59 protein geranylgeranyltransferase type I
Hv 2175	968	-2.52697	1.02871e-05	DOWN	-1.18386	6.69115e-06	na	1.04996	1.3443e-07	na	XP_001973762	GG13171	60	343.199	2e-92	Drosophila erecta	Transferases	Transferring nitrogenous groups	Transaminases	2.6.1.40 (R)-3-amino-2-methylpropionate---pyruvate transaminase
Hv 2470	989	-1.64808	0.000123824	DOWN	1.04629	2.18452e-05	na	1.14	1.01029e-05	na	XP_001655107	serine/threonine-protein kinase rio2 (rio kinase 2)	68	428.713	3e-118	Aedes aegypti	Transferases	Transferring phosphorus-containing groups	Protein-serine/threonine kinases	2.7.11.1 non-specific serine/threonine protein kinase
Hv 4629	907	-1.85814	4.43093e-05	DOWN	-1.00174	0.000114775	na	1.04418	2.52095e-06	na	XP_313149	AGAP004235-PA	44	206.453	2e-51	Anopheles gambiae str. PEST	Translation Elongation Factors	Elongation factors (eukaryotic)	eEF-1B, ef1B; elongation factor EF-1 beta subunit
Hv 78	1056	-1.69828	3.35914e-06	DOWN	1.32691	0.00205311	na	1.40351	1.44225e-05	na	XP_967415	similar to eukaryotic translation initiation factor 3 subunit 2 beta	69	478.019	5e-133	Tribolium castaneum	Translation Initiation Factors	Initiation factors (eukaryotic)	eIF-3	eIF-32, EIF3S2; translation initiation factor eIF-3 subunit 2
Hv 3941	948	-1.77014	0.000140012	DOWN	1.03665	2.64215e-07	na	1.07293	9.95517e-06	na	XP_969967	similar to putative eukaryotic translation initiation factor 3 subunit 6	71	471.47	4e-131	Tribolium castaneum	Translation Initiation Factors	Initiation factors (eukaryotic)	eIF-3	eIF-36, EIF3S6; translation initiation factor eIF-3 subunit 6
Hv 4606	947	-1.98452	6.50934e-05	DOWN	-1.10149	1.95596e-05	na	-1.04163	1.45524e-05	na	ABB92838	p27BBP/eIF6-like	97	472.241	2e-131	Spodoptera frugiperda	Translation Initiation Factors	Initiation factors (eukaryotic)	eIF-6	eIF-6, eif6; translation initiation factor eIF-6
Hv 2996	843	-1.52175	2.98404e-05	DOWN	-1.18572	6.64933e-08	na	-1.03837	2.88662e-07	na	XP_001951398	similar to proton-coupled amino acid transporter 1	38	161.77	5e-38	Acyrthosiphon pisum	Transporter	Amino acid transporter
Hv 3253	1072	-1.56875	0.000146459	DOWN	1.18943	9.68604e-05	na	1.10512	8.10331e-06	na	XP_001849361	zinc transporter	71	195.667	5e-48	Culex quinquefasciatus	Transporter	Ion channe
Hv 4183	960	-1.98802	0.000509087	DOWN	-1.04388	3.81484e-05	na	-1.0232	9.28802e-06	na	XP_001849361	zinc transporter	78	152.14	5e-35	Culex quinquefasciatus	Transporter	Ion channel
Hv 4186	1045	-1.63718	0.00036051	DOWN	-1.42334	3.75673e-06	na	-1.37633	7.73354e-06	na	AAQ88394	SV2-like protein 1/ Synaptic vesicle protein	38	243.047	3e-62	Ctenocephalides felis	Transporter	Neurotramsitter
Hv 3976	800	-1.5749	0.00226608	DOWN	-1.35095	0.000192691	na	-1.31526	0.000379326	na	BAB85621	retinol-binding protein	27	96.6709	2e-18	Papilio xuthus	Transporter	Retinol transport
Hv 749	976	-1.50008	0.00378231	DOWN	-1.21027	2.96622e-05	na	-1.11064	1.80301e-05	na	XP_967323	similar to AGAP006609-PA	49	169.859	1e-74	Tribolium castaneum	Unclassifed	Unclassifed
Hv 1562	924	-1.83318	6.27627e-05	DOWN	-1.23936	0.00040188	na	1.02263	4.3983e-08	na	XP_001987783	GH19762	58	134.42	1e-29	Drosophila grimshawi	Unclassifed	Unclassifed
Hv 2045	810	-1.8269	7.28704e-06	DOWN	-1.0016	1.46324e-05	na	1.34249	3.66714e-06	na	XP_001952930	GF17517	71	102.064	5e-20	Drosophila ananassae	Unclassifed	Unclassifed
Hv 2438	789	-1.62331	0.000108152	DOWN	-1.09394	0.000202821	na	1.13556	0.000189046	na	ABK22870	unknown	95	422.935	1e-116	Picea sitchensis	Unclassifed	Unclassifed
Hv 2650	896	-1.73408	1.85983e-05	DOWN	-1.22889	3.89534e-06	na	-1.29083	1.94321e-05	na	XP_002076278	GD15262	55	243.432	1e-62	Drosophila simulans	Unclassifed	Unclassifed
Hv 2765	780	-1.5144	0.000239912	DOWN	1.05735	6.84374e-05	na	-1.03197	3.80284e-05	na	dbmo:Bmb014823	dbmo:Bmb014823	76	211.846	2e-53	Bombyx mori	Unclassifed	Unclassifed
Hv 2792	1042	-1.53553	1.23643e-06	DOWN	1.10447	1.41264e-05	na	-1.01311	9.57237e-06	na	XP_002057600	GJ18221	56	124.405	1e-52	Drosophila virilis	Unclassifed	Unclassifed
Hv 2801	811	-1.78625	2.78683e-05	DOWN	-1.08035	2.5266e-06	na	-1.23531	5.09936e-07	na	XP_394113	similar to CG1458-PA	63	189.889	2e-46	Apis mellifera	Unclassifed	Unclassifed
Hv 3339	904	-1.55316	3.73926e-05	DOWN	-1.35948	2.82564e-06	na	-1.17016	2.54062e-05	na	XP_002000796	GI10428	58	93.2041	3e-17	Drosophila mojavensis	Unclassifed	Unclassifed
Hv 3403	1040	-2.10203	0.00077327	DOWN	1.21756	8.92102e-05	na	1.22728	3.80398e-07	na	NP_001036827	LCP17	55	139.813	3e-31	Bombyx mori	Unclassifed	Unclassifed
Hv 3801	1029	-1.56597	0.000180439	DOWN	-1.13862	7.12219e-06	na	1.00624	2.2454e-06	na	NP_610676	CG12384 CG12384-PA	54	98.5969	7e-19	Drosophila melanogaster	Unclassifed	Unclassifed
Hv 4129	1021	-1.67126	0.000112596	DOWN	1.00569	6.52019e-06	na	-1.01446	4.10975e-05	na	XP_001119862	similar to CG4364-PA	62	374.4	7e-102	Apis mellifera	Unclassifed	Unclassifed
Hv 4309	973	-1.53142	2.62346e-05	DOWN	1.0449	8.27282e-05	na	-1.10241	6.17791e-05	na	XP_308101	AGAP011035-PA	84	389.037	3e-106	Anopheles gambiae str. PEST	Unclassifed	Unclassifed
Hv 4433	473	-1.53847	0.000249631	DOWN	1.00382	6.7663e-05	na	-1.10444	3.25279e-06	na	ABF20542	lipophorin receptor	60	117.087	4e-25	Galleria mellonella	Unclassifed	Unclassifed
Hv 4543	512	-1.54094	2.46481e-05	DOWN	1.39298	0.000172405	na	1.14922	1.72468e-06	na	dbmo:Bmb020131	dbmo:Bmb020131	38	83.9593	3e-15	Bombyx mori	Unclassifed	Unclassifed
Hv 4592	699	-1.64008	0.00102184	DOWN	-1.36637	1.90445e-05	na	-1.30867	0.000212865	na	XP_001990523	GH19398	67	194.512	5e-48	Drosophila grimshawi	Unclassifed	Unclassifed
Hv 4792	893	-1.85179	0.000100668	DOWN	-1.1902	2.81509e-05	na	-1.08633	1.19548e-05	na	XP_391822	similar to CG31917-PA	76	204.527	8e-51	Apis mellifera	Unclassifed	Unclassifed
Hv 2795 contig	1897	-1.974	4.17226e-11	DOWN	-1.1736	1.26633e-10	na	-1.10772	1.32978e-10	na	NP_001037094	kiser	92	426.787	3e-117	Bombyx mori	Unclassifed	Unclassifed
Hv 3906 contig	1116	-1.72764	6.41185e-15	DOWN	-1.43378	1.19261e-16	na	-1.16993	3.89858e-18	na	XP_975884	similar to CG17928 CG17928-PA isoform 2	44	245.743	4e-63	Tribolium castaneum	Unclassifed	Unclassifed
Hv 4131 contig	988	-1.66275	2.34444e-08	DOWN	-1.31634	3.37941e-10	na	-1.48675	6.82417e-08	na	XP_966863	similar to CG3625 CG3625-PB isoform 1	53	267.7	9e-70	Tribolium castaneum	Unclassifed	Unclassifed
Hv 4485 contig	1597	-1.88801	1.83304e-06	DOWN	-1.20798	6.59069e-11	na	-1.21245	1.07122e-10	na	XP_318059	AGAP004757-PA	27	102.064	1e-19	Anopheles gambiae str. PEST	Unclassifed	Unclassifed
Hv 2753	-	-1.52672	8.3156e-05	DOWN	1.07234	1.8892e-06	na	-1.01875	4.26285e-06	na
Hv 2987	-	-1.54404	1.81571e-06	DOWN	-1.12422	3.4033e-06	na	-1.03262	1.68296e-07	na
Hv 3444	-	-1.57723	0.00184089	DOWN	-1.29899	6.80736e-06	na	-1.13779	6.043e-06	na
Hv 4758	-	-1.54904	0.0395243	DOWN	-1.31577	0.00329184	na	-1.19476	1.73181e-05	na
Hv 2383	1100	-2.03675	0.000690696	DOWN	1.17938	3.46457e-05	na	1.8015	4.76986e-07	UP	ACA05133	dentin sialophosphoprotein	22	91.2781	1e-16	Sus scrofa	Genetic Information Processing	Transcription
Hv 4702	611	-1.63103	4.52707e-05	DOWN	1.14494	2.4458e-05	na	1.52565	1.46979e-05	UP	AAL89656	cytochrome P450 monooxygenase	34	103.99	7e-21	Helicoverpa zea	Metabolism	Lipid Metabolism	Biosynthesis of steroids	E1.14.13.70, CYP51; cytochrome P450, family 51, subfamily A (sterol 14-demethylase) [EC:1.14.13.70]
Hv 1640 contig	1495	-1.88978	5.29422e-06	DOWN	1.42295	8.71089e-10	na	1.79792	3.57339e-11	UP	XP_312606	AGAP002353-PA	38	212.616	6e-53	Anopheles gambiae str. PEST	Metabolism	Lipid Metabolism	Glycerolipid Metabolism	E3.1.1.3; triacylglycerol lipase [EC:3.1.1.3]
Hv 651		-1.751	6.52934e-05	DOWN	1.02797	3.13865e-05	na	1.55854	1.49978e-05	UP		No Blast Hit					No Blast Hit
Hv 1912	1030	-2.71382	0.00019195	DOWN	1.32975	1.8855e-05	na	2.08727	6.65489e-07	UP	dbmo:Bmb005612	dbmo:Bmb005613	61	394.43	4e-108	Bombyx mori	Unclassifed	Unclassifed
Hv 2867 contig	1184	-1.77428	1.36632e-08	DOWN	1.50792	1.16265e-14	UP	1.46451	1.24991e-14	na	AAB88192	epoxide hydrolase	50	413.69	1e-113	Trichoplusia ni	Metabolism	Xenobiotics Biodegradation and Metabolism	Metabolism of xenobiotics by cytochrome P450	E3.3.2.9, EPHX1; microsomal epoxide hydrolase [EC:3.3.2.9]
Hv 1884	358	0	1	DOWN	0	1	UP	0	1	UP	XP_001971796	GG14240	98	232.646	6e-60	Drosophila erecta	Cellular Processes	Endocrine System	PPAR signaling pathway	UBC; ubiquitin C
Hv 625 contig	1033	-1.97773	8.35567e-13	DOWN	1.56237	5.30626e-14	UP	1.67679	7.34501e-15	UP	dame:19100	ENSAPMG00000010536;	30	136.732	2e-30	Apis mellifera	Metabolism	Biosynthesis of Secondary Metabolites	Limonene and pinene degradation	E1.14.-.-; [EC:1.14.-.-]
Hv 3814	1049	-1.70592	0.00147531	DOWN	1.56871	4.37064e-06	UP	2.07226	1.42762e-05	UP	XP_312606	AGAP002353-PA	44	145.976	4e-33	Anopheles gambiae str. PEST	Metabolism	Lipid Metabolism	Glycerolipid Metabolism	E3.1.1.3; triacylglycerol lipase [EC:3.1.1.3]
Hv 625 contig	1033	-1.97773	8.35567e-13	DOWN	1.56237	5.30626e-14	UP	1.67679	7.34501e-15	UP	dame:19100	ENSAPMG00000010536;	30	136.732	2e-30	Apis mellifera	Metabolism	Xenobiotics Biodegradation and Metabolism	gamma-Hexachlorocyclohexane degradation	E1.14.-.-; [EC:1.14.-.-]
Hv 625 contig	1033	-1.97773	8.35567e-13	DOWN	1.56237	5.30626e-14	UP	1.67679	7.34501e-15	UP	dame:19100	ENSAPMG00000010536;	30	136.732	2e-30	Apis mellifera	Metabolism	Xenobiotics Biodegradation and Metabolism	Naphthalene and anthracene degradation	E1.14.-.-; [EC:1.14.-.-]
Hv 1371		-1.70175	5.02151e-05	DOWN	1.52837	1.77498e-06	UP	2.45954	3.78462e-05	UP		No Blast Hit					No Blast Hit
Hv 2989	1074	-1.16157	0.000488353	na	-2.37334	0.000104099	DOWN	-2.6028	3.07624e-05	DOWN	XP_624664	similar to Innexin inx7 (Innexin-7) (Gap junction protein prp7) (Pas-related protein 7)	40	83.5741	3e-14	Apis mellifera	Cellular Processes	Cell communication
Hv 4900 contig	1124	-1.30482	9.05378e-06	na	-1.71162	1.34853e-07	DOWN	-1.53105	4.74277e-09	DOWN	aag:AaeL_AAEL001766	leucine-rich transmembrane protein, putative ; K06260 glycoprotein V (platelet)	29	82.4185	4e-14	Aedes aegypti	Cellular Processes	Immune System	Hematopoietic cell lineage	GP5; glycoprotein V (platelet)
Hv 619	1031	-1.29962	6.5392e-05	na	-1.63616	4.40246e-05	DOWN	-2.29019	6.14572e-05	DOWN	dbmo:Bmb008218	natural cytotoxicity triggering receptor 1	46	115.931	1e-31	Bombyx mori	Cellular Processes	Immune System	Natural killer cell mediated cytotoxicity	NCR1; natural cytotoxicity triggering receptor 1
Hv 811	1009	-5.68139	1	na	-5.79425	2.40741e-05	DOWN	-4.82171	9.35736e-06	DOWN	ABU98616	chitin binding PM protein	87	572.778	1e-161	Helicoverpa armigera	Cellular Processes	peritrophic matrix protein
Hv 3026	756	-1.22725	0.00833465	na	-1.54021	1.99983e-05	DOWN	-1.94159	0.000354649	DOWN	NP_001040524	peroxisomal membrane protein PMP22	87	94.3597	8e-18	Bombyx mori	Cellular Processes	sensory perception	component of Myelin
Hv 1080	967	-1.49929	0.018347	na	-1.76003	0.00203675	DOWN	-1.54899	9.43571e-05	DOWN	XP_002092638	GE14302	37	98.9821	5e-19	Drosophila yakuba	Cysteine Peptidases	Family C14: caspase family	CASPN; caspase invertebrate, apoptosis-related cysteine protease [EC:3.4.22.-]
Hv 3925	1048	-2.98795	0.0519102	na	-4.10464	4.07753e-06	DOWN	-3.59719	7.77937e-06	DOWN	dbmo:Bmb018983	sulfate transport system substrate-binding protein	52	207.608	3e-66	Bombyx mori	Environmental Information Processing	Membrane Transport	ABC transporters	ABC.S.S, cysP, sbp; sulfate transport system substrate-binding protein
Hv 4900 contig	1124	-1.30482	9.05378e-06	na	-1.71162	1.34853e-07	DOWN	-1.53105	4.74277e-09	DOWN	aag:AaeL_AAEL001766	leucine-rich transmembrane protein, putative ; K06260 glycoprotein V (platelet)	29	82.4185	4e-14	Aedes aegypti	Environmental Information Processing	Signaling Molecules and Interaction	ECM-receptor interaction	GP5; glycoprotein V (platelet)
Hv 3548	973	-1.2641	0.00113119	na	-1.79513	5.36601e-05	DOWN	-1.86411	3.17406e-05	DOWN	dbmo:Bmb011530	autophagy-related protein 17	32	132.494	3e-29	Bombyx mori	Genetic Information Processing	Folding, Sorting and Degradation	Regulation of autophagy	ATG17; autophagy-related protein 17
Hv 4442	1012	-1.36345	0.000266787	na	-2.28937	2.51741e-05	DOWN	-2.59723	3.03148e-05	DOWN	XP_972946	similar to Protein CREG1 precursor (Cellular repressor of E1A-stimulated genes 1)	48	197.978	9e-49	Tribolium castaneum	Genetic Information Processing	Transcription
Hv 2701	1016	-1.45582	7.14454e-05	na	-2.28991	2.46594e-06	DOWN	-2.27194	1.28248e-05	DOWN	dbmo:Bmb014541	ribosomal protein S6 modification protein	50	310.071	1e-82	Bombyx mori	Genetic Information Processing	Translation	Other translation proteins	RIMK; ribosomal protein S6 modification protein
Hv 1028 contig	1070	-1.32095	0.00351464	na	-5.07241	9.74487e-05	DOWN	-3.61271	0.000845984	DOWN	dbmo:Bmb014541	ribosomal protein S6 modification protein	46	292.738	2e-77	Bombyx mori	Genetic Information Processing	Translation	Other translation proteins	RIMK; ribosomal protein S6 modification protein
Hv 2689 contig	1060	-1.39119	5.52955e-06	na	-1.67746	1.16372e-06	DOWN	-1.99565	3.948e-07	DOWN	XP_001957707	GF23892	41	258.07	8e-67	Drosophila ananassae	Human Diseases	Immune Disorders	Primary immunodeficiency	E3.5.4.4, ADA, add; adenosine deaminase [EC:3.5.4.4]
Hv 4707 contig	1086	-1.2878	7.12193e-07	na	-1.87149	1.08481e-10	DOWN	-2.29766	2.77971e-11	DOWN	XP_001957707	GF23892	42	283.878	1e-74	Drosophila ananassae	Human Diseases	Immune Disorders	Primary immunodeficiency	E3.5.4.4, ADA, add; adenosine deaminase [EC:3.5.4.4]
Hv 144	955	-1.47028	0.00119534	na	-2.07638	3.95038e-05	DOWN	-2.092	0.000114541	DOWN	XP_967893	similar to serine hydrolase protein	32	140.584	2e-31	Tribolium castaneum	Hydrolases	Acting on ester bonds	Acting on ester bonds	3.1.-.-
Hv 745 contig	1017	-1.4308	0.00100875	na	-3.07422	1.01675e-07	DOWN	-2.80379	5.80135e-09	DOWN	dbmo:Bmb003747	chymotrypsin	45	213.001	2e-53	Bombyx mori	Hydrolases	Acting on peptide bonds (peptidases)	Serine endopeptidases	3.4.21.1 chymotrypsin
Hv 4113	1000	-1.34678	3.21924e-05	na	-1.67459	0.000134819	DOWN	-1.58874	8.61874e-05	DOWN	XP_001237813	AGAP006424-PA	50	298.516	5e-79	Anopheles gambiae str. PEST	Hydrolases	Glycosylases	Glycosidases, i.e. enzymes that hydrolyse O- and S-glycosyl compounds	3.2.1.62 glycosylceramidase
Hv 1175	1026	-1.30204	0.000428262	na	-1.56505	0.000211539	DOWN	-2.57225	3.88652e-05	DOWN	XP_001656195	hypothetical protein AaeL_AAEL012685	34	149.828	3e-34	Aedes aegypti	Hypothetical protein	Unclassifed
Hv 1680	1102	-1.32629	1.44612e-05	na	-1.55125	0.000200539	DOWN	-1.59959	3.45622e-07	DOWN	XP_001601956	hypothetical protein	32	155.606	6e-36	Nasonia vitripennis	Hypothetical protein	Unclassifed
Hv 2071	1037	-1.31137	6.42062e-05	na	-1.79482	5.33294e-05	DOWN	-1.55677	0.00012129	DOWN	EEB16767	conserved hypothetical protein	52	282.337	4e-74	Pediculus humanus corporis	Hypothetical protein	Unclassifed
Hv 4402	1011	-1.37088	0.0111173	na	-1.77485	1.37566e-05	DOWN	-1.84911	9.47839e-07	DOWN	XP_001653764	sodium-dependent phosphate transporter	49	353.214	2e-95	Aedes aegypti	Major Facilitator Superfamily (MFS)	Organic acid transporters	Anion:cation symporter (ACS) family [TC:2.A.1.14]	SLC17A; MFS transporter, ACS family, solute carrier family 17 (sodium-dependent inorganic phosphate cotransporter)
Hv 2220	1002	-1.47987	0.000418459	na	-1.52436	0.000918981	DOWN	-1.68387	0.000197424	DOWN	XP_309478	AGAP011172-PA	57	291.967	4e-77	Anopheles gambiae str. PEST	Metabolism	Amino Acid Metabolism	Cysteine Metabolism	E4.4.1.1; cystathionine gamma-lyase [EC:4.4.1.1]
Hv 2220	1002	-1.47987	0.000418459	na	-1.52436	0.000918981	DOWN	-1.68387	0.000197424	DOWN	XP_309478	AGAP011172-PA	57	291.967	4e-77	Anopheles gambiae str. PEST	Metabolism	Amino Acid Metabolism	Glycine, serine and threonine Metabolism	E4.4.1.1; cystathionine gamma-lyase [EC:4.4.1.1]
Hv 3180	1023	-1.19329	0.00486912	na	-1.62805	0.000782753	DOWN	-1.50658	3.62487e-05	DOWN	XP_001648299	glucose dehydrogenase	36	206.838	2e-51	Aedes aegypti	Metabolism	Amino Acid Metabolism	Glycine, serine and threonine Metabolism	E1.1.99.1, betA; choline dehydrogenase [EC:1.1.99.1]
Hv 3871	853	1.36138	1	na	-1.56739	3.68714e-05	DOWN	-1.59628	0.0414787	DOWN	dbmo:Bmb032448	histidinol dehydrogenase	25	83.5741	1e-14	Bombyx mori	Metabolism	Amino Acid Metabolism	Histidine Metabolism	E1.1.1.23, hisD; histidinol dehydrogenase [EC:1.1.1.23]
Hv 2220	1002	-1.47987	0.000418459	na	-1.52436	0.000918981	DOWN	-1.68387	0.000197424	DOWN	XP_309478	AGAP011172-PA	57	291.967	4e-77	Anopheles gambiae str. PEST	Metabolism	Amino Acid Metabolism	Methionine Metabolism	E4.4.1.1; cystathionine gamma-lyase [EC:4.4.1.1]
Hv 4951	1023	-3.9618	1	na	-2.93977	6.50953e-05	DOWN	-3.79696	1.88457e-05	DOWN	dbmo:Bmb003620	3-phosphoshikimate 1-carboxyvinyltransferase	45	250.366	9e-65	Bombyx mori	Metabolism	Amino Acid Metabolism	Phenylalanine, tyrosine and tryptophan biosynthesis	E2.5.1.19, aroA; 3-phosphoshikimate 1-carboxyvinyltransferase [EC:2.5.1.19]
Hv 1894	796	-1.12085	0.000255796	na	-2.16735	4.90348e-05	DOWN	-2.15184	0.00026427	DOWN	XP_967183	similar to putative esterase	31	94.7449	7e-18	Tribolium castaneum	Metabolism	Biosynthesis of Secondary Metabolites	Alkaloid biosynthesis II	E3.1.1.1; carboxylesterase [EC:3.1.1.1]
Hv 4380 contig	1422	-1.35949	0.00105275	na	-1.92262	7.86847e-07	DOWN	-1.95499	1.19958e-06	DOWN	NP_001124352	carboxylesterase CarE-16	28	150.984	2e-34	Bombyx mori	Metabolism	Biosynthesis of Secondary Metabolites	Alkaloid biosynthesis II	E3.1.1.1; carboxylesterase [EC:3.1.1.1]
Hv 4599 contig	1904	-1.13415	0.000798418	na	-2.12505	8.13775e-07	DOWN	-2.1272	9.93157e-08	DOWN	dbmo:Bmb004557	esterase / lipase	54	302.753	1e-93	Bombyx mori	Metabolism	Biosynthesis of Secondary Metabolites	Alkaloid biosynthesis II	E3.1.1.-, aes; esterase / lipase [EC:3.1.1.-]
Hv 3467 contig	1793	-1.45614	8.79521e-07	na	-2.28169	1.36999e-07	DOWN	-2.34132	1.84742e-08	DOWN	XP_001985943	GH20813	52	590.882	1e-166	Drosophila grimshawi	Metabolism	Carbohydrate Metabolism	Galactose Metabolism	E3.2.1.20, malZ; alpha-glucosidase [EC:3.2.1.20]
Hv 3695	1051	-1.48614	1.0719e-05	na	-1.66732	0.000107855	DOWN	-1.61151	6.47116e-05	DOWN	XP_001653283	alpha-amylase	51	339.732	2e-91	Aedes aegypti	Metabolism	Carbohydrate Metabolism	Starch and sucrose Metabolism	E3.2.1.1, amyA, malS; alpha-amylase [EC:3.2.1.1]
Hv 3467 contig	1793	-1.45614	8.79521e-07	na	-2.28169	1.36999e-07	DOWN	-2.34132	1.84742e-08	DOWN	XP_001985943	GH20813	52	590.882	1e-166	Drosophila grimshawi	Metabolism	Carbohydrate Metabolism	Starch and sucrose Metabolism	E3.2.1.20, malZ; alpha-glucosidase [EC:3.2.1.20]
Hv 811	1009	-5.68139	1	na	-5.79425	2.40741e-05	DOWN	-4.82171	9.35736e-06	DOWN	ABU98616	chitin binding PM protein	87	572.778	1e-161	Helicoverpa armigera	Metabolism	Chitin Metabolism
Hv 1377	1039	-1.08952	0.00514957	na	-2.07742	6.13237e-05	DOWN	-2.03756	0.000170204	DOWN	XP_641844	methylenetetrahydrofolate reductase	29	115.161	8e-24	Dictyostelium discoideum AX4	Metabolism	Energy Metabolism	Methane Metabolism	E1.5.1.20, metF; methylenetetrahydrofolate reductase (NADPH) [EC:1.5.1.20]
Hv 2220	1002	-1.47987	0.000418459	na	-1.52436	0.000918981	DOWN	-1.68387	0.000197424	DOWN	XP_309478	AGAP011172-PA	57	291.967	4e-77	Anopheles gambiae str. PEST	Metabolism	Energy Metabolism	Nitrogen Metabolism	E4.4.1.1; cystathionine gamma-lyase [EC:4.4.1.1]
Hv 1834	996	1.18977	0.0470881	na	-1.55876	2.91984e-05	DOWN	-1.58677	0.000265532	DOWN	XP_969928	similar to GA14400-PA	34	159.844	3e-37	Tribolium castaneum	Metabolism	Glycan Biosynthesis and Metabolism	Glycan structures - Biosynthesis 1	A4GNT; alpha 1,4-N-acetylglucosaminyltransferase [EC:2.4.1.-]
Hv 4572	1072	-1.10649	0.000518623	na	-1.51586	0.00150543	DOWN	-1.54472	5.76902e-05	DOWN	XP_967999	similar to alpha1,3-fucosyltransferase B homologue	40	211.846	6e-53	Tribolium castaneum	Metabolism	Glycan Biosynthesis and Metabolism	Glycan structures - Biosynthesis 2	FUT7; galactoside alpha-1,3-fucosyltransferase 7 [EC:2.4.1.-]
Hv 4939	866	-1.2306	0.00105164	na	-1.58239	3.34731e-05	DOWN	-1.57322	2.11944e-06	DOWN	XP_971750	similar to Mannosidase, beta A, lysosomal	36	162.155	4e-38	Tribolium castaneum	Metabolism	Glycan Biosynthesis and Metabolism	Glycan structures - Degradation	E3.2.1.25, manB; beta-mannosidase [EC:3.2.1.25]
Hv 4572	1072	-1.10649	0.000518623	na	-1.51586	0.00150543	DOWN	-1.54472	5.76902e-05	DOWN	XP_967999	similar to alpha1,3-fucosyltransferase B homologue	40	211.846	6e-53	Tribolium castaneum	Metabolism	Glycan Biosynthesis and Metabolism	Glycosphingolipid biosynthesis - neo-lactoseries	FUT7; galactoside alpha-1,3-fucosyltransferase 7 [EC:2.4.1.-]
Hv 4939	866	-1.2306	0.00105164	na	-1.58239	3.34731e-05	DOWN	-1.57322	2.11944e-06	DOWN	XP_971750	similar to Mannosidase, beta A, lysosomal	36	162.155	4e-38	Tribolium castaneum	Metabolism	Glycan Biosynthesis and Metabolism	N-Glycan degradation	E3.2.1.25, manB; beta-mannosidase [EC:3.2.1.25]
Hv 2713	1052	-3.96955	1	na	-4.12345	0.000368874	DOWN	-4.6243	7.902e-06	DOWN	aag:AaeL_AAEL007060	lipase ; K01058 phospholipase A1	34	179.104	3e-43	Aedes aegypti	Metabolism	Lipid Metabolism	alpha-Linolenic acid Metabolism	E3.1.1.32, pldA; phospholipase A1 [EC:3.1.1.32]
Hv 3240	997	-1.13085	0.0028122	na	-1.51418	9.71256e-05	DOWN	-1.68091	0.000146065	DOWN	XP_968475	similar to CG3812 CG3812-PA	41	197.208	1e-48	Tribolium castaneum	Metabolism	Lipid Metabolism	Ether lipid Metabolism	E2.3.1.51, plsC; 1-acyl-sn-glycerol-3-phosphate acyltransferase [EC:2.3.1.51]
Hv 2614	356	-1.07031	0.000651661	na	-1.54032	1.67523e-05	DOWN	-1.79292	6.86715e-06	DOWN	XP_967226	similar to CG6178 CG6178-PA isoform 1	71	92.4337	1e-17	Tribolium castaneum	Metabolism	Lipid Metabolism	Fatty acid biosynthesis	E2.3.1.86; fatty-acyl-CoA synthase [EC:2.3.1.86]
Hv 995	1042	-1.00396	0.00102982	na	-1.99588	0.000615945	DOWN	-1.69451	0.00018332	DOWN	XP_973103	similar to AGAP003501-PA	45	258.84	1e-67	Tribolium castaneum	Metabolism	Lipid Metabolism	Glycerolipid Metabolism	E3.1.1.3; triacylglycerol lipase [EC:3.1.1.3]
Hv 1005	609	-1.47259	0.00183327	na	-1.70046	0.003386	DOWN	-2.5659	0.000150519	DOWN	XP_001969959	GG23650	46	119.783	1e-25	Drosophila erecta	Metabolism	Lipid Metabolism	Glycerolipid Metabolism	E3.1.1.3; triacylglycerol lipase [EC:3.1.1.3]
Hv 3240	997	-1.13085	0.0028122	na	-1.51418	9.71256e-05	DOWN	-1.68091	0.000146065	DOWN	XP_968475	similar to CG3812 CG3812-PA	41	197.208	1e-48	Tribolium castaneum	Metabolism	Lipid Metabolism	Glycerolipid Metabolism	E2.3.1.51, plsC; 1-acyl-sn-glycerol-3-phosphate acyltransferase [EC:2.3.1.51]
Hv 2713	1052	-3.96955	1	na	-4.12345	0.000368874	DOWN	-4.6243	7.902e-06	DOWN	aag:AaeL_AAEL007060	lipase ; K01058 phospholipase A1	34	179.104	3e-43	Aedes aegypti	Metabolism	Lipid Metabolism	Glycerophospholipid Metabolism	E3.1.1.32, pldA; phospholipase A1 [EC:3.1.1.32]
Hv 3240	997	-1.13085	0.0028122	na	-1.51418	9.71256e-05	DOWN	-1.68091	0.000146065	DOWN	XP_968475	similar to CG3812 CG3812-PA	41	197.208	1e-48	Tribolium castaneum	Metabolism	Lipid Metabolism	Glycerophospholipid Metabolism	E2.3.1.51, plsC; 1-acyl-sn-glycerol-3-phosphate acyltransferase [EC:2.3.1.51]
Hv 1876	1092	-1.0352	0.00557451	na	-2.88675	1.50182e-05	DOWN	-2.68589	0.000237864	DOWN	XP_001661610	apyrase, putative	47	338.191	6e-91	Aedes aegypti	Metabolism	Metabolism of Cofactors and Vitamins	Nicotinate and nicotinamide Metabolism	E3.1.3.5, ushA; 5'-nucleotidase [EC:3.1.3.5]
Hv 1377	1039	-1.08952	0.00514957	na	-2.07742	6.13237e-05	DOWN	-2.03756	0.000170204	DOWN	XP_641844	methylenetetrahydrofolate reductase	29	115.161	8e-24	Dictyostelium discoideum AX4	Metabolism	Metabolism of Cofactors and Vitamins	One carbon pool by folate	E1.5.1.20, metF; methylenetetrahydrofolate reductase (NADPH) [EC:1.5.1.20]
Hv 2220	1002	-1.47987	0.000418459	na	-1.52436	0.000918981	DOWN	-1.68387	0.000197424	DOWN	XP_309478	AGAP011172-PA	57	291.967	4e-77	Anopheles gambiae str. PEST	Metabolism	Metabolism of Other Amino Acids	Selenoamino acid Metabolism	E4.4.1.1; cystathionine gamma-lyase [EC:4.4.1.1]
Hv 1876	1092	-1.0352	0.00557451	na	-2.88675	1.50182e-05	DOWN	-2.68589	0.000237864	DOWN	XP_001661610	apyrase, putative	47	338.191	6e-91	Aedes aegypti	Metabolism	Nucleotide Metabolism	Purine Metabolism	E3.1.3.5, ushA; 5'-nucleotidase [EC:3.1.3.5]
Hv 2689 contig	1060	-1.39119	5.52955e-06	na	-1.67746	1.16372e-06	DOWN	-1.99565	3.948e-07	DOWN	XP_001957707	GF23892	41	258.07	8e-67	Drosophila ananassae	Metabolism	Nucleotide Metabolism	Purine Metabolism	E3.5.4.4, ADA, add; adenosine deaminase [EC:3.5.4.4]
Hv 4707 contig	1086	-1.2878	7.12193e-07	na	-1.87149	1.08481e-10	DOWN	-2.29766	2.77971e-11	DOWN	XP_001957707	GF23892	42	283.878	1e-74	Drosophila ananassae	Metabolism	Nucleotide Metabolism	Purine Metabolism	E3.5.4.4, ADA, add; adenosine deaminase [EC:3.5.4.4]
Hv 1876	1092	-1.0352	0.00557451	na	-2.88675	1.50182e-05	DOWN	-2.68589	0.000237864	DOWN	XP_001661610	apyrase, putative	47	338.191	6e-91	Aedes aegypti	Metabolism	Nucleotide Metabolism	Pyrimidine Metabolism	E3.1.3.5, ushA; 5'-nucleotidase [EC:3.1.3.5]
Hv 2400	764	-1.08487	1	na	-1.51928	0.000272851	DOWN	-1.5336	0.000239093	DOWN	dbmo:Bmb009405	CTP synthase	51	77.7962	5e-13	Bombyx mori	Metabolism	Nucleotide Metabolism	Pyrimidine Metabolism	E6.3.4.2, pyrG; CTP synthase [EC:6.3.4.2]
Hv 4599 contig	1904	-1.13415	0.000798418	na	-2.12505	8.13775e-07	DOWN	-2.1272	9.93157e-08	DOWN	dbmo:Bmb004557	esterase / lipase	54	302.753	1e-93	Bombyx mori	Metabolism	Xenobiotics Biodegradation and Metabolism	2,4-Dichlorobenzoate degradation	E3.1.1.-, aes; esterase / lipase [EC:3.1.1.-]
Hv 1894	796	-1.12085	0.000255796	na	-2.16735	4.90348e-05	DOWN	-2.15184	0.00026427	DOWN	XP_967183	similar to putative esterase	31	94.7449	7e-18	Tribolium castaneum	Metabolism	Xenobiotics Biodegradation and Metabolism	Drug Metabolism - Other enzymes	E3.1.1.1; carboxylesterase [EC:3.1.1.1]
Hv 4380 contig	1422	-1.35949	0.00105275	na	-1.92262	7.86847e-07	DOWN	-1.95499	1.19958e-06	DOWN	NP_001124352	carboxylesterase CarE-16	28	150.984	2e-34	Bombyx mori	Metabolism	Xenobiotics Biodegradation and Metabolism	Drug Metabolism - Other enzymes	E3.1.1.1; carboxylesterase [EC:3.1.1.1]
Hv 311		-1.13428	4.4052e-05	na	-1.60624	8.516e-06	DOWN	-1.6508	2.11724e-06	DOWN		No Blast Hit					No Blast Hit
Hv 525		-1.08019	1.86088e-07	na	-1.64549	2.99554e-06	DOWN	-1.53335	1.98355e-06	DOWN		No Blast Hit					No Blast Hit
Hv 2516		-1.32304	3.18219e-06	na	-1.53426	7.39843e-05	DOWN	-1.60363	7.29421e-06	DOWN		No Blast Hit					No Blast Hit
Hv 2922		-1.39137	0.000342763	na	-1.68265	7.79886e-05	DOWN	-1.65354	0.00113093	DOWN		No Blast Hit					No Blast Hit
Hv 3082		-1.18084	5.45146e-05	na	-1.52402	2.82892e-05	DOWN	-1.71652	3.602e-06	DOWN		No Blast Hit					No Blast Hit
Hv 3672		-1.35537	0.000117016	na	-1.54892	1.5728e-05	DOWN	-1.51757	2.17882e-06	DOWN		No Blast Hit					No Blast Hit
Hv 3690		-1.41427	0.000513412	na	-1.82482	2.36775e-06	DOWN	-1.60565	3.83239e-05	DOWN		No Blast Hit					No Blast Hit
Hv 3721		-1.10347	0.00647589	na	-1.63884	0.000112959	DOWN	-1.63643	3.01814e-05	DOWN		No Blast Hit					No Blast Hit
Hv 3738		-1.26405	0.00419897	na	-1.64938	7.19029e-05	DOWN	-2.12322	7.74057e-05	DOWN		No Blast Hit					No Blast Hit
Hv 4343		-1.26736	8.42328e-05	na	-1.57004	1.66371e-08	DOWN	-1.54901	2.69628e-06	DOWN		No Blast Hit					No Blast Hit
Hv 4661		-1.02563	8.45981e-05	na	-1.86879	4.14064e-07	DOWN	-1.90969	3.40855e-06	DOWN		No Blast Hit					No Blast Hit
Hv 4767		-1.16775	0.00040915	na	-1.66932	3.40621e-06	DOWN	-1.54459	3.07233e-05	DOWN		No Blast Hit					No Blast Hit
Hv 3066 contig		-1.01807	1.01149e-05	na	-1.84907	4.00594e-09	DOWN	-1.98395	8.98733e-11	DOWN		No Blast Hit					No Blast Hit
Hv 4789	960	-1.32991	0.00527374	na	-1.86441	1.8882e-05	DOWN	-1.5307	0.000116543	DOWN	YP_850721	alcohol dehydrogenase, zinc-dependent	48	287.73	8e-76	Listeria welshimeri SLCC5334	Oxidoreductases	Acting on NADH or NADPH	With a quinone or similar compound as acceptor	1.6.5.5 NADPH:quinone reductase
Hv 745 contig	1017	-1.4308	0.00100875	na	-3.07422	1.01675e-07	DOWN	-2.80379	5.80135e-09	DOWN	dbmo:Bmb003747	chymotrypsin	45	213.001	2e-53	Bombyx mori	Serine Peptidases	Family S1: chymotrypsin family	E3.4.21.1; chymotrypsin [EC:3.4.21.1]
Hv 767	1008	-1.37534	0.0002042	na	-2.13791	8.97721e-05	DOWN	-2.63209	0.000137571	DOWN	XP_975298	similar to CG3344 CG3344-PA	28	115.931	4e-24	Tribolium castaneum	Serine Peptidases	Family S10	SCPEP1; serine carboxypeptidase 1 [EC:3.4.16.-]
Hv 3132	1028	-2.82968	1	na	-3.20461	0.000495243	DOWN	-4.1391	1.9536e-05	DOWN	XP_975298	similar to CG3344 CG3344-PA	29	118.242	9e-25	Tribolium castaneum	Serine Peptidases	Family S10	SCPEP1; serine carboxypeptidase 1 [EC:3.4.16.-]
Hv 3930	1003	-1.19231	7.4913e-05	na	-1.99538	0.000138419	DOWN	-1.99999	0.00035384	DOWN	XP_975298	similar to CG3344 CG3344-PA	29	117.857	1e-24	Tribolium castaneum	Serine Peptidases	Family S10	SCPEP1; serine carboxypeptidase 1 [EC:3.4.16.-]
Hv 2989	1074	-1.16157	0.000488353	na	-2.37334	0.000104099	DOWN	-2.6028	3.07624e-05	DOWN	XP_624664	similar to Innexin inx7 (Innexin-7) (Gap junction protein prp7) (Pas-related protein 7)	40	83.5741	3e-14	Apis mellifera	Transporter	Ion channel
Hv 2335 contig	1000	-1.31756	9.11214e-07	na	-1.58779	1.30613e-09	DOWN	-1.57285	1.8147e-08	DOWN	XP_001869607	monocarboxylate transporter	44	206.068	3e-51	Culex quinquefasciatus	Transporter	Organic transporter
Hv 4623	952	-1.49234	0.00304865	na	-1.68547	8.69181e-06	DOWN	-1.55059	1.15199e-06	DOWN	dame:11137	MFS transporter, putative metabolite:H symporter	51	101.293	6e-20	Apis mellifera	Transporters
Hv 55	1013	-1.16279	0.000363953	na	-1.65142	0.000313175	DOWN	-1.78213	2.6183e-06	DOWN	XP_001661235	ctl2	42	249.595	3e-64	Aedes aegypti	Unclassifed	Unclassifed
Hv 247	982	-1.46375	0.0185932	na	-2.77516	9.24408e-06	DOWN	-2.92617	0.00199011	DOWN	ABK22882	unknown	50	291.582	6e-77	Picea sitchensis	Unclassifed	Unclassifed
Hv 281	1046	1.10371	0.000914334	na	-1.80109	1.8927e-05	DOWN	-1.70435	5.22312e-06	DOWN	XP_974255	similar to AGAP008881-PA	47	293.508	2e-77	Tribolium castaneum	Unclassifed	Unclassifed
Hv 483	894	-1.4055	0.00108579	na	-1.91185	3.55255e-05	DOWN	-1.7532	0.000232819	DOWN	dbmo:Bmb012244	dbmo:Bmb012245	38	129.028	3e-28	Bombyx mori	Unclassifed	Unclassifed
Hv 1188	1040	-1.22942	1.49575e-05	na	-1.85714	1.24665e-06	DOWN	-1.70265	3.08563e-07	DOWN	dbmo:Bmb031613	dbmo:Bmb031614	56	252.292	3e-65	Bombyx mori	Unclassifed	Unclassifed
Hv 2868	1029	0	1	na	-1.58654	0.000116214	DOWN	-1.92372	0.000219566	DOWN	dbmo:Bmb007568	dbmo:Bmb007568	43	83.1889	2e-14	Bombyx mori	Unclassifed	Unclassifed
Hv 2978	984	-1.4157	0.00222347	na	-2.07553	4.80063e-05	DOWN	-2.49778	0.000216866	DOWN	XP_308711	AGAP007053-PA	35	189.119	4e-46	Anopheles gambiae str. PEST	Unclassifed	Unclassifed
Hv 3653	947	-1.28915	3.17156e-05	na	-1.57058	3.27314e-05	DOWN	-1.54483	6.77384e-06	DOWN	ABK26539	unknown	42	218.009	7e-55	Picea sitchensis	Unclassifed	Unclassifed
Hv 4089	999	-2.69375	1	na	-2.0005	9.56302e-06	DOWN	-2.54517	3.04988e-05	DOWN	dbmo:Bmb012244	dbmo:Bmb012245	37	127.872	7e-28	Bombyx mori	Unclassifed	Unclassifed
Hv 4115	1034	-1.41028	0.0474805	na	-2.3812	0.000119774	DOWN	-3.11881	3.55842e-05	DOWN	XP_001581403	viral A-type inclusion protein	26	105.916	5e-21	Trichomonas vaginalis G3	Unclassifed	Unclassifed
Hv 4317	444	-1.32756	1	na	-1.58487	5.55606e-05	DOWN	-1.7942	7.63558e-06	DOWN	dbmo:Bmb013394	dbmo:Bmb013395	84	100.908	2e-20	Bombyx mori	Unclassifed	Unclassifed
Hv 4325	954	-1.38064	0.00018943	na	-1.95953	4.84298e-05	DOWN	-1.91906	2.90967e-05	DOWN	ABK26539	unknown	42	214.542	8e-54	Picea sitchensis	Unclassifed	Unclassifed
Hv 4593 contig	976	-1.27059	7.94057e-05	na	-1.71447	6.7047e-07	DOWN	-1.71139	6.8251e-08	DOWN	dbmo:Bmb007568	dbmo:Bmb007568	33	121.324	6e-26	Bombyx mori	Unclassifed	Unclassifed
Hv 4635 contig	977	-1.4212	0.000627939	na	-1.76816	4.29954e-09	DOWN	-2.07277	9.78919e-09	DOWN	XP_308711	AGAP007053-PA	35	194.126	1e-47	Anopheles gambiae str. PEST	Unclassifed	Unclassifed
Hv 2207	887	-1.33167	0.000101415	na	-1.94919	2.51682e-06	DOWN	-2.14904	6.67429e-05	DOWN	XP_001121310	similar to AN1-type zinc finger protein 1	41	85.5001	5e-15	Apis mellifera	Unclassified
Hv 3888	816	-2.15058	1	na	-2.25956	6.85497e-06	DOWN	-2.21523	1.74488e-05	DOWN	NP_001121786	carboxylesterase CarE-14	30	71.633	7e-11	Bombyx mori	Unclassified
Hv 1960	-	-1.36881	4.74821e-05	na	-1.86829	5.84736e-07	DOWN	-1.60235	2.90606e-06	DOWN
Hv 3165	-	-1.44221	0.000185086	na	-2.02263	8.64482e-06	DOWN	-2.29709	2.11791e-05	DOWN
Hv 4133	-	1.09549	0.0573205	na	-1.60343	0.00066897	DOWN	-1.5786	0.000140832	DOWN
Hv 1628	968	0	1	na	-1.53916	0.0300402	DOWN	-1.43175	0.000287367	na	XP_308927	AGAP006818-PA	81	441.81	3e-122	Anopheles gambiae str. PEST	Cellular Processes	Cell Growth and Death	p53 signaling pathway	RRM2; ribonucleoside-diphosphate reductase subunit M2 [EC:1.17.4.1]
Hv 3636	1040	-1.28669	0.000433185	na	-1.7149	7.77873e-06	DOWN	-1.49341	2.03514e-05	na	XP_316164	AGAP006104-PA	73	465.692	2e-129	Anopheles gambiae str. PEST	Environmental Information Processing	Membrane Transport	Other ion-coupled transporters	TC.MC; mitochondrial carrier protein, MC family
Hv 4027	1013	-1.25736	0.0031333	na	-1.50445	4.16096e-05	DOWN	-1.19086	0.00016736	na	XP_001661802	fms interacting protein	50	281.567	6e-74	Aedes aegypti	Environmental Information Processing	Signal transduction
Hv 1143	795	-1.19082	1	na	-1.79052	0.0021657	DOWN	0	1	na	XP_975268	similar to putative peroxiredoxin	81	380.563	6e-104	Tribolium castaneum	Genetic Information Processing	Folding, Sorting and Degradation	Protein folding and associated processing	E1.11.1.15, PRDX, ahpC; peroxiredoxin (alkyl hydroperoxide reductase subunit C) [EC:1.11.1.15]
Hv 3138	1022	-1.10747	1	na	-1.62395	0.000131078	DOWN	-1.36548	0.00240715	na	XP_972396	similar to Zinc finger protein 175 (Zinc finger protein OTK18)	23	71.633	1e-10	Tribolium castaneum	Genetic Information Processing	Transcription Factor
Hv 1543	829	1.13608	1.24866e-05	na	0	1	DOWN	-1.09007	4.38794e-07	na	ABN04114	cytochrome oxidase subunit III	78	403.675	8e-111	Spodoptera exigua	Human Diseases	Neurodegenerative Diseases	Parkinson's disease	COX3; cytochrome c oxidase subunit III [EC:1.9.3.1]
Hv 4334	973	-1.12034	6.56788e-06	na	0	1	DOWN	1.06204	1.25448e-06	na	AAC83641	cytochrome oxidase subunit I	70	399.438	3e-111	Lambdina fiscellaria fiscellaria	Human Diseases	Neurodegenerative Diseases	Parkinson's disease	COX1; cytochrome c oxidase subunit I [EC:1.9.3.1]
Hv 3326	942	1.46438	2.70413e-06	na	-2.38067	2.30297e-07	DOWN	-1.20157	2.00439e-07	na	dbmo:Bmb018754	chymotrypsin	43	205.297	3e-51	Bombyx mori	Hydrolases	Acting on peptide bonds (peptidases)	Serine endopeptidases	3.4.21.1 chymotrypsin
Hv 4422	536	-1.40022	0.0431245	na	-1.58035	0.000173585	DOWN	-1.49523	9.78618e-06	na	XP_001987568	GH19893	43	112.079	2e-23	Drosophila grimshawi	Hydrolases	Glycosylases	Glycosidases, i.e. enzymes that hydrolyse O- and S-glycosyl compounds	3.2.1.17 lysozyme
Hv 4945	841	0	1	na	-1.52002	0.000623998	DOWN	-1.24279	0.00110772	na	XP_001841909	conserved hypothetical protein	59	112.079	5e-23	Culex quinquefasciatus	Hypothetical protein	Unclassifed
Hv 388	1017	-1.37676	0.000144889	na	-1.64891	3.90502e-06	DOWN	-1.45466	2.56306e-05	na	XP_971757	similar to cyclohex-1-ene-1-carboxyl-CoA hydratase, putative	62	329.717	2e-91	Tribolium castaneum	Metabolism	Amino Acid Metabolism	Lysine degradation	ECHS1; enoyl-CoA hydratase [EC:4.2.1.17]
Hv 388	1017	-1.37676	0.000144889	na	-1.64891	3.90502e-06	DOWN	-1.45466	2.56306e-05	na	XP_971757	similar to cyclohex-1-ene-1-carboxyl-CoA hydratase, putative	62	329.717	2e-91	Tribolium castaneum	Metabolism	Amino Acid Metabolism	Tryptophan Metabolism	ECHS1; enoyl-CoA hydratase [EC:4.2.1.17]
Hv 388	1017	-1.37676	0.000144889	na	-1.64891	3.90502e-06	DOWN	-1.45466	2.56306e-05	na	XP_971757	similar to cyclohex-1-ene-1-carboxyl-CoA hydratase, putative	62	329.717	2e-91	Tribolium castaneum	Metabolism	Amino Acid Metabolism	Valine, leucine and isoleucine degradation	ECHS1; enoyl-CoA hydratase [EC:4.2.1.17]
Hv 388	1017	-1.37676	0.000144889	na	-1.64891	3.90502e-06	DOWN	-1.45466	2.56306e-05	na	XP_971757	similar to cyclohex-1-ene-1-carboxyl-CoA hydratase, putative	62	329.717	2e-91	Tribolium castaneum	Metabolism	Biosynthesis of Secondary Metabolites	Limonene and pinene degradation	ECHS1; enoyl-CoA hydratase [EC:4.2.1.17]
Hv 3375 contig	1552	-1.15502	7.11234e-05	na	-1.73797	2.17966e-07	DOWN	-1.20219	1.05966e-10	na	NP_001116815	carboxylesterase CarE-11	51	543.888	1e-152	Bombyx mori	Metabolism	Biosynthesis of Secondary Metabolites
Hv 388	1017	-1.37676	0.000144889	na	-1.64891	3.90502e-06	DOWN	-1.45466	2.56306e-05	na	XP_971757	similar to cyclohex-1-ene-1-carboxyl-CoA hydratase, putative	62	329.717	2e-91	Tribolium castaneum	Metabolism	Carbohydrate Metabolism	Butanoate Metabolism	ECHS1; enoyl-CoA hydratase [EC:4.2.1.17]
Hv 3293	994	-1.23853	1	na	-1.51438	0.0287055	DOWN	-1.23348	0.00468049	na	XP_001648570	ribose-phosphate pyrophosphokinase 1, putative	72	471.47	4e-131	Aedes aegypti	Metabolism	Carbohydrate Metabolism	Pentose phosphate pathway	E2.7.6.1, prsA; ribose-phosphate pyrophosphokinase [EC:2.7.6.1]
Hv 4307	1009	1.14193	0.000125115	na	-1.58534	7.40419e-05	DOWN	-1.06578	2.83795e-05	na	XP_972358	similar to 2-deoxyribose-5-phosphate aldolase homolog	64	286.189	2e-75	Tribolium castaneum	Metabolism	Carbohydrate Metabolism	Pentose phosphate pathway	E4.1.2.4, deoC; deoxyribose-phosphate aldolase [EC:4.1.2.4]
Hv 388	1017	-1.37676	0.000144889	na	-1.64891	3.90502e-06	DOWN	-1.45466	2.56306e-05	na	XP_971757	similar to cyclohex-1-ene-1-carboxyl-CoA hydratase, putative	62	329.717	2e-91	Tribolium castaneum	Metabolism	Carbohydrate Metabolism	Propanoate Metabolism	ECHS1; enoyl-CoA hydratase [EC:4.2.1.17]
Hv 1543	829	1.13608	1.24866e-05	na	0	1	DOWN	-1.09007	4.38794e-07	na	ABN04114	cytochrome oxidase subunit III	78	403.675	8e-111	Spodoptera exigua	Metabolism	Energy Metabolism	Oxidative phosphorylation	COX3; cytochrome c oxidase subunit III [EC:1.9.3.1]
Hv 4334	973	-1.12034	6.56788e-06	na	0	1	DOWN	1.06204	1.25448e-06	na	AAC83641	cytochrome oxidase subunit I	70	399.438	3e-111	Lambdina fiscellaria fiscellaria	Metabolism	Energy Metabolism	Oxidative phosphorylation	COX1; cytochrome c oxidase subunit I [EC:1.9.3.1]
Hv 388	1017	-1.37676	0.000144889	na	-1.64891	3.90502e-06	DOWN	-1.45466	2.56306e-05	na	XP_971757	similar to cyclohex-1-ene-1-carboxyl-CoA hydratase, putative	62	329.717	2e-91	Tribolium castaneum	Metabolism	Lipid Metabolism	Fatty acid elongation in mitochondria	ECHS1; enoyl-CoA hydratase [EC:4.2.1.17]
Hv 388	1017	-1.37676	0.000144889	na	-1.64891	3.90502e-06	DOWN	-1.45466	2.56306e-05	na	XP_971757	similar to cyclohex-1-ene-1-carboxyl-CoA hydratase, putative	62	329.717	2e-91	Tribolium castaneum	Metabolism	Lipid Metabolism	Fatty acid Metabolism	ECHS1; enoyl-CoA hydratase [EC:4.2.1.17]
Hv 438	1042	-1.01966	2.34443e-05	na	-1.75086	1.06666e-05	DOWN	-1.32102	5.70801e-07	na	XP_974823	similar to GA15652-PA	41	270.781	1e-70	Tribolium castaneum	Metabolism	Metabolism of Cofactors and Vitamins	Nicotinate and nicotinamide Metabolism	E3.1.3.5, ushA; 5'-nucleotidase [EC:3.1.3.5]
Hv 3778	1119	1.05556	0.000306364	na	-1.50315	0.000562228	DOWN	-1.2557	0.000116642	na	NP_067532	retinol dehydrogenase 11	42	187.193	2e-45	Mus musculus	Metabolism	Metabolism of Cofactors and Vitamins	Retinol Metabolism	RDH11; retinol dehydrogenase 11 [EC:1.1.1.-]
Hv 3811	985	-1.10968	1	na	-1.50115	0.000249218	DOWN	-1.02442	0.000269318	na	NP_067532	retinol dehydrogenase 11	42	148.673	6e-34	Mus musculus	Metabolism	Metabolism of Cofactors and Vitamins	Retinol Metabolism	RDH11; retinol dehydrogenase 11 [EC:1.1.1.-]
Hv 388	1017	-1.37676	0.000144889	na	-1.64891	3.90502e-06	DOWN	-1.45466	2.56306e-05	na	XP_971757	similar to cyclohex-1-ene-1-carboxyl-CoA hydratase, putative	62	329.717	2e-91	Tribolium castaneum	Metabolism	Metabolism of Other Amino Acids	beta-Alanine Metabolism	ECHS1; enoyl-CoA hydratase [EC:4.2.1.17]
Hv 1628	968	0	1	na	-1.53916	0.0300402	DOWN	-1.43175	0.000287367	na	XP_308927	AGAP006818-PA	81	441.81	3e-122	Anopheles gambiae str. PEST	Metabolism	Metabolism of Other Amino Acids	Glutathione Metabolism	RRM2; ribonucleoside-diphosphate reductase subunit M2 [EC:1.17.4.1]
Hv 438	1042	-1.01966	2.34443e-05	na	-1.75086	1.06666e-05	DOWN	-1.32102	5.70801e-07	na	XP_974823	similar to GA15652-PA	41	270.781	1e-70	Tribolium castaneum	Metabolism	Nucleotide Metabolism	Purine Metabolism	E3.1.3.5, ushA; 5'-nucleotidase [EC:3.1.3.5]
Hv 1628	968	0	1	na	-1.53916	0.0300402	DOWN	-1.43175	0.000287367	na	XP_308927	AGAP006818-PA	81	441.81	3e-122	Anopheles gambiae str. PEST	Metabolism	Nucleotide Metabolism	Purine Metabolism	RRM2; ribonucleoside-diphosphate reductase subunit M2 [EC:1.17.4.1]
Hv 3293	994	-1.23853	1	na	-1.51438	0.0287055	DOWN	-1.23348	0.00468049	na	XP_001648570	ribose-phosphate pyrophosphokinase 1, putative	72	471.47	4e-131	Aedes aegypti	Metabolism	Nucleotide Metabolism	Purine Metabolism	E2.7.6.1, prsA; ribose-phosphate pyrophosphokinase [EC:2.7.6.1]
Hv 438	1042	-1.01966	2.34443e-05	na	-1.75086	1.06666e-05	DOWN	-1.32102	5.70801e-07	na	XP_974823	similar to GA15652-PA	41	270.781	1e-70	Tribolium castaneum	Metabolism	Nucleotide Metabolism	Pyrimidine Metabolism	E3.1.3.5, ushA; 5'-nucleotidase [EC:3.1.3.5]
Hv 1628	968	0	1	na	-1.53916	0.0300402	DOWN	-1.43175	0.000287367	na	XP_308927	AGAP006818-PA	81	441.81	3e-122	Anopheles gambiae str. PEST	Metabolism	Nucleotide Metabolism	Pyrimidine Metabolism	RRM2; ribonucleoside-diphosphate reductase subunit M2 [EC:1.17.4.1]
Hv 3424	969	-1.15075	2.0535e-07	na	-1.53178	4.80338e-05	DOWN	-1.4881	1.06276e-07	na	dbmo:Bmb009405	CTP synthase	33	150.984	7e-35	Bombyx mori	Metabolism	Nucleotide Metabolism	Pyrimidine Metabolism	E6.3.4.2, pyrG; CTP synthase [EC:6.3.4.2]
Hv 1321	940	0	1	na	-1.61595	0.0173061	DOWN	-1.44421	1	na	XP_308711	AGAP007053-PA/ Similar to thyroglobulin	36	188.734	5e-46	Anopheles gambiae str. PEST	Metabolism	Thyroid hormone
Hv 388	1017	-1.37676	0.000144889	na	-1.64891	3.90502e-06	DOWN	-1.45466	2.56306e-05	na	XP_971757	similar to cyclohex-1-ene-1-carboxyl-CoA hydratase, putative	62	329.717	2e-91	Tribolium castaneum	Metabolism	Xenobiotics Biodegradation and Metabolism	Benzoate degradation via CoA ligation	ECHS1; enoyl-CoA hydratase [EC:4.2.1.17]
Hv 388	1017	-1.37676	0.000144889	na	-1.64891	3.90502e-06	DOWN	-1.45466	2.56306e-05	na	XP_971757	similar to cyclohex-1-ene-1-carboxyl-CoA hydratase, putative	62	329.717	2e-91	Tribolium castaneum	Metabolism	Xenobiotics Biodegradation and Metabolism	Caprolactam degradation	ECHS1; enoyl-CoA hydratase [EC:4.2.1.17]
Hv 388	1017	-1.37676	0.000144889	na	-1.64891	3.90502e-06	DOWN	-1.45466	2.56306e-05	na	XP_971757	similar to cyclohex-1-ene-1-carboxyl-CoA hydratase, putative	62	329.717	2e-91	Tribolium castaneum	Metabolism	Xenobiotics Biodegradation and Metabolism	Geraniol degradation	ECHS1; enoyl-CoA hydratase [EC:4.2.1.17]
Hv 3375 contig	1552	-1.15502	7.11234e-05	na	-1.73797	2.17966e-07	DOWN	-1.20219	1.05966e-10	na	NP_001116815	carboxylesterase CarE-11	51	543.888	1e-152	Bombyx mori	Metabolism	Xenobiotics Biodegradation and Metabolism
Hv 135		1.11541	3.02852e-06	na	-1.51537	1.22592e-07	DOWN	-1.47673	8.56743e-06	na		No Blast Hit					No Blast Hit
Hv 162		1.02396	0.00126411	na	-1.55359	0.000241257	DOWN	-1.25386	0.00107786	na		No Blast Hit					No Blast Hit
Hv 291		1.16761	0.000212632	na	-1.60699	7.4246e-05	DOWN	-1.34057	7.70439e-05	na		No Blast Hit					No Blast Hit
Hv 623		1.24728	0.00148744	na	-1.60165	0.000232796	DOWN	-1.45486	0.000178663	na		No Blast Hit					No Blast Hit
Hv 724		-1.15618	1.0411e-05	na	-1.56947	1.66231e-05	DOWN	-1.43888	8.60508e-06	na		No Blast Hit					No Blast Hit
Hv 1122		-1.03277	6.56606e-06	na	-1.69443	4.1388e-06	DOWN	-1.39229	4.55662e-07	na		No Blast Hit					No Blast Hit
Hv 1290		-1.30837	8.25028e-06	na	-1.62399	1.63554e-06	DOWN	-1.44517	3.26515e-07	na		No Blast Hit					No Blast Hit
Hv 1306		-1.08248	0.00555154	na	-1.56565	3.6291e-05	DOWN	-1.10118	1.18193e-05	na		No Blast Hit					No Blast Hit
Hv 1576		-1.20766	3.49153e-06	na	-1.52062	1.8349e-06	DOWN	-1.48287	1.53648e-06	na		No Blast Hit					No Blast Hit
Hv 1713		-1.22344	0.000299238	na	-1.53963	0.000810261	DOWN	-1.44273	5.37193e-05	na		No Blast Hit					No Blast Hit
Hv 1992		-1.32447	0.000129455	na	-1.76127	5.72677e-06	DOWN	-1.3533	4.94621e-05	na		No Blast Hit					No Blast Hit
Hv 2197		-1.46027	3.93064e-05	na	-1.57448	7.68484e-06	DOWN	-1.30659	2.34542e-06	na		No Blast Hit					No Blast Hit
Hv 2257		-1.13279	0.000128411	na	-1.50236	8.12693e-08	DOWN	-1.4549	1.2491e-06	na		No Blast Hit					No Blast Hit
Hv 2313		-1.30357	2.66023e-05	na	-1.59746	5.93514e-06	DOWN	-1.30623	2.74804e-05	na		No Blast Hit					No Blast Hit
Hv 2469		-1.18724	2.35088e-05	na	-1.54101	2.34584e-07	DOWN	-1.30725	2.28686e-06	na		No Blast Hit					No Blast Hit
Hv 2838		1.13895	0.000452647	na	-1.82651	1.15074e-06	DOWN	-1.45319	1.82612e-06	na		No Blast Hit					No Blast Hit
Hv 2941		-1.48107	5.81248e-05	na	-1.51964	3.0184e-05	DOWN	-1.1828	3.07874e-06	na		No Blast Hit					No Blast Hit
Hv 3465		-1.06326	0.00047942	na	-1.67435	8.27415e-07	DOWN	-1.30076	9.46674e-05	na		No Blast Hit					No Blast Hit
Hv 4021		-1.4115	0.000699589	na	-1.52661	3.50485e-06	DOWN	-1.40705	2.49127e-07	na		No Blast Hit					No Blast Hit
Hv 4058		-1.43924	0.000142694	na	-1.61932	0.000110675	DOWN	-1.36798	3.88703e-05	na		No Blast Hit					No Blast Hit
Hv 4214		-1.48313	8.88806e-05	na	-1.67156	1.02669e-06	DOWN	-1.45764	0.000959344	na		No Blast Hit					No Blast Hit
Hv 4230		-1.19107	0.000744585	na	-1.59105	1.19473e-05	DOWN	-1.17239	7.65252e-06	na		No Blast Hit					No Blast Hit
Hv 999 contig		-1.11375	1.78622e-05	na	-1.83103	4.71374e-07	DOWN	-1.48131	3.0427e-07	na		No Blast Hit					No Blast Hit
Hv 3326	942	1.46438	2.70413e-06	na	-2.38067	2.30297e-07	DOWN	-1.20157	2.00439e-07	na	dbmo:Bmb018754	chymotrypsin	43	205.297	3e-51	Bombyx mori	Serine Peptidases	Family S1: chymotrypsin family	E3.4.21.1; chymotrypsin [EC:3.4.21.1]
Hv 2600	385	-1.3132	0.0124794	na	-1.54611	0.00055911	DOWN	-1.12416	1.02769e-05	na	XP_001812083	similar to monocarboxylate transporter	34	77.0258	5e-13	Tribolium castaneum	Transporter	Organic transporter
Hv 295	1019	1.22378	3.89399e-05	na	-1.62437	5.04507e-05	DOWN	-1.46301	0.000427494	na	XP_001963599	GF20203	34	157.918	1e-36	Drosophila ananassae	Unclassifed	Unclassifed
Hv 800	875	-1.14386	0.00190175	na	-1.60153	1.77922e-05	DOWN	-1.44926	1.88982e-05	na	dbmo:Bmb033357	dbmo:Bmb033358	43	110.153	1e-22	Bombyx mori	Unclassifed	Unclassifed
Hv 953	867	-1.13321	3.06738e-05	na	-1.65104	0.000222619	DOWN	-1.46863	3.05648e-06	na	dbmo:Bmb021806	dbmo:Bmb021807	57	75.8702	2e-12	Bombyx mori	Unclassifed	Unclassifed
Hv 1805	860	1.36232	6.36841e-05	na	-1.53398	1.91862e-05	DOWN	1.09836	6.72136e-05	na	XP_001601553	similar to GA10497-PA	57	130.183	2e-28	Nasonia vitripennis	Unclassifed	Unclassifed
Hv 2555	1065	1.13738	0.000761832	na	-1.80769	2.85514e-06	DOWN	-1.33583	1.42751e-06	na	dbmo:Bmb034822	dbmo:Bmb034823	66	75.8702	3e-12	Bombyx mori	Unclassifed	Unclassifed
Hv 2726	1028	-1.31236	0.00315655	na	-1.55838	0.000366593	DOWN	-1.47931	0.000122869	na	XP_969618	similar to CG3106 CG3106-PA	25	91.6633	9e-17	Tribolium castaneum	Unclassifed	Unclassifed
Hv 2901	907	-1.13818	0.000394088	na	-1.59624	1.69767e-05	DOWN	-1.48955	1.10155e-05	na	ABK22882	unknown	27	73.559	2e-11	Picea sitchensis	Unclassifed	Unclassifed
Hv 3094	1027	0	1	na	-1.71439	0.000342472	DOWN	-1.3552	0.00125227	na	XP_623703	similar to CG14209-PD, isoform D isoform 1	61	115.161	8e-24	Apis mellifera	Unclassifed	Unclassifed
Hv 4025	805	-1.07098	1	na	-1.59555	1.71036e-05	DOWN	-1.46749	1.4105e-05	na	XP_001689211	AGAP009051-PA	38	89.3521	3e-16	Anopheles gambiae str. PEST	Unclassifed	Unclassifed
Hv 1757 contig	1200	1.41169	0.000956169	na	-1.56251	3.33375e-06	DOWN	-1.23754	2.41828e-05	na	XP_001965498	GF22424	25	143.665	3e-32	Drosophila ananassae	Unclassifed	Unclassifed
Hv 3255	820	-1.48305	0.00154165	na	-1.63011	1.60592e-05	DOWN	-1.46114	7.975e-05	na	dbmo:Bmb026300		62	333.569	6e-90	Bombyx mori	Unclassified
Hv 1081	-	0	1	na	0	1	DOWN	0	1	na
Hv 2137	-	1.14226	0.000527594	na	-1.62663	5.91203e-05	DOWN	-1.46081	3.93637e-05	na
Hv 4043	-	0	1	na	-1.52681	0.033674	DOWN	0	1	na
Hv 4524	-	-1.04795	0.112114	na	-1.54794	2.67505e-05	DOWN	-1.49531	0.000171732	na
Hv 4901	-	0	1	na	-1.75588	0.0241654	DOWN	0	1	na
Hv 194	781	-1.2495	2.51376e-06	na	-1.3002	3.1839e-05	na	-1.64852	0.000110867	DOWN	AAK52066	actin	99	331.643	3e-89	Heliothis virescens	Cellular Processes	Cell Communication	Adherens junction	ACTB_G1; actin beta/gamma 1
Hv 194	781	-1.2495	2.51376e-06	na	-1.3002	3.1839e-05	na	-1.64852	0.000110867	DOWN	AAK52066	actin	99	331.643	3e-89	Heliothis virescens	Cellular Processes	Cell Communication	Focal adhesion	ACTB_G1; actin beta/gamma 1
Hv 194	781	-1.2495	2.51376e-06	na	-1.3002	3.1839e-05	na	-1.64852	0.000110867	DOWN	AAK52066	actin	99	331.643	3e-89	Heliothis virescens	Cellular Processes	Cell Communication	Tight junction	ACTB_G1; actin beta/gamma 1
Hv 194	781	-1.2495	2.51376e-06	na	-1.3002	3.1839e-05	na	-1.64852	0.000110867	DOWN	AAK52066	actin	99	331.643	3e-89	Heliothis virescens	Cellular Processes	Cell Motility	Regulation of actin cytoskeleton	ACTB_G1; actin beta/gamma 1
Hv 3944	985	-1.17542	0.000834108	na	-1.3618	0.000228271	na	-1.56408	0.000150756	DOWN	XP_001951281	similar to myosin 15A	29	96.6709	3e-18	Acyrthosiphon pisum	Cellular Processes	Cytoskeleton related
Hv 3601	962	-1.17669	0.00891092	na	-1.11346	0.000141843	na	-1.51547	0.000694969	DOWN	XP_967091	similar to Juvenile hormone-inducible protein, putative	26	142.895	3e-32	Tribolium castaneum	Cellular Processes	Growth and Development
Hv 194	781	-1.2495	2.51376e-06	na	-1.3002	3.1839e-05	na	-1.64852	0.000110867	DOWN	AAK52066	actin	99	331.643	3e-89	Heliothis virescens	Cellular Processes	Immune System	Leukocyte transendothelial migration	ACTB_G1; actin beta/gamma 1
Hv 1618	737	1.02022	0.0123913	na	-1.09353	0.000577873	na	-1.64804	5.62162e-06	DOWN	XP_001921903	similar to multiple C2 domains, transmembrane 1, partial	33	71.2478	7e-11	Danio rerio	Environmental Information Processing	Signaling
Hv 2548 contig	1107	-1.01126	0.000268839	na	-1.43107	1.31462e-09	na	-1.51967	1.08588e-06	DOWN	XP_975147	similar to leucine-rich transmembrane protein	32	140.584	2e-31	Tribolium castaneum	Environmental Information Processing	Signaling
Hv 2084	1013	-1.34184	0.00426781	na	-1.26701	1.31108e-05	na	-1.652	0.000213046	DOWN	XP_001850917	synaptic vesicle glycoprotein 2B	33	152.525	4e-35	Culex quinquefasciatus	Environmental Information Processing	Signalling
Hv 4559 contig	1383	-1.40231	0.000116255	na	-1.40216	1.43871e-07	na	-2.09117	6.41858e-08	DOWN	ABH01082	esterase	42	353.214	3e-95	Sesamia nonagrioides	Enzyme	hydrolases
Hv 4322	971	-1.09926	0.0345792	na	-1.20943	0.000344493	na	-1.51429	4.92175e-05	DOWN	dbmo:Bmb011530	autophagy-related protein 17	48	226.868	1e-57	Bombyx mori	Genetic Information Processing	Folding, Sorting and Degradation	Regulation of autophagy	ATG17; autophagy-related protein 17
Hv 2622	1119	-1.45932	0.0198305	na	-1.236	0.00266425	na	-1.62785	6.29932e-05	DOWN	dbmo:Bmb007229	ribonuclease P protein component	52	253.447	1e-65	Bombyx mori	Genetic Information Processing	Translation	Other translation proteins	RNPA; ribonuclease P protein component [EC:3.1.26.5]
Hv 194	781	-1.2495	2.51376e-06	na	-1.3002	3.1839e-05	na	-1.64852	0.000110867	DOWN	AAK52066	actin	99	331.643	3e-89	Heliothis virescens	Human Diseases	Infectious Diseases	Vibrio cholerae infection	ACTB_G1; actin beta/gamma 1
Hv 376 contig	1014	-1.12962	2.61901e-06	na	-1.20571	2.90164e-06	na	-1.92567	5.47911e-09	DOWN	XP_317868	AGAP011435-PA	43	267.7	9e-70	Anopheles gambiae str. PEST	Hydrolases	Acting on peptide bonds (peptidases)	Metallocarboxypeptidases	3.4.17.15 carboxypeptidase A2
Hv 1426	1091	-1.15522	0.000680283	na	-1.47937	1.76831e-05	na	-1.84742	5.83075e-05	DOWN	XP_001861323	conserved hypothetical protein	47	171.785	8e-41	Culex quinquefasciatus	Hypothetical protein	Unclassifed
Hv 1978 contig	1011	-1.3048	5.53442e-10	na	-1.45595	3.13659e-08	na	-1.91839	1.61422e-10	DOWN	XP_001654532	hypothetical protein AaeL_AAEL010416	30	100.908	1e-19	Aedes aegypti	Hypothetical protein	Unclassifed
Hv 2597 contig	1118	-1.13548	5.52928e-06	na	-1.24461	1.28458e-09	na	-1.55666	2.54155e-11	DOWN	XP_001656195	hypothetical protein AaeL_AAEL012685	31	147.902	1e-33	Aedes aegypti	Hypothetical protein	Unclassifed
Hv 3396	1055	-1.35158	0.000125775	na	-1.46504	0.000107931	na	-1.81319	2.67248e-05	DOWN	XP_624582	similar to CG8389-PA, isoform A	40	173.711	2e-41	Apis mellifera	Major Facilitator Superfamily (MFS)	Sugar transporters	Fucose:H symporter (FHS) family [TC:2.A.1.7]	FUCP; MFS transporter, FHS family, L-fucose permease
Hv 1752 contig	1054	-1.29697	3.61717e-07	na	-1.3581	3.302e-07	na	-1.73495	8.44541e-09	DOWN	dame:33265	ENSAPMG00000000981; MFS transporter, FHS family, L-fucose permease	35	171.4	6e-41	Apis mellifera	Major Facilitator Superfamily (MFS)	Sugar transporters	Fucose:H symporter (FHS) family [TC:2.A.1.7]	FUCP; MFS transporter, FHS family, L-fucose permease
Hv 3534	999	-1.17958	8.00855e-06	na	-1.42661	8.05423e-08	na	-1.55841	3.13653e-05	DOWN	XP_972484	similar to CG9518 CG9518-PA	44	242.662	5e-63	Tribolium castaneum	Metabolism	Amino Acid Metabolism	Glycine, serine and threonine Metabolism	E1.1.99.1, betA; choline dehydrogenase [EC:1.1.99.1]
Hv 3481 contig	641	-1.10672	0.00082677	na	-1.49178	1.76651e-05	na	-1.87751	5.78501e-08	DOWN	dbmo:Bmb003620	3-phosphoshikimate 1-carboxyvinyltransferase	42	138.272	2e-31	Bombyx mori	Metabolism	Amino Acid Metabolism	Phenylalanine, tyrosine and tryptophan biosynthesis	E2.5.1.19, aroA; 3-phosphoshikimate 1-carboxyvinyltransferase [EC:2.5.1.19]
Hv 2587	986	1.08145	0.000617535	na	-1.25733	1.47237e-05	na	-1.76506	5.70154e-05	DOWN	dbmo:Bmb031482	dihydroxy-acid dehydratase	44	277.33	7e-73	Bombyx mori	Metabolism	Amino Acid Metabolism	Valine, leucine and isoleucine biosynthesis	E4.2.1.9, ilvD; dihydroxy-acid dehydratase [EC:4.2.1.9]
Hv 2873	1059	1.03188	0.00626655	na	-1.45217	3.03905e-05	na	-1.62793	3.11622e-05	DOWN	dbmo:Bmb031482	dihydroxy-acid dehydratase	41	257.299	8e-67	Bombyx mori	Metabolism	Amino Acid Metabolism	Valine, leucine and isoleucine biosynthesis	E4.2.1.9, ilvD; dihydroxy-acid dehydratase [EC:4.2.1.9]
Hv 3772	840	-1.33096	0.000796473	na	-1.3855	0.000188216	na	-1.52131	5.36082e-05	DOWN	XP_001662691	atpase, class vi, type 11c	47	234.572	6e-60	Aedes aegypti	Metabolism	Energy Metabolism	ATPases	E3.6.3.8; Ca2+transporting ATPase [EC:3.6.3.8]
Hv 2773	845	-1.32274	0.0074658	na	-1.49359	5.59778e-06	na	-1.61942	0.000201357	DOWN	XP_001651048	carbonic anhydrase	42	210.305	1e-52	Aedes aegypti	Metabolism	Energy Metabolism	Nitrogen Metabolism	E4.2.1.1; carbonic anhydrase [EC:4.2.1.1]
Hv 4306 contig	930	-1.17881	9.05033e-05	na	-1.30325	1.82574e-06	na	-1.58817	4.22796e-08	DOWN	XP_001651048	carbonic anhydrase	42	209.92	2e-52	Aedes aegypti	Metabolism	Energy Metabolism	Nitrogen Metabolism	E4.2.1.1; carbonic anhydrase [EC:4.2.1.1]
Hv 333	961	-1.02874	0.000334499	na	-1.33605	0.000713334	na	-1.60874	1.48545e-05	DOWN	XP_968475	similar to CG3812 CG3812-PA	42	199.904	2e-49	Tribolium castaneum	Metabolism	Lipid Metabolism	Ether lipid Metabolism	E2.3.1.51, plsC; 1-acyl-sn-glycerol-3-phosphate acyltransferase [EC:2.3.1.51]
Hv 333	961	-1.02874	0.000334499	na	-1.33605	0.000713334	na	-1.60874	1.48545e-05	DOWN	XP_968475	similar to CG3812 CG3812-PA	42	199.904	2e-49	Tribolium castaneum	Metabolism	Lipid Metabolism	Glycerolipid Metabolism	E2.3.1.51, plsC; 1-acyl-sn-glycerol-3-phosphate acyltransferase [EC:2.3.1.51]
Hv 333	961	-1.02874	0.000334499	na	-1.33605	0.000713334	na	-1.60874	1.48545e-05	DOWN	XP_968475	similar to CG3812 CG3812-PA	42	199.904	2e-49	Tribolium castaneum	Metabolism	Lipid Metabolism	Glycerophospholipid Metabolism	E2.3.1.51, plsC; 1-acyl-sn-glycerol-3-phosphate acyltransferase [EC:2.3.1.51]
Hv 1852	983	-1.13337	0.00165571	na	-1.03815	0.000142088	na	-1.53009	5.25697e-05	DOWN	XP_320537	AGAP011994-PA	64	260.381	1e-67	Anopheles gambiae str. PEST	Metabolism	Metabolism of Cofactors and Vitamins	Pantothenate and CoA biosynthesis	E4.1.1.36; phosphopantothenoylcysteine decarboxylase [EC:4.1.1.36]
Hv 2587	986	1.08145	0.000617535	na	-1.25733	1.47237e-05	na	-1.76506	5.70154e-05	DOWN	dbmo:Bmb031482	dihydroxy-acid dehydratase	44	277.33	7e-73	Bombyx mori	Metabolism	Metabolism of Cofactors and Vitamins	Pantothenate and CoA biosynthesis	E4.2.1.9, ilvD; dihydroxy-acid dehydratase [EC:4.2.1.9]
Hv 2873	1059	1.03188	0.00626655	na	-1.45217	3.03905e-05	na	-1.62793	3.11622e-05	DOWN	dbmo:Bmb031482	dihydroxy-acid dehydratase	41	257.299	8e-67	Bombyx mori	Metabolism	Metabolism of Cofactors and Vitamins	Pantothenate and CoA biosynthesis	E4.2.1.9, ilvD; dihydroxy-acid dehydratase [EC:4.2.1.9]
Hv 2447	990	-1.3002	2.38624e-05	na	-1.32344	0.000322791	na	-1.66507	4.83795e-06	DOWN	XP_001999874	GI22835	57	188.348	7e-46	Drosophila mojavensis	Metabolism	Metabolism of Cofactors and Vitamins	Riboflavin Metabolism	E2.7.1.26; riboflavin kinase [EC:2.7.1.26]
Hv 3990	1023	0	1	na	-1.23719	0.000229879	na	-1.76891	0.00216246	DOWN	XP_971037	similar to GTP:AMP phosphotransferase mitochondrial	66	283.108	2e-74	Tribolium castaneum	Metabolism	Nucleotide Metabolism	Purine Metabolism	E2.7.4.3, adk; adenylate kinase [EC:2.7.4.3]
Hv 2059	962	-1.26341	0.000191658	na	-1.15537	0.00165561	na	-1.89119	0.000172199	DOWN	AAY55308	IP12506p/E3.4.16.-/carboxypeptidase	29	114.775	9e-24	Drosophila melanogaster	Metabolism	Other amino acid Metabolism
Hv 2280	1031	-1.37583	0.000119713	na	-1.38379	1.14213e-05	na	-1.68056	1.40745e-06	DOWN	XP_001660494	dimeric dihydrodiol dehydrogenase	42	272.707	3e-71	Aedes aegypti	Metabolism	Xenobiotics Biodegradation and Metabolism	Metabolism of xenobiotics by cytochrome P450	E1.3.1.20; trans-1,2-dihydrobenzene-1,2-diol dehydrogenase [EC:1.3.1.20]
Hv 4540	906	-1.23843	0.0137257	na	-1.3032	0.00160631	na	-1.80348	4.25548e-06	DOWN	ABD85119	juvenile hormone epoxide hydrolase	50	256.144	2e-66	Spodoptera exigua	Metabolism	Xenobiotics Biodegradation and Metabolism	Metabolism of xenobiotics by cytochrome P450	E3.3.2.9, EPHX1; microsomal epoxide hydrolase [EC:3.3.2.9]
Hv 4091 contig	1510	-1.27473	3.82704e-06	na	-1.46864	5.59644e-10	na	-1.58013	1.5222e-07	DOWN	dbmo:Bmb011678	microsomal epoxide hydrolase	47	434.876	5e-120	Bombyx mori	Metabolism	Xenobiotics Biodegradation and Metabolism	Metabolism of xenobiotics by cytochrome P450	E3.3.2.9, EPHX1; microsomal epoxide hydrolase [EC:3.3.2.9]
Hv 376 contig	1014	-1.12962	2.61901e-06	na	-1.20571	2.90164e-06	na	-1.92567	5.47911e-09	DOWN	XP_317868	AGAP011435-PA	43	267.7	9e-70	Anopheles gambiae str. PEST	Metallo Peptidases	Family M14: carboxypeptidase A family	E3.4.17.15, CPA2; carboxypeptidase A2 [EC:3.4.17.15]
Hv 914		-1.29968	0.000142799	na	-1.28193	0.000186908	na	-1.74576	3.45345e-06	DOWN		No Blast Hit					No Blast Hit
Hv 1547		-1.12964	3.34545e-05	na	-1.33027	9.09133e-06	na	-1.51469	7.44883e-08	DOWN		No Blast Hit					No Blast Hit
Hv 1630		-1.20969	0.00149755	na	-1.14442	6.48982e-06	na	-1.88394	4.14406e-05	DOWN		No Blast Hit					No Blast Hit
Hv 1654		1.31866	0.0119007	na	-1.33511	0.000211101	na	-2.16788	0.000174609	DOWN		No Blast Hit					No Blast Hit
Hv 1768		-1.03791	0.000353348	na	-1.41259	1.55671e-05	na	-1.53889	7.92379e-06	DOWN		No Blast Hit					No Blast Hit
Hv 2301		0	1	na	-1.01123	3.62685e-05	na	-1.51121	0.00115614	DOWN		No Blast Hit					No Blast Hit
Hv 2418		1.06167	0.00100949	na	-1.24906	0.000202268	na	-1.583	2.16157e-06	DOWN		No Blast Hit					No Blast Hit
Hv 3346		-1.00023	1.11916e-06	na	-1.45432	2.63284e-08	na	-1.50266	2.02974e-07	DOWN		No Blast Hit					No Blast Hit
Hv 3498		-1.04492	1	na	-1.19677	0.0136202	na	-1.71757	0.00011036	DOWN		No Blast Hit					No Blast Hit
Hv 3698		1.05126	1.14171e-05	na	-1.42582	9.56852e-07	na	-1.54922	2.0139e-07	DOWN		No Blast Hit					No Blast Hit
Hv 4387		-1.31491	0.00557082	na	-1.48878	3.25915e-05	na	-1.53345	4.11411e-05	DOWN		No Blast Hit					No Blast Hit
Hv 1618	737	1.02022	0.0123913	na	-1.09353	0.000577873	na	-1.64804	5.62162e-06	DOWN	XP_001921903	similar to multiple C2 domains, transmembrane 1, partial	33	71.2478	7e-11	Danio rerio	Transporter	Transport
Hv 282	1009	1.15136	0.000546969	na	-1.34828	0.000978528	na	-1.64652	7.14893e-06	DOWN	ABK24806	unknown	60	436.802	1e-120	Picea sitchensis	Unclassifed	Unclassifed
Hv 1434	989	-1.42169	3.70473e-05	na	-1.27864	3.122e-05	na	-1.58602	5.66712e-06	DOWN	dbmo:Bmb028368	dbmo:Bmb028369	42	166.777	1e-39	Bombyx mori	Unclassifed	Unclassifed
Hv 1440	1005	-1.36785	0.000443417	na	-1.22148	2.40264e-05	na	-1.63276	1.09447e-05	DOWN	XP_001605757	similar to LD02616p	38	174.096	1e-41	Nasonia vitripennis	Unclassifed	Unclassifed
Hv 3053	861	1.06658	0.0323961	na	-1.38856	0.000302813	na	-1.56368	0.000196296	DOWN	dbmo:Bmb010443	dbmo:Bmb010444	57	87.8113	6e-16	Bombyx mori	Unclassifed	Unclassifed
Hv 3757	1001	-1.49946	0.000105555	na	-1.20512	0.00233031	na	-1.55066	2.88187e-05	DOWN	XP_392172	similar to RIKEN cDNA 0610040D20 isoform 1	63	268.855	4e-70	Apis mellifera	Unclassifed	Unclassifed
Hv 4677	1057	-1.05927	0.000336579	na	1.06528	0.00124273	na	-1.68355	0.000333008	DOWN	dbmo:Bmb023429	dbmo:Bmb023430	50	293.123	1e-77	Bombyx mori	Unclassifed	Unclassifed
Hv 4711 contig	985	-1.34023	0.00010469	na	-1.49588	1.30602e-07	na	-1.90345	2.61678e-08	DOWN	ABK26539	unknown	42	210.69	1e-52	Picea sitchensis	Unclassifed	Unclassifed
Hv 4881	1027	-1.65366	1	na	-1.2949	0.00186098	na	-1.50806	0.000302853	DOWN	ZP_03335567	Ankyrin repeat domain protein	34	149.058	5e-34	Wolbachia endosymbiont of Culex quinquefasciatus JHB	Unclassified
Hv 1625	-	0	1	na	-2.05966	1	na	-2.36868	0.00670875	DOWN
Hv 2382	-	0	1	na	-1.22779	9.44007e-05	na	-1.50559	1.17134e-05	DOWN
Hv 73	1001	1.45254	0.0408178	na	1.01967	6.99222e-05	na	1.60902	0.00369776	UP	EEB12976	ankyrin repeat-containing protein, putative	33	103.605	2e-20	Pediculus humanus corporis	Cellular Processes	Cytoskeleton related
Hv 2145	990	2.1923	1	na	1.20971	0.0001502	na	1.63959	0.000343084	UP	XP_001627712	predicted protein	61	193.356	2e-47	Nematostella vectensis	Environmental Information Processing	Signal Transduction	TGF-beta signaling pathway	E2F4_5; E2F transcription factor 4/5
Hv 3458	1016	-1.32014	4.80409e-05	na	-1.01322	4.59825e-05	na	1.62505	0.00102969	UP	NP_001037542	L-threonine dehydrogenase	87	597.045	7e-169	Bombyx mori	Enzymes	Oxidoreductase
Hv 958	978	-1.06491	0.000514211	na	1.29558	7.42189e-05	na	1.51561	3.18632e-05	UP	XP_968539	similar to ovary C/EBPg transcription factor	64	93.9745	2e-17	Tribolium castaneum	Eukaryotic Type	Superclass: Basic domains	Class: Leucine zipper factors (bZIP)	Family: C/EBP-like factors
Hv 3595	943	1.01352	8.28296e-05	na	1.15722	1.10437e-06	na	1.51054	1.616e-05	UP	XP_968456	similar to proteasome alpha 4 subunit	90	432.18	2e-119	Tribolium castaneum	Genetic Information Processing	Folding, Sorting and Degradation	Proteasome	PSMA4; 20S proteasome subunit alpha 3 [EC:3.4.25.1]
Hv 1309	1023	-1.2096	0.00127716	na	1.10786	4.34072e-05	na	1.96216	0.0483872	UP	XP_395655	similar to jumonji domain containing 4 isoform 1	44	208.379	7e-52	Apis mellifera	Genetic Information Processing	Transcription
Hv 4645	1044	1.32864	0.000138662	na	1.35277	3.84512e-05	na	1.85459	3.07099e-06	UP	dbmo:Bmb030210	tryptophanyl-tRNA synthetase	41	140.969	8e-32	Bombyx mori	Genetic Information Processing	Translation	Aminoacyl-tRNA biosynthesis	E6.1.1.2, trpS; tryptophanyl-tRNA synthetase [EC:6.1.1.2]
Hv 449	1033	1.12093	3.46132e-05	na	1.36059	6.60492e-05	na	1.53039	4.92843e-07	UP	XP_001604415	hypothetical protein	83	363.614	1e-98	Nasonia vitripennis	Hypothetical protein	Unclassifed
Hv 2748	1011	1.15257	0.000670769	na	1.25407	1.74518e-05	na	1.54826	0.000593869	UP	NP_001124348	hypothetical protein LOC100174822	45	216.468	2e-54	Bombyx mori	Hypothetical protein	Unclassifed
Hv 4028	1036	1.19964	0.00232249	na	1.46041	0.000293391	na	1.67802	0.000653795	UP	XP_001662516	hypothetical protein AaeL_AAEL012367	30	106.301	4e-21	Aedes aegypti	Hypothetical protein	Unclassifed
Hv 4092 contig	1044	1.49302	5.76701e-07	na	1.49917	5.41131e-09	na	1.51559	3.77231e-10	UP	EEB13805	hypothetical protein Phum_PHUM259320	62	196.052	4e-48	Pediculus humanus corporis	Hypothetical protein	Unclassifed
Hv 1325	978	1.73003	1	na	1.34604	1.16616e-05	na	1.55808	4.21774e-05	UP	XP_974629	similar to alpha methylacyl-coa racemase	54	363.614	1e-98	Tribolium castaneum	Isomerases	Racemases and epimerases	Acting on other compounds	5.1.99.4 alpha-methylacyl-CoA racemase
Hv 212	1005	-1.19086	0.000160122	na	1.49016	1.96877e-07	na	1.56666	3.83303e-06	UP	XP_001659155	adenosylhomocysteinase	81	538.495	3e-151	Aedes aegypti	Metabolism	Amino Acid Metabolism	Methionine Metabolism	E3.3.1.1, ahcY; adenosylhomocysteinase [EC:3.3.1.1]
Hv 4645	1044	1.32864	0.000138662	na	1.35277	3.84512e-05	na	1.85459	3.07099e-06	UP	dbmo:Bmb030210	tryptophanyl-tRNA synthetase	41	140.969	8e-32	Bombyx mori	Metabolism	Amino Acid Metabolism	Tryptophan Metabolism	E6.1.1.2, trpS; tryptophanyl-tRNA synthetase [EC:6.1.1.2]
Hv 2604 contig	1108	1.03947	2.72599e-05	na	1.23685	2.68606e-07	na	1.5913	6.66502e-07	UP	XP_322067	AGAP001101-PA	49	334.339	9e-90	Anopheles gambiae str. PEST	Metabolism	Biosynthesis of Secondary Metabolites	Alkaloid biosynthesis II	E3.1.1.1; carboxylesterase [EC:3.1.1.1]
Hv 2620	621	-1.14356	0.000353104	na	1.21497	2.15895e-05	na	1.67152	1.03391e-05	UP	NP_001040259	Mo-molybdopterin cofactor sulfurase	61	221.476	3e-56	Bombyx mori	Metabolism	Energy Metabolism
Hv 1150	847	0	1	na	1.28387	0.000201135	na	1.57826	0.00036677	UP	XP_966899	similar to GPI-anchored wall transfer protein 1	39	158.303	6e-37	Tribolium castaneum	Metabolism	Glycan Biosynthesis and Metabolism	Glycosylphosphatidylinositol(GPI)-anchor biosynthesis	PIGW; phosphatidylinositol glycan, class W [EC:2.3.-.-]
Hv 1776	982	1.0852	9.73838e-05	na	1.43331	0.000106841	na	0	1	UP	AAF06102	cytochrome P450	91	573.163	1e-165	Helicoverpa zea	Metabolism	Lipid Metabolism	Biosynthesis of steroids	E1.14.13.70, CYP51; cytochrome P450, family 51, subfamily A (sterol 14-demethylase) [EC:1.14.13.70]
Hv 212	1005	-1.19086	0.000160122	na	1.49016	1.96877e-07	na	1.56666	3.83303e-06	UP	XP_001659155	adenosylhomocysteinase	81	538.495	3e-151	Aedes aegypti	Metabolism	Metabolism of Other Amino Acids	Selenoamino acid Metabolism	E3.3.1.1, ahcY; adenosylhomocysteinase [EC:3.3.1.1]
Hv 1285	998	4.85123	0.328057	na	1.39517	0.00015506	na	2.19214	0.0263676	UP	aga:AgaP_AGAP000291	AGAP000291-PA/mitochondrial protein-transporting ATPase	68	70.8626	1e-10	Anopheles gambiae str. PEST	Metabolism	Other enzymes
Hv 2604 contig	1108	1.03947	2.72599e-05	na	1.23685	2.68606e-07	na	1.5913	6.66502e-07	UP	XP_322067	AGAP001101-PA	49	334.339	9e-90	Anopheles gambiae str. PEST	Metabolism	Xenobiotics Biodegradation and Metabolism	Drug Metabolism - Other enzymes	E3.1.1.1; carboxylesterase [EC:3.1.1.1]
Hv 465		1.26975	0.000270659	na	1.21769	0.000111121	na	1.5866	5.44366e-06	UP		No Blast Hit					No Blast Hit
Hv 1145		1.23719	0.000179886	na	1.47636	1.29469e-05	na	1.72317	6.29886e-05	UP		No Blast Hit					No Blast Hit
Hv 1273		1.29432	0.00700829	na	1.43413	2.3787e-05	na	1.52666	1.808e-06	UP		No Blast Hit					No Blast Hit
Hv 1542		2.34107	1	na	1.48631	0.0560482	na	1.64804	0.000556595	UP		No Blast Hit					No Blast Hit
Hv 1803		1.26675	0.00016688	na	1.35037	2.34367e-05	na	1.59246	8.31121e-05	UP		No Blast Hit					No Blast Hit
Hv 1807		-1.14681	1.94483e-05	na	1.09389	0.000218214	na	1.71591	2.11497e-05	UP		No Blast Hit					No Blast Hit
Hv 1970		1.73473	1	na	1.14145	9.17801e-05	na	1.6626	4.52465e-05	UP		No Blast Hit					No Blast Hit
Hv 1989		1.44237	0.00103581	na	1.3846	1.15284e-05	na	1.58213	0.000559402	UP		No Blast Hit					No Blast Hit
Hv 2054		1.1448	1	na	1.26716	0.0049767	na	1.7658	0.0230605	UP		No Blast Hit					No Blast Hit
Hv 2416		1.18468	0.037557	na	1.06107	5.81916e-05	na	1.51455	0.00258419	UP		No Blast Hit					No Blast Hit
Hv 3032		1.39818	0.00213195	na	1.40463	0.000754749	na	1.55286	7.86461e-05	UP		No Blast Hit					No Blast Hit
Hv 3215		0	1	na	1.48885	0.00570807	na	2.21809	0.01911	UP		No Blast Hit					No Blast Hit
Hv 3524		1.35304	1	na	1.49554	0.000634431	na	1.5738	1.76181e-05	UP		No Blast Hit					No Blast Hit
Hv 3647		1.18873	5.53091e-06	na	1.34442	1.07318e-05	na	1.59173	2.61593e-05	UP		No Blast Hit					No Blast Hit
Hv 3708		1.23316	7.27243e-05	na	1.37279	7.43946e-06	na	1.59528	9.68763e-07	UP		No Blast Hit					No Blast Hit
Hv 3798		1.33971	0.00100392	na	1.24344	1.70661e-05	na	1.72586	3.60994e-06	UP		No Blast Hit					No Blast Hit
Hv 4199		-1.28373	0.000154433	na	1.20547	9.72507e-06	na	1.57598	4.47373e-06	UP		No Blast Hit					No Blast Hit
Hv 4567		1.13552	0.00373717	na	1.21401	3.42651e-05	na	1.54547	0.000336906	UP		No Blast Hit					No Blast Hit
Hv 4666		1.43019	6.14225e-05	na	1.18244	7.67765e-06	na	2.20415	8.17305e-06	UP		No Blast Hit					No Blast Hit
Hv 1856	1027	1.20529	3.27173e-05	na	1.47397	2.12693e-05	na	1.53562	6.09092e-05	UP	XP_969342	similar to peptidyl-glycine alpha-amidating monooxygenase	55	327.405	1e-87	Tribolium castaneum	Oxidoreductases	Acting on paired donors, with O2 as oxidant and incorporation or reduction of oxygen. The oxygen incorporated need not be derived from O2	With reduced ascorbate as one donor, and incorporation of one atom of oxygen into the other donor	1.14.17.3 peptidylglycine monooxygenase
Hv 1554	1044	1.33256	0.0127402	na	1.48399	3.4164e-05	na	2.64001	0.000466733	UP	NP_001091765	NADP-dependent oxidoreductase	58	247.669	1e-63	Bombyx mori	Oxidoreductases	Acting on the CH-CH group of donors	With NAD or NADP as acceptor	1.3.1.74 2-alkenal reductase
Hv 1600	995	1.48897	9.02227e-05	na	1.4358	0.000155837	na	1.50945	8.06628e-05	UP	XP_001656392	eukaryotic translation initiation factor 3 subunit	80	135.576	5e-30	Aedes aegypti	Translation Initiation Factors	Initiation factors (eukaryotic)	eIF-3	eIF-32, EIF3S2; translation initiation factor eIF-3 subunit 2
Hv 4571	959	1.19685	0.000265036	na	1.48453	0.000200205	na	1.56389	6.00481e-05	UP	XP_312776	AGAP003089-PA	97	494.967	3e-138	Anopheles gambiae str. PEST	Translation Initiation Factors	Initiation factors (eukaryotic)	eIF-4	eIF-4A, EIF4A; translation initiation factor eIF-4A
Hv 658	932	1.09432	1.79902e-05	na	1.47495	0.00035291	na	1.54224	4.7902e-06	UP	XP_972733	similar to CG7029 CG7029-PC	45	187.963	8e-46	Tribolium castaneum	Unclassifed	Unclassifed
Hv 1416	1001	1.15781	2.60739e-05	na	1.42927	1.51088e-07	na	1.55993	4.49737e-07	UP	XP_001987783	GH19762	56	131.339	1e-28	Drosophila grimshawi	Unclassifed	Unclassifed
Hv 2019	1024	2.64639	0.0953833	na	2.04797	1	na	1.76701	0.00305624	UP	XP_001318162	viral A-type inclusion protein	25	113.235	3e-23	Trichomonas vaginalis G3	Unclassifed	Unclassifed
Hv 2238	939	0	1	na	1.42717	0.000572621	na	1.52912	0.00198262	UP	AAA83261	MNG10	65	299.286	2e-79	Manduca sexta	Unclassifed	Unclassifed
Hv 2283	1012	-1.26756	0.000321524	na	1.47352	0.000148121	na	1.6301	9.8993e-07	UP	XP_001319569	viral A-type inclusion protein	24	82.8037	4e-14	Trichomonas vaginalis G3	Unclassifed	Unclassifed
Hv 3223	1037	1.36852	0.0146421	na	1.10075	0.00142358	na	1.54414	0.0455141	UP	dbmo:Bmb018258	dbmo:Bmb018259	55	213.772	1e-53	Bombyx mori	Unclassifed	Unclassifed
Hv 3675	917	1.34047	8.84118e-05	na	1.47456	1.55035e-05	na	1.65406	9.84072e-06	UP	dbmo:Bmb013218	dbmo:Bmb013219	41	216.083	2e-54	Bombyx mori	Unclassifed	Unclassifed
Hv 3736	835	1.31829	0.0039742	na	1.11815	7.64755e-05	na	1.50202	0.0010233	UP	XP_002076367	GD15439	52	102.834	4e-36	Drosophila simulans	Unclassifed	Unclassifed
Hv 3945	1006	-1.05219	0.00023103	na	1.31058	4.54268e-05	na	1.60363	0.000273102	UP	CAP96832	Pc21g19350	27	71.633	9e-11	Penicillium chrysogenum Wisconsin 54-1255	Unclassifed	Unclassifed
Hv 4060	889	2.31661	1	na	1.93115	0.0658109	na	2.01272	2.82759e-05	UP	dbmo:Bmb002308	dbmo:Bmb002309	58	108.227	5e-22	Bombyx mori	Unclassifed	Unclassifed
Hv 4220	1054	0	1	na	1.49283	0.00973379	na	0	1	UP	XP_973881	similar to AGAP002077-PA	45	276.944	2e-72	Tribolium castaneum	Unclassifed	Unclassifed
Hv 2720	979	-1.25105	9.06837e-05	na	1.12818	1.20499e-05	na	1.5999	1.76094e-05	UP	AAK51547	laminin beta chain	39	226.868	2e-57	Schistocerca gregaria	Unclassified
Hv 5	-	0	1	na	1.43229	0.0151836	na	1.63026	0.0385073	UP
Hv 905	-	0	1	na	1.20512	0.0130444	na	0	1	UP
Hv 1083	-	0	1	na	-1.02036	0.0698326	na	1.66782	0.0469302	UP
Hv 1307	-	0	1	na	0	1	na	1.66565	0.0170844	UP
Hv 3044	-	2.07018	1	na	1.48263	0.000605365	na	1.69295	1.55392e-05	UP
Hv 3668	-	2.19698	1	na	1.46397	1.21363e-05	na	0	1	UP
Hv 3752	-	-1.0199	6.61185e-05	na	1.40003	5.45882e-07	na	1.50559	6.71005e-06	UP
Hv 4823	-	0	1	na	-1.12364	0.0118543	na	0	1	UP
Hv 1619	1032	1.32868	0.00106031	na	1.75844	0.000116524	UP	1.4653	1.00632e-05	na	XP_001633615	predicted protein	73	320.087	3e-107	Nematostella vectensis	Cellular Processes	Cell Communication	Adherens junction	CSNK2A; casein kinase 2, alpha polypeptide [EC:2.7.11.1]
Hv 2879	1070	1.26773	0.000195014	na	1.89082	4.61016e-05	UP	1.37935	1.5415e-05	na	EEB16091	mitogen-activated protein kinase ERK-A, putative	86	483.411	1e-134	Pediculus humanus corporis	Cellular Processes	Cell Communication	Adherens junction	CSNK2A; casein kinase 2, alpha polypeptide [EC:2.7.11.1]
Hv 1619	1032	1.32868	0.00106031	na	1.75844	0.000116524	UP	1.4653	1.00632e-05	na	XP_001633615	predicted protein	73	320.087	3e-107	Nematostella vectensis	Cellular Processes	Cell Communication	Tight junction	CSNK2A; casein kinase 2, alpha polypeptide [EC:2.7.11.1]
Hv 2879	1070	1.26773	0.000195014	na	1.89082	4.61016e-05	UP	1.37935	1.5415e-05	na	EEB16091	mitogen-activated protein kinase ERK-A, putative	86	483.411	1e-134	Pediculus humanus corporis	Cellular Processes	Cell Communication	Tight junction	CSNK2A; casein kinase 2, alpha polypeptide [EC:2.7.11.1]
Hv 4295	949	1.06018	0.000336799	na	1.57628	2.35898e-05	UP	1.07245	5.62486e-05	na	XP_394707	similar to M-phase phosphoprotein 10	45	259.61	2e-67	Apis mellifera	Cellular Processes	Cell cycle
Hv 1854	1019	1.24519	0.0232754	na	1.52668	3.94124e-05	UP	1.14475	0.000765426	na	XP_975229	similar to origin recognition complex subunit	43	280.411	1e-73	Tribolium castaneum	Cellular Processes	Cell Growth and Death	Cell cycle	ORC3; origin recognition complex subunit 3
Hv 1854	1019	1.24519	0.0232754	na	1.52668	3.94124e-05	UP	1.14475	0.000765426	na	XP_975229	similar to origin recognition complex subunit	43	280.411	1e-73	Tribolium castaneum	Cellular Processes	Cell Growth and Death	Cell cycle - yeast	ORC3; origin recognition complex subunit 3
Hv 2778	1076	-1.10118	2.80739e-05	na	1.57387	0.000377842	UP	1.43101	1.82382e-05	na	dbmo:Bmb014776	cell division protein FtsZ	50	203.756	9e-64	Bombyx mori	Cellular Processes	Cell Growth and Death	Cell division	FTSZ; cell division protein FtsZ
Hv 4560	1118	1.24225	2.04667e-05	na	1.54285	2.09194e-07	UP	1.39327	4.99712e-06	na	dbmo:Bmb014776	cell division protein FtsZ	75	454.136	5e-126	Bombyx mori	Cellular Processes	Cell Growth and Death	Cell division	FTSZ; cell division protein FtsZ
Hv 1058	998	1.42968	3.75137e-05	na	1.53086	1.92823e-05	UP	1.24902	6.36402e-05	na	XP_966737	similar to arp2/3 complex 20 kd subunit	86	293.508	2e-77	Tribolium castaneum	Cellular Processes	Cell Motility	Regulation of actin cytoskeleton	ARPC4; actin related protein 2/3 complex, subunit 4
Hv 3275	1085	1.36206	5.79097e-05	na	1.50149	8.35086e-05	UP	1.2547	5.90084e-07	na	NP_001040486	thymosin isoform 1	87	296.204	3e-78	Bombyx mori	Cellular Processes	Cytoskeleton related
Hv 3502 contig	1041	-1.43402	9.69073e-08	na	1.80432	2.11854e-07	UP	1.05157	1.57534e-08	na	NP_001040486	thymosin isoform 1	93	322.398	3e-86	Bombyx mori	Cellular Processes	Cytoskeleton related
Hv 554	1135	0	1	na	1.56714	0.000977568	UP	1.14877	0.000189258	na	XP_001648737	Juvenile hormone-inducible protein, putative	31	155.606	6e-36	Aedes aegypti	Cellular Processes	Growth and development
Hv 1666	1082	-1.01475	2.99389e-05	na	1.5857	4.6047e-05	UP	1.47614	1.6076e-06	na	XP_967091	similar to Juvenile hormone-inducible protein, putative	27	151.754	8e-35	Tribolium castaneum	Cellular Processes	Growth and Development
Hv 4507	899	1.33276	0.00051481	na	1.81824	0.0141529	UP	-1.05741	0.00124155	na	AAD38067	juvenile hormone esterase binding protein	80	416.001	2e-114	Manduca sexta	Cellular Processes	Growth and development
Hv 3785	772	-1.14992	0.00150706	na	1.55688	0.000584404	UP	1.22727	2.50013e-05	na	XP_967903	similar to bystin	55	253.447	1e-65	Tribolium castaneum	Cellular Processes	Immune response
Hv 952	1058	1.19592	0.000114527	na	1.67605	1.00365e-05	UP	1.48351	1.56471e-05	na	XP_966530	similar to mapmodulin-like protein	50	230.335	2e-58	Tribolium castaneum	Cellular Processes	Intercellular movement	cytoskeleton related
Hv 4127	1007	1.53457	1	na	1.53322	0.00290465	UP	1.49991	2.65593e-05	na	XP_001605526	similar to Aspartyl beta-hydroxylase, putative	42	257.684	9e-67	Nasonia vitripennis	Cellular Processes	Peptidyl amino acid modification
Hv 1322	803	1.0891	0.000377109	na	1.67734	1.89664e-05	UP	-1.07552	9.85703e-06	na	XP_001604026	similar to endopeptidase inhibitor-like	69	236.113	2e-60	Nasonia vitripennis	Cellular Processes	Proteinase Inhibitor
Hv 1564	775	1.02527	0.000169114	na	1.85811	8.58083e-05	UP	1.38864	3.76081e-07	na	P82176	metalloproteinase inhibitor protein	50	91.2781	7e-17	Galleria mellonella	Cellular Processes	Proteinase Inhibitor
Hv 1496	961	1.46754	0.000160924	na	1.55755	0.000337564	UP	1.27296	0.00183045	na	XP_975254	CUTA; periplasmic divalent cation tolerance protein	67	166.392	3e-39	Tribolium castaneum	Cellular Processes
Hv 2299	962	1.89451	1	na	1.55781	0.00202062	UP	1.46165	0.000365411	na	dbmo:Bmb006555	outer membrane protein	41	105.916	3e-21	Bombyx mori	Cellular Processes and signaling
Hv 3746	545	-1.24384	0.000114258	na	1.53208	1.07964e-06	UP	1.19679	1.88823e-07	na	XP_975621	similar to Sec61p gamma subunit	73	101.293	3e-20	Tribolium castaneum	Environmental Information Processing	Membrane Transport	Other transporters	SEC61G, SSS1, secE; protein transport protein Sec61 subunit gamma and related proteins
Hv 1102	1088	1.45472	0.000379023	na	1.55598	0.000176731	UP	1.22599	1.13667e-05	na	XP_317781	AGAP007739-PA	96	362.844	2e-98	Anopheles gambiae str. PEST	Environmental Information Processing	Signal Transduction	Wnt signaling pathway	TBL1; transducin (beta)-like 1
Hv 1572	1086	1.45412	2.78706e-05	na	1.65148	0.000191927	UP	1.35189	1.79425e-05	na	XP_317781	AGAP007739-PA	96	361.303	7e-98	Anopheles gambiae str. PEST	Environmental Information Processing	Signal Transduction	Wnt signaling pathway	TBL1; transducin (beta)-like 1
Hv 1619	1032	1.32868	0.00106031	na	1.75844	0.000116524	UP	1.4653	1.00632e-05	na	XP_001633615	predicted protein	73	320.087	3e-107	Nematostella vectensis	Environmental Information Processing	Signal Transduction	Wnt signaling pathway	CSNK2A; casein kinase 2, alpha polypeptide [EC:2.7.11.1]
Hv 2879	1070	1.26773	0.000195014	na	1.89082	4.61016e-05	UP	1.37935	1.5415e-05	na	EEB16091	mitogen-activated protein kinase ERK-A, putative	86	483.411	1e-134	Pediculus humanus corporis	Environmental Information Processing	Signal Transduction	Wnt signaling pathway	CSNK2A; casein kinase 2, alpha polypeptide [EC:2.7.11.1]
Hv 4127	1007	1.53457	1	na	1.53322	0.00290465	UP	1.49991	2.65593e-05	na	XP_001605526	similar to Aspartyl beta-hydroxylase, putative	42	257.684	9e-67	Nasonia vitripennis	Enzymes	Hydrolases
Hv 121	979	1.11392	3.52459e-05	na	1.70977	8.51725e-06	UP	1.20608	3.55154e-06	na	XP_971195	similar to conserved hypothetical protein	40	186.037	3e-45	Tribolium castaneum	Eukaryotic Type	DNA topo-isomerases	TOP1; DNA topoisomerase I [EC:5.99.1.2]
Hv 1591	1082	1.30789	6.91615e-05	na	1.85202	8.28782e-05	UP	1.39893	1.06407e-06	na	XP_001656143	DNA topoisomerase/gyrase	76	421.779	6e-123	Aedes aegypti	Eukaryotic Type	DNA topo-isomerases	TOP2; DNA topoisomerase II [EC:5.99.1.3]
Hv 553	1023	0	1	na	1.58383	0.000482768	UP	1.23514	0.0203023	na	XP_001605782	similar to 80 kda MCM3-associated protein	24	79.7221	4e-13	Nasonia vitripennis	Genetic Information Processing	DNA Replication
Hv 1129	726	-1.12882	1.17731e-05	na	1.53982	0.003855	UP	1.37013	0.000287189	na	ABO26665	signal recognition particle 14kDa	61	108.227	5e-22	Haliotis discus discus	Genetic Information Processing	Folding, Sorting and Degradation	Protein export	SRP14; signal recognition particle, subunit SRP14
Hv 1206	707	1.2351	8.84554e-05	na	1.72439	6.56205e-06	UP	1.27845	6.6227e-05	na	XP_966880	similar to signal peptidase 18 kDa subunit	93	334.339	4e-90	Tribolium castaneum	Genetic Information Processing	Folding, Sorting and Degradation	Protein export	E3.4.21.89, SPASEI, lepB; signal peptidase I [EC:3.4.21.89]
Hv 3701	874	-1.14127	5.49392e-05	na	1.5479	9.23334e-06	UP	1.31243	1.40702e-05	na	XP_966880	similar to signal peptidase 18 kDa subunit	93	334.339	6e-90	Tribolium castaneum	Genetic Information Processing	Folding, Sorting and Degradation	Protein export	E3.4.21.89, SPASEI, lepB; signal peptidase I [EC:3.4.21.89]
Hv 3030	946	1.18121	0.000687925	na	1.75337	0.000579134	UP	1.35771	1.35701e-05	na	XP_001655318	mitochondrial ribosomal protein, L9, putative	43	202.216	4e-50	Aedes aegypti	Genetic Information Processing	Folding, Sorting and Degradation	Protein folding and associated processing	E5.2.1.8; peptidylprolyl isomerase [EC:5.2.1.8]
Hv 4258 contig	985	-1.13208	3.35698e-07	na	1.60722	8.7028e-09	UP	1.00282	8.21476e-10	na	XP_975268	similar to putative peroxiredoxin	81	380.563	9e-104	Tribolium castaneum	Genetic Information Processing	Folding, Sorting and Degradation	Protein folding and associated processing	E1.11.1.15, PRDX, ahpC; peroxiredoxin (alkyl hydroperoxide reductase subunit C) [EC:1.11.1.15]
Hv 3947	1013	-1.02397	0.000316451	na	1.50922	0.00022397	UP	1.07095	2.05737e-05	na	XP_316306	AGAP006238-PA	73	272.707	3e-71	Anopheles gambiae str. PEST	Genetic Information Processing	Folding, Sorting and Degradation	Ubiquitin mediated proteolysis	UBE2C, UBC11; ubiquitin-conjugating enzyme E2 C [EC:6.3.2.19]
Hv 1192	1094	1.12847	2.9443e-05	na	1.51994	2.10127e-06	UP	1.33742	3.10077e-05	na	NP_001040458	prefoldin subunit 3	77	275.789	4e-72	Bombyx mori	Genetic Information Processing	Protein folding
Hv 4847	1120	1.09051	0.000157881	na	1.5721	0.000103738	UP	1.46792	1.12535e-05	na	NP_001040458	prefoldin subunit 3	77	276.559	2e-72	Bombyx mori	Genetic Information Processing	Protein folding
Hv 2359	695	1.04472	7.11695e-05	na	1.51359	3.04103e-06	UP	1.13001	2.83e-07	na	XP_969652	similar to high density lipoprotien binding protein / vigilin	67	173.326	1e-41	Tribolium castaneum	Genetic Information Processing	RNA binding
Hv 92	834	0	1	na	1.64741	0.00960479	UP	1.48559	0.00714807	na	XP_001654544	replication-associated histone mRNA stem loop-binding protein, putative	69	74.7146	8e-12	Aedes aegypti	Genetic Information Processing	RNA binding protein
Hv 1617	1061	0	1	na	1.8539	0.0222462	UP	1.34997	0.000202916	na	XP_001846311	lariat debranching enzyme	65	440.269	1e-121	Culex quinquefasciatus	Genetic Information Processing	Splicing
Hv 743	737	1.34941	6.65749e-05	na	1.73663	3.97656e-05	UP	1.47677	2.09401e-05	na	XP_002011985	GI16673	82	253.447	1e-65	Drosophila mojavensis	Genetic Information Processing	Transcription	Other transcription related proteins	MBF1; putative transcription factor
Hv 4917	1056	0	1	na	1.86097	0.000219777	UP	1.32862	0.000895484	na	XP_393298	similar to PHD finger protein 22	31	102.449	5e-20	Apis mellifera	Genetic Information Processing	Transcription
Hv 572	839	1.05437	6.00888e-06	na	1.50107	4.65669e-05	UP	1.27724	8.92522e-06	na	dbmo:Bmb031987	glycyl-tRNA synthetase beta chain	54	158.688	3e-37	Bombyx mori	Genetic Information Processing	Translation	Aminoacyl-tRNA biosynthesis	E6.1.1.14B, glyS; glycyl-tRNA synthetase beta chain [EC:6.1.1.14]
Hv 2629	1051	-1.01395	1.02368e-05	na	1.53892	3.17625e-05	UP	1.48557	1.751e-05	na	XP_971875	similar to ribosomal protein L3e	83	619.772	1e-175	Tribolium castaneum	Genetic Information Processing	Translation	Ribosome	RP-L3e, RPL3; large subunit ribosomal protein L3e
Hv 1335	1085	1.33664	1	na	1.57695	0.000132609	UP	1.47092	6.44504e-05	na	NP_991169	transcriptional adapter 1-like protein/hypothetical protein LOC402899	31	152.91	4e-35	Danio rerio	Genetic Information Processing
Hv 477	1084	0	1	na	1.87842	4.65524e-05	UP	1.49422	0.00691912	na	XP_001380062	hypothetical protein	37	148.673	7e-34	Monodelphis domestica	Heat shock proteins	HSP40 / DNAJ	HSCB, HSC20; molecular Chaperone HscB
Hv 1229	825	-1.06348	8.833e-05	na	1.50544	4.30589e-06	UP	1.08373	0.000178807	na	XP_002066385	GK18125	50	178.718	4e-43	Drosophila willistoni	Human Diseases	Immune Disorders	Systemic lupus erythematosus	LA, SSB; lupus La protein
Hv 3746	545	-1.24384	0.000114258	na	1.53208	1.07964e-06	UP	1.19679	1.88823e-07	na	XP_975621	similar to Sec61p gamma subunit	73	101.293	3e-20	Tribolium castaneum	Human Diseases	Infectious Diseases	Vibrio cholerae infection	SEC61G, SSS1, secE; protein transport protein Sec61 subunit gamma and related proteins
Hv 2589	1050	1.34843	8.52922e-06	na	1.70236	0.0110825	UP	1.32347	3.49676e-06	na	XP_975769	similar to AGAP006099-PA isoform 2	42	271.166	9e-71	Tribolium castaneum	Human Diseases	Neurodegenerative Diseases	Parkinson's disease	QCR2; ubiquinol-cytochrome c reductase core subunit 2 [EC:1.10.2.2]
Hv 3581	1014	1.26513	2.03452e-05	na	1.57178	0.000292008	UP	1.4511	3.19361e-06	na	XP_969966	similar to histidine triad protein member	30	119.783	3e-25	Tribolium castaneum	Hydrolases	3.-	3.-.-	3.-.-.-
Hv 1079	833	1.0918	8.98087e-05	na	1.55859	3.98114e-05	UP	1.40667	2.20162e-05	na	dbmo:Bmb000509	protein-tyrosine phosphatase	54	276.174	1e-72	Bombyx mori	Hydrolases	Acting on ester bonds	Phosphoric-monoester hydrolases	3.1.3.48 protein-tyrosine-phosphatase
Hv 2121	1091	0	1	na	1.5571	0.00216155	UP	1.43288	0.000111945	na	XP_001121624	similar to CG4553-PA	38	138.272	9e-31	Apis mellifera	Hydrolases	Acting on ester bonds	Phosphoric-monoester hydrolases	3.1.3.16 phosphoprotein phosphatase
Hv 3251	945	1.21444	0.000377526	na	1.50401	7.98567e-05	UP	1.48316	7.84996e-08	na	XP_972769	similar to jun activation domain binding protein	86	504.597	4e-141	Tribolium castaneum	Hydrolases	Acting on peptide bonds (peptidases)	Acting on peptide bonds (peptidases)	3.4.-.-
Hv 1138	1047	1.24946	0.0114234	na	1.51418	1.40201e-05	UP	1.26166	3.08914e-06	na	XP_001946393	hypothetical protein	24	77.0258	2e-12	Acyrthosiphon pisum	Hypothetical protein	Unclassifed
Hv 2120	943	0	1	na	1.66391	0.00339706	UP	1.35255	0.0229124	na	XP_001650225	hypothetical protein AaeL_AAEL005036	42	175.637	4e-42	Aedes aegypti	Hypothetical protein	Unclassifed
Hv 2386	945	0	1	na	1.62438	0.000124544	UP	1.3006	0.000337073	na	EEB20027	conserved hypothetical protein	28	120.553	2e-25	Pediculus humanus corporis	Hypothetical protein	Unclassifed
Hv 3122	899	-1.07264	1	na	1.85934	0.00113617	UP	1.12871	5.30307e-05	na	XP_001656941	hypothetical protein AaeL_AAEL003536	43	182.185	1e-57	Aedes aegypti	Hypothetical protein	Unclassifed
Hv 1496	961	1.46754	0.000160924	na	1.55755	0.000337564	UP	1.27296	0.00183045	na	XP_975254	CUTA; periplasmic divalent cation tolerance protein	67	166.392	3e-39	Tribolium castaneum	Inorganic ion transport
Hv 4935 contig	1069	-1.1928	7.10202e-09	na	1.52737	4.97518e-09	UP	1.02793	2.47453e-09	na	XP_971028	similar to CG2852 CG2852-PA	70	261.922	5e-68	Tribolium castaneum	Isomerases	cis-trans-Isomerases	cis-trans Isomerases (only sub-subclass identified to date)	5.2.1.8 peptidylprolyl isomerase
Hv 121	979	1.11392	3.52459e-05	na	1.70977	8.51725e-06	UP	1.20608	3.55154e-06	na	XP_971195	similar to conserved hypothetical protein	40	186.037	3e-45	Tribolium castaneum	Isomerases	Other isomerases	Sole sub-subclass for isomerases that do not belong in the other subclasses	5.99.1.2 DNA topoisomerase
Hv 1591	1082	1.30789	6.91615e-05	na	1.85202	8.28782e-05	UP	1.39893	1.06407e-06	na	XP_001656143	DNA topoisomerase/gyrase	76	421.779	6e-123	Aedes aegypti	Isomerases	Other isomerases	Sole sub-subclass for isomerases that do not belong in the other subclasses	5.99.1.3 DNA topoisomerase (ATP-hydrolysing)
Hv 2840	985	2.11245	0.0548055	na	1.53458	0.0135724	UP	1.00177	1	na	XP_001949995	similar to sugar transporter	27	73.1738	3e-11	Acyrthosiphon pisum	Major Facilitator Superfamily (MFS)	Organic acid transporters	Metabolite:H symporter (MHS) family [TC:2.A.1.6]	KGTP; MFS transporter, MHS family, alpha-ketoglutarate permease
Hv 1095	1089	1.37711	0.00504036	na	1.66998	0.00159436	UP	-1.01817	7.62235e-05	na	EEB12167	monocarboxylate transporter, putative	37	263.077	2e-68	Pediculus humanus corporis	Major Facilitator Superfamily (MFS)	Organic acid transporters	Monocarboxylate porter (MCP) family [TC:2.A.1.13]	SLC16A14; MFS transporter, MCP family, solute carrier family 16 (monocarboxylic acid transporters), member 14
Hv 572	839	1.05437	6.00888e-06	na	1.50107	4.65669e-05	UP	1.27724	8.92522e-06	na	dbmo:Bmb031987	glycyl-tRNA synthetase beta chain	54	158.688	3e-37	Bombyx mori	Metabolism	Amino Acid Metabolism	Glycine, serine and threonine Metabolism	E6.1.1.14B, glyS; glycyl-tRNA synthetase beta chain [EC:6.1.1.14]
Hv 2262	949	-1.06887	8.66229e-05	na	1.73779	2.40991e-05	UP	1.30591	1.61554e-05	na	XP_974274	similar to signal peptidase complex subunit 3	75	278.87	4e-73	Tribolium castaneum	Metabolism	Amino Acid Metabolism	Lysine degradation	E3.4.-.-; [EC:3.4.-.-]
Hv 2087 contig	769	-1.06738	1.07506e-09	na	1.61662	1.42021e-08	UP	1.318	2.78609e-12	na	XP_002010320	GI14750	51	179.489	2e-43	Drosophila mojavensis	Metabolism	Amino Acid Metabolism	Lysine degradation	E3.4.-.-; [EC:3.4.-.-]
Hv 1127	1034	1.43493	0.000251255	na	1.63594	0.00239527	UP	1.27859	3.45252e-06	na	XP_002091083	GE13457	54	287.345	1e-75	Drosophila yakuba	Metabolism	Amino Acid Metabolism	Phenylalanine Metabolism	E3.5.1.4, amiE; amidase [EC:3.5.1.4]
Hv 2314	1041	1.11087	9.89216e-07	na	1.56723	1.861e-05	UP	1.26135	1.74476e-07	na	XP_968281	similar to rab gdp-dissociation inhibitor	89	594.349	4e-168	Tribolium castaneum	Metabolism	Amino Acid Metabolism	Phenylalanine Metabolism	E2.3.1.-; [EC:2.3.1.-]
Hv 1127	1034	1.43493	0.000251255	na	1.63594	0.00239527	UP	1.27859	3.45252e-06	na	XP_002091083	GE13457	54	287.345	1e-75	Drosophila yakuba	Metabolism	Amino Acid Metabolism	Tryptophan Metabolism	E3.5.1.4, amiE; amidase [EC:3.5.1.4]
Hv 2314	1041	1.11087	9.89216e-07	na	1.56723	1.861e-05	UP	1.26135	1.74476e-07	na	XP_968281	similar to rab gdp-dissociation inhibitor	89	594.349	4e-168	Tribolium castaneum	Metabolism	Amino Acid Metabolism	Tyrosine Metabolism	E2.3.1.-; [EC:2.3.1.-]
Hv 1127	1034	1.43493	0.000251255	na	1.63594	0.00239527	UP	1.27859	3.45252e-06	na	XP_002091083	GE13457	54	287.345	1e-75	Drosophila yakuba	Metabolism	Amino Acid Metabolism	Urea cycle and Metabolism of amino groups	E3.5.1.4, amiE; amidase [EC:3.5.1.4]
Hv 1724	1065	0	1	na	1.66162	0.00122161	UP	1.49935	2.8424e-05	na	XP_002098435	GE23951	34	179.104	5e-43	Drosophila yakuba	Metabolism	Biosynthesis of Secondary Metabolites	Alkaloid biosynthesis II	E3.1.1.1; carboxylesterase [EC:3.1.1.1]
Hv 2314	1041	1.11087	9.89216e-07	na	1.56723	1.861e-05	UP	1.26135	1.74476e-07	na	XP_968281	similar to rab gdp-dissociation inhibitor	89	594.349	4e-168	Tribolium castaneum	Metabolism	Biosynthesis of Secondary Metabolites	Alkaloid biosynthesis II	E2.3.1.-; [EC:2.3.1.-]
Hv 2314	1041	1.11087	9.89216e-07	na	1.56723	1.861e-05	UP	1.26135	1.74476e-07	na	XP_968281	similar to rab gdp-dissociation inhibitor	89	594.349	4e-168	Tribolium castaneum	Metabolism	Biosynthesis of Secondary Metabolites	Limonene and pinene degradation	E2.3.1.-; [EC:2.3.1.-]
Hv 1323	1051	0	1	na	1.65414	0.000944199	UP	1.44182	1	na	dbmo:Bmb027791		30	96.6709	2e-18	Bombyx mori	Metabolism	Carbohydrate Metabolism	Fructose and mannose Metabolism	E2.4.1.-; [EC:2.4.1.-]
Hv 3332	1060	1.52729	1	na	1.56308	0.000652848	UP	1.47464	0.000295109	na	XP_312416	AGAP002521-PA	49	235.728	4e-60	Anopheles gambiae str. PEST	Metabolism	Carbohydrate Metabolism	Pentose and glucuronate interconversions	E1.1.1.125, kduD; 2-deoxy-D-gluconate 3-dehydrogenase [EC:1.1.1.125]
Hv 2589	1050	1.34843	8.52922e-06	na	1.70236	0.0110825	UP	1.32347	3.49676e-06	na	XP_975769	similar to AGAP006099-PA isoform 2	42	271.166	9e-71	Tribolium castaneum	Metabolism	Energy Metabolism	Oxidative phosphorylation	QCR2; ubiquinol-cytochrome c reductase core subunit 2 [EC:1.10.2.2]
Hv 647	992	0	1	na	2.12985	0.0195009	UP	0	1	na	XP_308397	AGAP007475-PA	64	315.849	3e-84	Anopheles gambiae str. PEST	Metabolism	Lipid Metabolism	Arachidonic acid Metabolism	E1.1.1.184, CBR; carbonyl reductase (NADPH) [EC:1.1.1.184]
Hv 1880	674	1.18715	1	na	1.54292	0.00825925	UP	1.33661	0.000250789	na	NP_001106229	Mod(mdg4)-heS00531	66	177.178	8e-43	Bombyx mori	Metabolism	Lipid Metabolism	Glycerolipid Metabolism	E3.1.3.4, PPAP2; phosphatidate phosphatase [EC:3.1.3.4]
Hv 1880	674	1.18715	1	na	1.54292	0.00825925	UP	1.33661	0.000250789	na	NP_001106229	Mod(mdg4)-heS00531	66	177.178	8e-43	Bombyx mori	Metabolism	Lipid Metabolism	Glycerophospholipid Metabolism	E3.1.3.4, PPAP2; phosphatidate phosphatase [EC:3.1.3.4]
Hv 2314	1041	1.11087	9.89216e-07	na	1.56723	1.861e-05	UP	1.26135	1.74476e-07	na	XP_968281	similar to rab gdp-dissociation inhibitor	89	594.349	4e-168	Tribolium castaneum	Metabolism	Lipid Metabolism	Glycerophospholipid Metabolism	E2.3.1.-; [EC:2.3.1.-]
Hv 1880	674	1.18715	1	na	1.54292	0.00825925	UP	1.33661	0.000250789	na	NP_001106229	Mod(mdg4)-heS00531	66	177.178	8e-43	Bombyx mori	Metabolism	Lipid Metabolism	Sphingolipid Metabolism	E3.1.3.4, PPAP2; phosphatidate phosphatase [EC:3.1.3.4]
Hv 2262	949	-1.06887	8.66229e-05	na	1.73779	2.40991e-05	UP	1.30591	1.61554e-05	na	XP_974274	similar to signal peptidase complex subunit 3	75	278.87	4e-73	Tribolium castaneum	Metabolism	Metabolism of Cofactors and Vitamins	Biotin Metabolism	E3.4.-.-; [EC:3.4.-.-]
Hv 2087 contig	769	-1.06738	1.07506e-09	na	1.61662	1.42021e-08	UP	1.318	2.78609e-12	na	XP_002010320	GI14750	51	179.489	2e-43	Drosophila mojavensis	Metabolism	Metabolism of Cofactors and Vitamins	Biotin Metabolism	E3.4.-.-; [EC:3.4.-.-]
Hv 1127	1034	1.43493	0.000251255	na	1.63594	0.00239527	UP	1.27859	3.45252e-06	na	XP_002091083	GE13457	54	287.345	1e-75	Drosophila yakuba	Metabolism	Metabolism of Other Amino Acids	Cyanoamino acid Metabolism	E3.5.1.4, amiE; amidase [EC:3.5.1.4]
Hv 520	845	1.30669	3.20041e-05	na	1.64519	6.39899e-07	UP	1.09341	4.04371e-06	na	AAK64362	glutathione-S-transferase-like protein	58	265.774	3e-69	Galleria mellonella	Metabolism	Metabolism of Other Amino Acids	Glutathione Metabolism	E2.5.1.18, gst; glutathione S-transferase [EC:2.5.1.18]
Hv 3868 contig	768	-1.05697	6.00206e-09	na	1.52124	1.37586e-11	UP	1.30372	1.44761e-10	na	AAV31410	glutathione S-transferase-like protein	39	146.747	1e-33	Toxoptera citricida	Metabolism	Metabolism of Other Amino Acids	Glutathione Metabolism	E2.5.1.18, gst; glutathione S-transferase [EC:2.5.1.18]
Hv 1264	1063	1.37378	0.000728932	na	1.56582	0.000280222	UP	1.37289	1.08566e-06	na	XP_001648130	helicase	67	416.001	2e-114	Aedes aegypti	Metabolism	Nucleotide Metabolism	Purine Metabolism	E3.6.1.3; adenosinetriphosphatase [EC:3.6.1.3]
Hv 3358	806	2.8188	0.0619849	na	1.8026	6.15981e-05	UP	1.41442	8.03773e-05	na	XP_002042380	GM13317	59	171.4	6e-41	Drosophila sechellia	Metabolism	Nucleotide Metabolism	Purine Metabolism	E3.6.1.3; adenosinetriphosphatase [EC:3.6.1.3]
Hv 2775 contig	906	1.87679	1	na	1.55151	3.23827e-06	UP	1.28508	4.42039e-06	na	XP_312236	AGAP002687-PA	35	126.331	3e-27	Anopheles gambiae str. PEST	Metabolism	Nucleotide Metabolism	Purine Metabolism	E3.6.1.3; adenosinetriphosphatase [EC:3.6.1.3]
Hv 1324	1010	0	1	na	1.54242	0.00191869	UP	1.26377	0.00013649	na	XP_311461	AGAP010483-PA/ E3.1.13.-	60	318.931	3e-85	Anopheles gambiae str. PEST	Metabolism	Other enzymes
Hv 2314	1041	1.11087	9.89216e-07	na	1.56723	1.861e-05	UP	1.26135	1.74476e-07	na	XP_968281	similar to rab gdp-dissociation inhibitor	89	594.349	4e-168	Tribolium castaneum	Metabolism	Xenobiotics Biodegradation and Metabolism	1- and 2-Methylnaphthalene degradation	E2.3.1.-; [EC:2.3.1.-]
Hv 1127	1034	1.43493	0.000251255	na	1.63594	0.00239527	UP	1.27859	3.45252e-06	na	XP_002091083	GE13457	54	287.345	1e-75	Drosophila yakuba	Metabolism	Xenobiotics Biodegradation and Metabolism	Benzoate degradation via CoA ligation	E3.5.1.4, amiE; amidase [EC:3.5.1.4]
Hv 2314	1041	1.11087	9.89216e-07	na	1.56723	1.861e-05	UP	1.26135	1.74476e-07	na	XP_968281	similar to rab gdp-dissociation inhibitor	89	594.349	4e-168	Tribolium castaneum	Metabolism	Xenobiotics Biodegradation and Metabolism	Benzoate degradation via CoA ligation	E2.3.1.-; [EC:2.3.1.-]
Hv 520	845	1.30669	3.20041e-05	na	1.64519	6.39899e-07	UP	1.09341	4.04371e-06	na	AAK64362	glutathione-S-transferase-like protein	58	265.774	3e-69	Galleria mellonella	Metabolism	Xenobiotics Biodegradation and Metabolism	Drug Metabolism - cytochrome P450	E2.5.1.18, gst; glutathione S-transferase [EC:2.5.1.18]
Hv 3868 contig	768	-1.05697	6.00206e-09	na	1.52124	1.37586e-11	UP	1.30372	1.44761e-10	na	AAV31410	glutathione S-transferase-like protein	39	146.747	1e-33	Toxoptera citricida	Metabolism	Xenobiotics Biodegradation and Metabolism	Drug Metabolism - cytochrome P450	E2.5.1.18, gst; glutathione S-transferase [EC:2.5.1.18]
Hv 1724	1065	0	1	na	1.66162	0.00122161	UP	1.49935	2.8424e-05	na	XP_002098435	GE23951	34	179.104	5e-43	Drosophila yakuba	Metabolism	Xenobiotics Biodegradation and Metabolism	Drug Metabolism - Other enzymes	E3.1.1.1; carboxylesterase [EC:3.1.1.1]
Hv 2314	1041	1.11087	9.89216e-07	na	1.56723	1.861e-05	UP	1.26135	1.74476e-07	na	XP_968281	similar to rab gdp-dissociation inhibitor	89	594.349	4e-168	Tribolium castaneum	Metabolism	Xenobiotics Biodegradation and Metabolism	Ethylbenzene degradation	E2.3.1.-; [EC:2.3.1.-]
Hv 520	845	1.30669	3.20041e-05	na	1.64519	6.39899e-07	UP	1.09341	4.04371e-06	na	AAK64362	glutathione-S-transferase-like protein	58	265.774	3e-69	Galleria mellonella	Metabolism	Xenobiotics Biodegradation and Metabolism	Metabolism of xenobiotics by cytochrome P450	E2.5.1.18, gst; glutathione S-transferase [EC:2.5.1.18]
Hv 3868 contig	768	-1.05697	6.00206e-09	na	1.52124	1.37586e-11	UP	1.30372	1.44761e-10	na	AAV31410	glutathione S-transferase-like protein	39	146.747	1e-33	Toxoptera citricida	Metabolism	Xenobiotics Biodegradation and Metabolism	Metabolism of xenobiotics by cytochrome P450	E2.5.1.18, gst; glutathione S-transferase [EC:2.5.1.18]
Hv 1127	1034	1.43493	0.000251255	na	1.63594	0.00239527	UP	1.27859	3.45252e-06	na	XP_002091083	GE13457	54	287.345	1e-75	Drosophila yakuba	Metabolism	Xenobiotics Biodegradation and Metabolism	Styrene degradation	E3.5.1.4, amiE; amidase [EC:3.5.1.4]
Hv 1496	961	1.46754	0.000160924	na	1.55755	0.000337564	UP	1.27296	0.00183045	na	XP_975254	CUTA; periplasmic divalent cation tolerance protein	67	166.392	3e-39	Tribolium castaneum	Metabolism
Hv 3251	945	1.21444	0.000377526	na	1.50401	7.98567e-05	UP	1.48316	7.84996e-08	na	XP_972769	similar to jun activation domain binding protein	86	504.597	4e-141	Tribolium castaneum	Metallo Peptidases	Family M67	COPS5; COP9 signalosome complex subunit 5 [EC:3.4.-.-]
Hv 86		0	1	na	1.53251	0.0459358	UP	0	1	na		No Blast Hit					No Blast Hit
Hv 301		0	1	na	1.61324	4.20485e-05	UP	1.30664	0.000663881	na		No Blast Hit					No Blast Hit
Hv 524		0	1	na	1.72374	0.0294751	UP	0	1	na		No Blast Hit					No Blast Hit
Hv 596		2.51331	1	na	1.74836	0.000230118	UP	0	1	na		No Blast Hit					No Blast Hit
Hv 659		0	1	na	1.61681	3.29329e-06	UP	1.42897	0.000363286	na		No Blast Hit					No Blast Hit
Hv 763		0	1	na	1.7582	0.000668513	UP	0	1	na		No Blast Hit					No Blast Hit
Hv 807		1.4953	4.87974e-05	na	1.52892	0.000128123	UP	1.12566	0.00032536	na		No Blast Hit					No Blast Hit
Hv 907		-1.12199	6.17536e-05	na	1.66181	1.5275e-05	UP	1.4454	4.14329e-06	na		No Blast Hit					No Blast Hit
Hv 915		1.08633	0.00116348	na	1.67327	0.000177933	UP	1.26687	0.000275371	na		No Blast Hit					No Blast Hit
Hv 1011		1.18388	0.000588733	na	1.70265	1.09253e-05	UP	-1.0184	7.45871e-05	na		No Blast Hit					No Blast Hit
Hv 1162		0	1	na	1.85593	0.00930672	UP	1.64761	1	na		No Blast Hit					No Blast Hit
Hv 1315		1.18343	9.65964e-05	na	1.74357	0.000350817	UP	1.23386	1.01987e-05	na		No Blast Hit					No Blast Hit
Hv 1437		3.59825	1	na	2.47824	0.00656105	UP	2.54052	1	na		No Blast Hit					No Blast Hit
Hv 1620		0	1	na	0	1	UP	1.28575	0.0262527	na		No Blast Hit					No Blast Hit
Hv 1861		0	1	na	1.52999	0.0336487	UP	0	1	na		No Blast Hit					No Blast Hit
Hv 2140		0	1	na	1.59292	3.80981e-05	UP	1.46611	0.000561214	na		No Blast Hit					No Blast Hit
Hv 2353		1.1967	0.000266117	na	1.57939	0.000358982	UP	1.18118	0.000137565	na		No Blast Hit					No Blast Hit
Hv 2364		0	1	na	1.58313	0.00986306	UP	1.70042	1	na		No Blast Hit					No Blast Hit
Hv 2538		0	1	na	1.84581	0.0147122	UP	0	1	na		No Blast Hit					No Blast Hit
Hv 2986		0	1	na	1.53009	0.00640675	UP	0	1	na		No Blast Hit					No Blast Hit
Hv 3163		0	1	na	1.57156	0.000145127	UP	1.36823	0.00319794	na		No Blast Hit					No Blast Hit
Hv 4241		1.66051	1	na	1.59575	0.0013984	UP	1.22672	1	na		No Blast Hit					No Blast Hit
Hv 4478		1.99732	1	na	1.70111	0.000115555	UP	1.2473	1.15492e-05	na		No Blast Hit					No Blast Hit
Hv 4968		-1.21806	0.0119291	na	1.75375	0.000263881	UP	1.30356	0.0350171	na		No Blast Hit					No Blast Hit
Hv 4271 contig		-1.0117	6.69352e-09	na	1.61056	1.2734e-08	UP	1.14333	9.36698e-09	na		No Blast Hit					No Blast Hit
Hv 4935 contig	1069	-1.1928	7.10202e-09	na	1.52737	4.97518e-09	UP	1.02793	2.47453e-09	na	XP_971028	similar to CG2852 CG2852-PA	70	261.922	5e-68	Tribolium castaneum	Protein folding catalysts	Peptidyl prolyl isomerase	Cyclophilin	PPIB; peptidyl-prolyl cis-trans isomerase B (cyclophilin B) [EC:5.2.1.8]
Hv 1496	961	1.46754	0.000160924	na	1.55755	0.000337564	UP	1.27296	0.00183045	na	XP_975254	CUTA; periplasmic divalent cation tolerance protein	67	166.392	3e-39	Tribolium castaneum	Signaling transduction
Hv 91	1022	1.54534	1	na	1.89134	0.00363014	UP	1.23573	0.000264146	na	XP_002061794	GK17000	78	303.523	2e-80	Drosophila willistoni	Small (Monomeric) G-proteins	Arf/Sar Family	Arl5	ARL5B; ADP-ribosylation factor-like 5B
Hv 2336 contig	1089	1.45821	4.18492e-07	na	1.58514	2.15684e-11	UP	1.42998	2.51914e-09	na	dbmo:Bmb012120	GTP-binding nuclear protein Ran	98	440.269	7e-122	Bombyx mori	Small (Monomeric) G-proteins	Ran Family	Ran	RAN; GTP-binding nuclear protein Ran
Hv 290 contig	923	1.1627	1.98693e-09	na	1.50999	1.47055e-09	UP	1.45737	1.08706e-09	na	XP_973321	similar to 15 kDa selenoprotein	73	231.491	6e-59	Tribolium castaneum	Stress proteins	Antioxidant
Hv 4855	1033	-1.08297	0.000754079	na	1.58514	0.000327718	UP	1.1404	0.000173837	na	XP_001657341	thymidine kinase	56	255.758	4e-66	Aedes aegypti	Transferases	Transferring phosphorus-containing groups	Phosphotransferases with an alcohol group as acceptor	2.7.1.145 deoxynucleoside kinase
Hv 1586	911	1.40273	5.94903e-05	na	1.71608	0.000236934	UP	1.21344	7.03788e-05	na	XP_967161	similar to Eukaryotic initiation factor 1A CG8053-PA	88	227.254	1e-57	Tribolium castaneum	Translation Initiation Factors	Initiation factors (eukaryotic)	eIF-1A	eIF-1A, EIF1A; translation initiation factor eIF-1A
Hv 3125 contig	1098	1.13851	3.06613e-09	na	1.62413	1.65654e-08	UP	1.06007	1.22641e-09	na	XP_966454	similar to eukaryotic translation initiation factor	81	332.798	3e-89	Tribolium castaneum	Translation Initiation Factors	Initiation factors (eukaryotic)	eIF-2	eIF-2B, EIF2S2; translation initiation factor eIF-2 beta subunit
Hv 1340	1034	1.04728	0.00848289	na	1.50099	0.000323489	UP	1.28084	2.09864e-05	na	XP_319025	AGAP009904-PA	47	281.952	5e-74	Anopheles gambiae str. PEST	Translation Initiation Factors	Initiation factors (eukaryotic)	eIF-3	eIF-3Y; translation initiation factor eIF-3 subunit P62
Hv 4542	1048	1.4685	0.00146283	na	1.6358	0.000946741	UP	1.1621	0.000276115	na	EEB15598	Spore germination protein yaaH, putative	44	267.314	1e-69	Pediculus humanus corporis	Transporter	Amino acid transporter
Hv 1584	1092	2.17564	1	na	1.82623	4.29256e-05	UP	1.38746	0.00385405	na	XP_966446	similar to inwardly rectifying k+ channel	45	281.567	7e-74	Tribolium castaneum	Transporter	Ion channel
Hv 169	838	1.40737	1	na	1.52844	0.000559264	UP	1.38253	0.00928837	na	XP_001807993	similar to AGAP002501-PA	47	234.958	5e-60	Tribolium castaneum	Unclassifed	Unclassifed
Hv 476	816	1.72255	1	na	1.59548	0.017595	UP	1.27563	0.00147771	na	dbmo:Bmb034697	dbmo:Bmb034698	68	234.572	4e-60	Bombyx mori	Unclassifed	Unclassifed
Hv 570	701	1.22732	1	na	1.64327	0.000325827	UP	1.33582	8.6362e-06	na	XP_001119891	similar to UPF0315 protein	57	144.05	8e-33	Apis mellifera	Unclassifed	Unclassifed
Hv 630	993	1.54576	1	na	1.62297	0.00406701	UP	0	1	na	XP_316638	AGAP006609-PA	46	298.516	5e-79	Anopheles gambiae str. PEST	Unclassifed	Unclassifed
Hv 744	911	1.27404	0.00152507	na	1.53714	4.20543e-05	UP	1.21297	5.29655e-05	na	XP_970910	similar to ad-003	48	211.075	8e-53	Tribolium castaneum	Unclassifed	Unclassifed
Hv 748	668	0	1	na	1.69657	0.00554861	UP	0	1	na	dbmo:Bmb019461	dbmo:Bmb019462	48	78.9518	2e-13	Bombyx mori	Unclassifed	Unclassifed
Hv 824	1034	1.66659	1	na	1.54624	0.00585908	UP	1.04539	0.0338224	na	XP_309667	AGAP003493-PC	31	168.703	6e-40	Anopheles gambiae str. PEST	Unclassifed	Unclassifed
Hv 929	905	1.38854	0.000271238	na	1.54873	0.00229196	UP	1.24524	5.95359e-05	na	XP_001965122	GF21552	77	362.459	2e-98	Drosophila ananassae	Unclassifed	Unclassifed
Hv 1040	1031	0	1	na	1.68469	0.0107905	UP	1.64382	1	na	dbmo:Bmb022927	dbmo:Bmb022928	44	109.768	2e-22	Bombyx mori	Unclassifed	Unclassifed
Hv 1284	812	1.46139	2.39637e-05	na	1.7624	2.67175e-05	UP	1.3499	0.0175322	na	ABK25550	unknown	78	172.555	3e-41	Picea sitchensis	Unclassifed	Unclassifed
Hv 1525	681	0	1	na	1.68842	0.000900323	UP	0	1	na	XP_001995169	GH23000	64	257.299	6e-67	Drosophila grimshawi	Unclassifed	Unclassifed
Hv 1648	771	1.48745	0.00185069	na	1.57053	0.000391099	UP	1.252	2.52929e-05	na	XP_001121477	similar to bc10 CG4867-PA	84	140.584	1e-31	Apis mellifera	Unclassifed	Unclassifed
Hv 1715	868	1.31563	2.06485e-05	na	1.52175	0.000111696	UP	1.36959	0.000111117	na	ABM55397	putative secreted salivary protein	65	274.248	8e-72	Xenopsylla cheopis	Unclassifed	Unclassifed
Hv 1828	1064	1.06744	0.000266592	na	1.50329	4.67271e-06	UP	1.2584	3.28189e-06	na	XP_966967	similar to GA21032-PA	49	209.534	3e-52	Tribolium castaneum	Unclassifed	Unclassifed
Hv 2018	986	1.40072	1	na	1.73406	5.6843e-05	UP	1.42469	4.10019e-05	na	XP_001120323	similar to CG2813-PA	72	170.244	2e-40	Apis mellifera	Unclassifed	Unclassifed
Hv 2229	863	1.23271	0.00113044	na	1.58741	0.00196262	UP	1.42677	5.81308e-05	na	XP_968385	similar to UPF0466 protein CG17680, mitochondrial	66	80.1073	2e-13	Tribolium castaneum	Unclassifed	Unclassifed
Hv 2402	1002	1.0613	0.000150913	na	1.50624	0.000239578	UP	1.23794	7.51908e-05	na	XP_001963842	GF21235	46	229.565	3e-58	Drosophila ananassae	Unclassifed	Unclassifed
Hv 2638	1028	1.21616	3.32691e-06	na	1.51256	2.94912e-05	UP	1.37293	1.07406e-05	na	XP_969626	similar to AGAP009237-PA	27	73.9442	2e-11	Tribolium castaneum	Unclassifed	Unclassifed
Hv 3139	1023	1.48116	0.00565444	na	1.52308	9.61956e-05	UP	1.22602	0.00022778	na	dbmo:Bmb003702	dbmo:Bmb003703	38	104.76	6e-21	Bombyx mori	Unclassifed	Unclassifed
Hv 3354	928	1.46125	1	na	1.67901	0.00056452	UP	1.3982	0.000436875	na	ABK20946	unknown	87	149.058	4e-34	Picea sitchensis	Unclassifed	Unclassifed
Hv 3369	1039	1.02717	4.41651e-05	na	1.52794	9.74391e-05	UP	1.04042	0.000120245	na	XP_319205	AGAP010051-PA	31	170.629	2e-40	Anopheles gambiae str. PEST	Unclassifed	Unclassifed
Hv 3490	733	-1.01366	0.00142277	na	1.53675	0.00158496	UP	1.3225	4.71412e-05	na	XP_973249	similar to CG8675 CG8675-PA	52	177.948	5e-43	Tribolium castaneum	Unclassifed	Unclassifed
Hv 3707	791	1.17139	1	na	1.56403	0.000584591	UP	1.00517	0.000243166	na	dbmo:Bmb024148	dbmo:Bmb024149	61	209.534	1e-52	Bombyx mori	Unclassifed	Unclassifed
Hv 3790	806	-1.01025	0.0305039	na	1.62607	8.52172e-05	UP	-1.02793	0.000241026	na	XP_967188	similar to GA20548-PA	42	112.464	3e-23	Tribolium castaneum	Unclassifed	Unclassifed
Hv 4055	1017	1.41569	1	na	1.61111	0.00020554	UP	1.16579	0.00120482	na	XP_966459	similar to CG17180 CG17180-PA	46	187.578	1e-45	Tribolium castaneum	Unclassifed	Unclassifed
Hv 4365	1001	1.04102	0.00967022	na	1.73224	0.00104768	UP	1.02581	0.000171197	na	XP_002003640	GI18023	65	434.491	5e-120	Drosophila mojavensis	Unclassifed	Unclassifed
Hv 4517	821	1.05864	0.000238497	na	1.59348	1.84633e-05	UP	1.04826	4.36311e-06	na	AAV36969	LD45683p	52	278.87	3e-73	Drosophila melanogaster	Unclassifed	Unclassifed
Hv 4539	915	0	1	na	1.6945	0.00300083	UP	0	1	na	dbmo:Bmb003116	dbmo:Bmb003117	50	212.616	2e-53	Bombyx mori	Unclassifed	Unclassifed
Hv 4936	988	1.27394	6.49113e-06	na	2.21073	0.00014207	UP	1.43331	3.02074e-06	na	dbmo:Bmb025956	dbmo:Bmb025957	69	365.155	2e-99	Bombyx mori	Unclassifed	Unclassifed
Hv 4479 contig	1063	1.18829	1.68503e-07	na	1.72329	3.94352e-08	UP	1.11371	1.79064e-09	na	NP_001040219	transmembrane protein	79	192.971	3e-47	Bombyx mori	Unclassifed	Unclassifed
Hv 1383	1088	1.19183	5.63048e-05	na	1.58515	0.000925539	UP	1.24441	4.7739e-05	na	XP_974124	similar to CG2972 CG2972-PA	68	159.073	5e-37	Tribolium castaneum	Unclassified
Hv 427	-	2.49064	0.155117	na	1.69264	0.0233276	UP	1.48151	0.00968476	na
Hv 1220	-	1.22018	0.000408977	na	1.66444	6.23241e-05	UP	1.49863	1.27221e-05	na
Hv 2432	-	1.19463	0.000984905	na	1.56555	0.0400235	UP	1.11879	4.99471e-05	na
Hv 2575	-	1.20708	0.0417912	na	1.73622	0.000140835	UP	1.49069	0.0307287	na
Hv 3331	-	0	1	na	0	1	UP	0	1	na
Hv 4473	-	-1.0715	0.00201768	na	1.70266	8.67708e-06	UP	-1.22546	9.12878e-06	na
Hv 4499	-	0	1	na	1.68625	0.0393669	UP	1.2157	0.00261263	na
Hv 3975	1052	1.33967	0.000214689	na	1.65316	0.000635922	UP	1.58523	0.000204426	UP	XP_001653748	structural maintenance of chromosomes smc4	59	348.206	6e-94	Aedes aegypti	Cellular Processes	Cell Growth and Death	Cell cycle - yeast	SMC4; structural maintenance of chromosome 4
Hv 3187	1010	1.02061	1.07693e-05	na	1.97904	4.36802e-05	UP	1.5962	4.67602e-06	UP	AAC47337	serpin 1	53	237.269	2e-92	Manduca sexta	Cellular Processes	Cysteine or serine protease Inhibitor
Hv 1452	871	1.25753	2.14369e-05	na	1.62933	6.74583e-05	UP	1.78629	6.96166e-05	UP	AAV91416	troponin C 2	98	298.13	5e-79	Lonomia obliqua	Cellular Processes	Cytoskeleton related
Hv 3177	876	1.39476	0.00066708	na	1.54195	3.50721e-05	UP	1.86086	0.000187063	UP	AAV91416	troponin C 2	90	268.47	4e-70	Lonomia obliqua	Cellular Processes	Cytoskeleton related
Hv 2206 contig	1050	4.94172	0.0747623	na	1.69705	0.00313855	UP	1.75931	0.00181081	UP	XP_001951281	similar to myosin 15A	29	96.6709	3e-18	Acyrthosiphon pisum	Cellular Processes	Cytoskeleton related
Hv 4039 contig	1601	1.32917	2.44084e-06	na	1.79717	1.52919e-08	UP	1.57879	8.37561e-09	UP	AAF44710	fat body acyl-CoA delta-9 desaturase	87	424.091	1e-116	Ostrinia furnacalis	Cellular Processes	Endocrine System	PPAR signaling pathway	E1.14.19.1; stearoyl-CoA desaturase [EC:1.14.19.1]
Hv 814	735	1.36053	5.19887e-05	na	1.71529	6.45725e-06	UP	1.69997	5.1934e-07	UP	ABD36171	hairy cell leukemia protein 1	98	366.696	8e-100	Bombyx mori	Cellular Processes	Immune response
Hv 4363	1093	1.1803	0.000390233	na	1.89546	0.000946903	UP	1.60778	0.000110745	UP	XP_001664271	hypothetical protein AaeL_AAEL003882	48	325.479	4e-87	Aedes aegypti	Environmental Information Processing	Signal Transduction	MAPK signaling pathway - yeast	TPR; nucleoprotein TPR
Hv 3809	1006	1.16653	0.000106098	na	1.54955	7.15135e-06	UP	1.78588	1.96165e-05	UP	XP_001650782	dynein light chain, putative	62	139.043	5e-31	Aedes aegypti	Eukaryotic cytoskeleton proteins	Microtubules	Tubulin-binding proteins	Dyneins
Hv 1051	1007	1.97632	1	na	1.54991	0.00256702	UP	1.55155	0.000100675	UP	XP_391877	DNA binding	41	134.42	9e-62	Apis mellifera	Genetic Information Processing	DNA repair
Hv 2094	985	1.47726	0.0151412	na	1.77595	0.00163968	UP	1.58654	0.000476038	UP	XP_001662478	mitochondrial ribosomal protein, L37, putative	43	248.44	5e-64	Aedes aegypti	Genetic Information Processing	Ribosome component
Hv 3042 contig	1053	1.499	1.42854e-06	na	1.55875	4.32371e-09	UP	1.83278	5.28719e-09	UP	XP_001656360	Mitochondrial 39S ribosomal protein L3	59	362.459	3e-98	Aedes aegypti	Genetic Information Processing	Ribosome component
Hv 2295	1008	1.88349	0.0770429	na	1.51971	0.000277451	UP	1.52608	0.000319706	UP	NP_001040242	rRNA processing protein Ebp2	68	407.142	9e-112	Bombyx mori	Genetic Information Processing	RNA processing
Hv 2889 contig	1102	1.29784	6.55577e-07	na	1.6228	5.15575e-08	UP	1.76852	8.44507e-08	UP	gga:415523	SNRPA1; small nuclear ribonucleoprotein polypeptide A' ; K11092 U2 small nuclear ribonucleoprotein A'	60	303.908	8e-81	Gallus gallus (chicken)	Genetic Information Processing	Transcription	Other transcription related proteins	SNRPA1; U2 small nuclear ribonucleoprotein A'
Hv 316 contig	967	0	1	na	1.56193	0.000192523	UP	1.60178	0.000160919	UP	XP_974541	similar to Mediator complex subunit 11 CG6884-PA	71	180.644	1e-43	Tribolium castaneum	Genetic Information Processing	Transcriptional regulator
Hv 1531	1081	0	1	na	1.59107	0.000511046	UP	1.51127	0.00370365	UP	XP_002058505	GJ14464	45	230.72	1e-58	Drosophila virilis	Genetic Information Processing	Translation	Aminoacyl-tRNA biosynthesis	E6.1.1.11, serS; seryl-tRNA synthetase [EC:6.1.1.11]
Hv 1397	997	3.57564	0.129084	na	3.13913	0.0100895	UP	2.65943	0.0102158	UP	XP_970250	similar to ribosomal protein L24	75	231.876	5e-59	Tribolium castaneum	Genetic Information Processing	Translation	Ribosome	RP-L24e, RPL24; large subunit ribosomal protein L24e
Hv 1709	660	5.61435	1	na	3.15887	0.04001	UP	2.47944	0.002171	UP	dame:18237	ENSAPMG00000009954; large subunit ribosomal protein L20	59	172.94	9e-42	Apis mellifera	Genetic Information Processing	Translation	Ribosome	RP-L20, rplT; large subunit ribosomal protein L20
Hv 663 contig	641	1.06273	9.55149e-08	na	1.59779	2.0305e-08	UP	1.58876	3.01123e-05	UP	AAZ53354	ribosomal protein S7e	98	362.073	2e-98	Galleria mellonella	Genetic Information Processing	Translation	Ribosome	RP-S7e, RPS7; small subunit ribosomal protein S7e
Hv 4363	1093	1.1803	0.000390233	na	1.89546	0.000946903	UP	1.60778	0.000110745	UP	XP_001664271	hypothetical protein AaeL_AAEL003882	48	325.479	4e-87	Aedes aegypti	Human Diseases	Cancers	Thyroid Cancer	TPR; nucleoprotein TPR
Hv 3228	1117	1.33606	0.00575039	na	1.52627	3.39951e-06	UP	1.74888	7.26875e-05	UP	XP_972769	similar to jun activation domain binding protein	86	580.482	7e-164	Tribolium castaneum	Hydrolases	Acting on peptide bonds (peptidases)	Acting on peptide bonds (peptidases)	3.4.-.-
Hv 1066	924	1.65959	1	na	1.57142	0.000873481	UP	1.79847	0.000979114	UP	dbmo:Bmb003747	chymotrypsin	38	180.259	1e-43	Bombyx mori	Hydrolases	Acting on peptide bonds (peptidases)	Serine endopeptidases	3.4.21.1 chymotrypsin
Hv 1227	928	3.92718	1	na	2.08128	0.00937502	UP	1.89375	0.00350949	UP	dbmo:Bmb003747	chymotrypsin	39	158.303	4e-37	Bombyx mori	Hydrolases	Acting on peptide bonds (peptidases)	Serine endopeptidases	3.4.21.1 chymotrypsin
Hv 87	949	1.32802	0.00184484	na	2.51831	0.000371716	UP	4.1372	5.48543e-05	UP	XP_001606773	hypothetical protein	72	423.32	1e-116	Nasonia vitripennis	Hypothetical protein	Unclassifed
Hv 2294	1034	2.37346	1	na	1.58209	0.00021386	UP	1.88261	0.00112355	UP	EEB11523	conserved hypothetical protein	58	278.485	5e-73	Pediculus humanus corporis	Hypothetical protein	Unclassifed
Hv 3043	829	2.61929	0.112416	na	1.7031	0.000540587	UP	2.00129	0.00164345	UP	EEB18088	conserved hypothetical protein	53	99.7525	2e-19	Pediculus humanus corporis	Hypothetical protein	Unclassifed
Hv 3413	923	0	1	na	1.51118	0.00268353	UP	1.707	2.94998e-05	UP	XP_973550	similar to conserved hypothetical protein	83	121.324	1e-53	Tribolium castaneum	Hypothetical protein	Unclassifed
Hv 3950	1069	5.051	0.0824936	na	1.7876	2.13593e-05	UP	2.21897	0.00736659	UP	XP_001846499	conserved hypothetical protein	56	119.398	4e-25	Culex quinquefasciatus	Hypothetical protein	Unclassifed
Hv 3812 contig	959	1.01656	1.56602e-10	na	2.25972	1.8151e-11	UP	2.63156	2.32056e-10	UP	XP_001606773	hypothetical protein	71	427.172	8e-118	Nasonia vitripennis	Hypothetical protein	Unclassifed
Hv 3606	1050	4.38897	0.0708041	na	1.73235	0.000118563	UP	1.9277	0.000310269	UP	dbmo:Bmb001076	MFS transporter, OPA family, glycerol-3-phosphate transporter	69	312.768	2e-83	Bombyx mori	Major Facilitator Superfamily (MFS)	Phosphate and organophosphate transporters	Organophosphate:Pi antiporter (OPA) family [TC:2.A.1.4]	GLPT; MFS transporter, OPA family, glycerol-3-phosphate transporter
Hv 1860	1026	-1.18015	8.82716e-05	na	1.51763	7.44776e-05	UP	1.62833	2.40665e-06	UP	XP_001659331	d-amino acid oxidase	55	333.569	1e-89	Aedes aegypti	Metabolism	Amino Acid Metabolism	Alanine and aspartate Metabolism	E1.4.3.1; D-aspartate oxidase [EC:1.4.3.1]
Hv 2607 contig	1051	1.16044	2.30253e-08	na	1.52506	1.87478e-12	UP	1.699	5.76892e-10	UP	XP_309478	AGAP011172-PA	64	407.912	9e-113	Anopheles gambiae str. PEST	Metabolism	Amino Acid Metabolism	Cysteine Metabolism	E4.4.1.1; cystathionine gamma-lyase [EC:4.4.1.1]
Hv 1531	1081	0	1	na	1.59107	0.000511046	UP	1.51127	0.00370365	UP	XP_002058505	GJ14464	45	230.72	1e-58	Drosophila virilis	Metabolism	Amino Acid Metabolism	Glycine, serine and threonine Metabolism	E6.1.1.11, serS; seryl-tRNA synthetase [EC:6.1.1.11]
Hv 2607 contig	1051	1.16044	2.30253e-08	na	1.52506	1.87478e-12	UP	1.699	5.76892e-10	UP	XP_309478	AGAP011172-PA	64	407.912	9e-113	Anopheles gambiae str. PEST	Metabolism	Amino Acid Metabolism	Glycine, serine and threonine Metabolism	E4.4.1.1; cystathionine gamma-lyase [EC:4.4.1.1]
Hv 2607 contig	1051	1.16044	2.30253e-08	na	1.52506	1.87478e-12	UP	1.699	5.76892e-10	UP	XP_309478	AGAP011172-PA	64	407.912	9e-113	Anopheles gambiae str. PEST	Metabolism	Amino Acid Metabolism	Methionine Metabolism	E4.4.1.1; cystathionine gamma-lyase [EC:4.4.1.1]
Hv 1647	501	1.15879	2.82541e-05	na	1.74676	0.000416029	UP	1.78069	5.23286e-05	UP	dbmo:Bmb006234		70	126.331	5e-28	Bombyx mori	Metabolism	Biosynthesis of Secondary Metabolites	Limonene and pinene degradation	E1.14.-.-; [EC:1.14.-.-]
Hv 1050 contig	928	1.25931	8.91535e-08	na	1.66882	7.67038e-13	UP	2.00221	5.51385e-11	UP	XP_967924	similar to glucosyl/glucuronosyl transferases	28	130.954	1e-28	Tribolium castaneum	Metabolism	Carbohydrate Metabolism	Pentose and glucuronate interconversions	UGT; glucuronosyltransferase [EC:2.4.1.17]
Hv 1050 contig	928	1.25931	8.91535e-08	na	1.66882	7.67038e-13	UP	2.00221	5.51385e-11	UP	XP_967924	similar to glucosyl/glucuronosyl transferases	28	130.954	1e-28	Tribolium castaneum	Metabolism	Carbohydrate Metabolism	Starch and sucrose Metabolism	UGT; glucuronosyltransferase [EC:2.4.1.17]
Hv 2607 contig	1051	1.16044	2.30253e-08	na	1.52506	1.87478e-12	UP	1.699	5.76892e-10	UP	XP_309478	AGAP011172-PA	64	407.912	9e-113	Anopheles gambiae str. PEST	Metabolism	Energy Metabolism	Nitrogen Metabolism	E4.4.1.1; cystathionine gamma-lyase [EC:4.4.1.1]
Hv 992	863	1.0469	4.32601e-05	na	1.52844	3.19654e-05	UP	1.9749	1.71076e-07	UP	NP_001040259	Mo-molybdopterin cofactor sulfurase	58	335.88	2e-90	Bombyx mori	Metabolism	Energy Metabolism
Hv 1101 contig	1104	1.06779	7.56006e-07	na	1.64412	4.71872e-06	UP	2.03099	1.6638e-06	UP	NP_001040259	Mo-molybdopterin cofactor sulfurase	58	418.313	5e-115	Bombyx mori	Metabolism	Energy Metabolism
Hv 1050 contig	928	1.25931	8.91535e-08	na	1.66882	7.67038e-13	UP	2.00221	5.51385e-11	UP	XP_967924	similar to glucosyl/glucuronosyl transferases	28	130.954	1e-28	Tribolium castaneum	Metabolism	Lipid Metabolism	Androgen and estrogen Metabolism	UGT; glucuronosyltransferase [EC:2.4.1.17]
Hv 4321 contig	869	1.45354	2.0448e-08	na	1.66345	3.85357e-08	UP	2.50479	7.04291e-06	UP	XP_973193	similar to predicted protein	42	131.339	8e-29	Tribolium castaneum	Metabolism	Lipid Metabolism	Arachidonic acid Metabolism	E1.1.1.189; prostaglandin-E2 9-reductase [EC:1.1.1.189]
Hv 3539	1006	1.05221	7.10336e-05	na	2.08273	3.51689e-05	UP	3.21603	4.09123e-06	UP	AAD25107	cytochrome P450 CYP6B10	98	600.127	8e-170	Heliothis virescens	Metabolism	Lipid Metabolism	Biosynthesis of steroids	E1.14.13.70, CYP51; cytochrome P450, family 51, subfamily A (sterol 14-demethylase) [EC:1.14.13.70]
Hv 3311 contig	1413	1.26581	3.63657e-07	na	2.01039	0.000138192	UP	3.04986	2.04782e-07	UP	dbmo:Bmb013780	cytochrome P450, family 51, subfamily A (sterol 14-demethylase)	54	368.237	5e-100	Bombyx mori	Metabolism	Lipid Metabolism	Biosynthesis of steroids	E1.14.13.70, CYP51; cytochrome P450, family 51, subfamily A (sterol 14-demethylase) [EC:1.14.13.70]
Hv 4039 contig	1601	1.32917	2.44084e-06	na	1.79717	1.52919e-08	UP	1.57879	8.37561e-09	UP	AAF44710	fat body acyl-CoA delta-9 desaturase	87	424.091	1e-116	Ostrinia furnacalis	Metabolism	Lipid Metabolism	Biosynthesis of unsaturated fatty acids	E1.14.19.1; stearoyl-CoA desaturase [EC:1.14.19.1]
Hv 3768	868	-1.24164	3.68483e-06	na	1.75537	0.000572027	UP	2.10909	0.000370613	UP	XP_002068072	GK12265	32	153.68	1e-35	Drosophila willistoni	Metabolism	Lipid Metabolism	C21-Steroid hormone Metabolism	E1.14.15.6, CYP11A; cytochrome P450, family 11, subfamily A (cholesterol monooxygenase (side-chain-cleaving)) [EC:1.14.15.6]
Hv 4047 contig	872	1.49718	0.000127983	na	1.62547	1.01364e-08	UP	2.03978	5.98597e-08	UP	XP_002068072	GK12265	32	160.614	1e-37	Drosophila willistoni	Metabolism	Lipid Metabolism	C21-Steroid hormone Metabolism	E1.14.15.6, CYP11A; cytochrome P450, family 11, subfamily A (cholesterol monooxygenase (side-chain-cleaving)) [EC:1.14.15.6]
Hv 726	968	1.41431	8.0264e-05	na	1.65068	0.000148423	UP	2.10422	2.5934e-05	UP	dbmo:Bmb000092	cytochrome P450, family 3, subfamily A	49	289.271	2e-76	Bombyx mori	Metabolism	Lipid Metabolism	Linoleic acid Metabolism	CYP3A; cytochrome P450, family 3, subfamily A [EC:1.14.14.1]
Hv 2070	839	8.66973	0.100436	na	3.39796	0.00117933	UP	3.1347	0.000332513	UP	XP_001653731	6-pyruvoyltetrahydropterin synthase, putative	61	220.32	1e-55	Aedes aegypti	Metabolism	Metabolism of Cofactors and Vitamins	Folate biosynthesis	E4.2.3.12, ptpS; 6-pyruvoyl tetrahydrobiopterin synthase [EC:4.2.3.12]
Hv 1050 contig	928	1.25931	8.91535e-08	na	1.66882	7.67038e-13	UP	2.00221	5.51385e-11	UP	XP_967924	similar to glucosyl/glucuronosyl transferases	28	130.954	1e-28	Tribolium castaneum	Metabolism	Metabolism of Cofactors and Vitamins	Porphyrin and chlorophyll Metabolism	UGT; glucuronosyltransferase [EC:2.4.1.17]
Hv 726	968	1.41431	8.0264e-05	na	1.65068	0.000148423	UP	2.10422	2.5934e-05	UP	dbmo:Bmb000092	cytochrome P450, family 3, subfamily A	49	289.271	2e-76	Bombyx mori	Metabolism	Metabolism of Cofactors and Vitamins	Retinol Metabolism	CYP3A; cytochrome P450, family 3, subfamily A [EC:1.14.14.1]
Hv 1050 contig	928	1.25931	8.91535e-08	na	1.66882	7.67038e-13	UP	2.00221	5.51385e-11	UP	XP_967924	similar to glucosyl/glucuronosyl transferases	28	130.954	1e-28	Tribolium castaneum	Metabolism	Metabolism of Cofactors and Vitamins	Retinol Metabolism	UGT; glucuronosyltransferase [EC:2.4.1.17]
Hv 2607 contig	1051	1.16044	2.30253e-08	na	1.52506	1.87478e-12	UP	1.699	5.76892e-10	UP	XP_309478	AGAP011172-PA	64	407.912	9e-113	Anopheles gambiae str. PEST	Metabolism	Metabolism of Other Amino Acids	Selenoamino acid Metabolism	E4.4.1.1; cystathionine gamma-lyase [EC:4.4.1.1]
Hv 3338	853	1.18959	4.80292e-05	na	1.83403	8.86476e-06	UP	1.52941	7.5721e-06	UP	XP_970443	similar to kismet CG3696-PA	33	120.168	2e-25	Tribolium castaneum	Metabolism	Nucleotide Metabolism	Purine Metabolism	E3.6.1.3; adenosinetriphosphatase [EC:3.6.1.3]
Hv 726	968	1.41431	8.0264e-05	na	1.65068	0.000148423	UP	2.10422	2.5934e-05	UP	dbmo:Bmb000092	cytochrome P450, family 3, subfamily A	49	289.271	2e-76	Bombyx mori	Metabolism	Xenobiotics Biodegradation and Metabolism	Drug Metabolism - cytochrome P450	CYP3A; cytochrome P450, family 3, subfamily A [EC:1.14.14.1]
Hv 1050 contig	928	1.25931	8.91535e-08	na	1.66882	7.67038e-13	UP	2.00221	5.51385e-11	UP	XP_967924	similar to glucosyl/glucuronosyl transferases	28	130.954	1e-28	Tribolium castaneum	Metabolism	Xenobiotics Biodegradation and Metabolism	Drug Metabolism - cytochrome P450	UGT; glucuronosyltransferase [EC:2.4.1.17]
Hv 726	968	1.41431	8.0264e-05	na	1.65068	0.000148423	UP	2.10422	2.5934e-05	UP	dbmo:Bmb000092	cytochrome P450, family 3, subfamily A	49	289.271	2e-76	Bombyx mori	Metabolism	Xenobiotics Biodegradation and Metabolism	Drug Metabolism - Other enzymes	CYP3A; cytochrome P450, family 3, subfamily A [EC:1.14.14.1]
Hv 1050 contig	928	1.25931	8.91535e-08	na	1.66882	7.67038e-13	UP	2.00221	5.51385e-11	UP	XP_967924	similar to glucosyl/glucuronosyl transferases	28	130.954	1e-28	Tribolium castaneum	Metabolism	Xenobiotics Biodegradation and Metabolism	Drug Metabolism - Other enzymes	UGT; glucuronosyltransferase [EC:2.4.1.17]
Hv 726	968	1.41431	8.0264e-05	na	1.65068	0.000148423	UP	2.10422	2.5934e-05	UP	dbmo:Bmb000092	cytochrome P450, family 3, subfamily A	49	289.271	2e-76	Bombyx mori	Metabolism	Xenobiotics Biodegradation and Metabolism	gamma-Hexachlorocyclohexane degradation	CYP3A; cytochrome P450, family 3, subfamily A [EC:1.14.14.1]
Hv 1647	501	1.15879	2.82541e-05	na	1.74676	0.000416029	UP	1.78069	5.23286e-05	UP	dbmo:Bmb006234		70	126.331	5e-28	Bombyx mori	Metabolism	Xenobiotics Biodegradation and Metabolism	gamma-Hexachlorocyclohexane degradation	E1.14.-.-; [EC:1.14.-.-]
Hv 726	968	1.41431	8.0264e-05	na	1.65068	0.000148423	UP	2.10422	2.5934e-05	UP	dbmo:Bmb000092	cytochrome P450, family 3, subfamily A	49	289.271	2e-76	Bombyx mori	Metabolism	Xenobiotics Biodegradation and Metabolism	Metabolism of xenobiotics by cytochrome P450	CYP3A; cytochrome P450, family 3, subfamily A [EC:1.14.14.1]
Hv 1050 contig	928	1.25931	8.91535e-08	na	1.66882	7.67038e-13	UP	2.00221	5.51385e-11	UP	XP_967924	similar to glucosyl/glucuronosyl transferases	28	130.954	1e-28	Tribolium castaneum	Metabolism	Xenobiotics Biodegradation and Metabolism	Metabolism of xenobiotics by cytochrome P450	UGT; glucuronosyltransferase [EC:2.4.1.17]
Hv 1647	501	1.15879	2.82541e-05	na	1.74676	0.000416029	UP	1.78069	5.23286e-05	UP	dbmo:Bmb006234		70	126.331	5e-28	Bombyx mori	Metabolism	Xenobiotics Biodegradation and Metabolism	Naphthalene and anthracene degradation	E1.14.-.-; [EC:1.14.-.-]
Hv 3228	1117	1.33606	0.00575039	na	1.52627	3.39951e-06	UP	1.74888	7.26875e-05	UP	XP_972769	similar to jun activation domain binding protein	86	580.482	7e-164	Tribolium castaneum	Metallo Peptidases	Family M67	COPS5; COP9 signalosome complex subunit 5 [EC:3.4.-.-]
Hv 336		5.77227	0.0988798	na	1.78223	0.0137267	UP	2.1181	0.0160126	UP		No Blast Hit					No Blast Hit
Hv 741		1.47002	0.0324196	na	1.77245	9.42272e-05	UP	1.63946	0.000605888	UP		No Blast Hit					No Blast Hit
Hv 863		1.10448	0.000131886	na	1.60908	4.08097e-05	UP	1.50916	3.0239e-05	UP		No Blast Hit					No Blast Hit
Hv 1360		1.39095	0.020913	na	1.65419	2.96503e-05	UP	1.63116	2.38162e-05	UP		No Blast Hit					No Blast Hit
Hv 1475		1.29188	4.28527e-05	na	1.56685	2.41533e-06	UP	1.65718	4.60528e-05	UP		No Blast Hit					No Blast Hit
Hv 1498		1.38155	3.07999e-06	na	1.50991	2.43921e-07	UP	1.55863	6.44663e-07	UP		No Blast Hit					No Blast Hit
Hv 1678		4.52328	0.284748	na	2.59315	0.00466548	UP	2.31401	0.00638731	UP		No Blast Hit					No Blast Hit
Hv 1718		1.40948	3.5277e-05	na	1.75965	8.24249e-07	UP	1.56459	0.00022053	UP		No Blast Hit					No Blast Hit
Hv 1839		1.1441	0.000920502	na	1.66731	3.44219e-06	UP	2.01433	3.04971e-06	UP		No Blast Hit					No Blast Hit
Hv 1942		1.42296	0.000273797	na	1.64999	0.000349753	UP	2.01119	0.00092713	UP		No Blast Hit					No Blast Hit
Hv 2324		-1.12331	0.000148537	na	1.91264	9.43874e-05	UP	2.19296	8.69713e-05	UP		No Blast Hit					No Blast Hit
Hv 2422		3.08214	0.0500367	na	1.97199	0.0444236	UP	2.0014	0.0214012	UP		No Blast Hit					No Blast Hit
Hv 2477		3.64328	1	na	2.46344	0.000358912	UP	2.52366	0.0106838	UP		No Blast Hit					No Blast Hit
Hv 2527		1.30103	1.03293e-05	na	1.82844	3.96447e-05	UP	1.63173	8.69608e-06	UP		No Blast Hit					No Blast Hit
Hv 3010		1.21851	2.37189e-05	na	1.66958	7.96198e-05	UP	1.50944	3.71117e-09	UP		No Blast Hit					No Blast Hit
Hv 3263		1.24477	0.000565442	na	1.90761	8.76467e-05	UP	1.52152	1.58212e-06	UP		No Blast Hit					No Blast Hit
Hv 3301		2.44319	0.0536072	na	1.78522	8.90084e-05	UP	2.3254	0.0133767	UP		No Blast Hit					No Blast Hit
Hv 3344		3.23193	1	na	1.65335	0.000485063	UP	1.71094	0.000375871	UP		No Blast Hit					No Blast Hit
Hv 3985		1.02196	1.34476e-05	na	1.85788	5.10174e-07	UP	1.89872	0.000147501	UP		No Blast Hit					No Blast Hit
Hv 4223		1.91946	1	na	1.87116	0.00060628	UP	1.50381	1.48669e-05	UP		No Blast Hit					No Blast Hit
Hv 4500		1.82733	1	na	2.04529	0.00016476	UP	2.08222	4.78085e-05	UP		No Blast Hit					No Blast Hit
Hv 4519		1.27077	0.00644342	na	1.6157	0.000372255	UP	1.61718	9.22363e-05	UP		No Blast Hit					No Blast Hit
Hv 4627		1.09271	5.39451e-06	na	2.44359	0.00032737	UP	2.29747	7.18823e-05	UP		No Blast Hit					No Blast Hit
Hv 4694		1.30971	2.29356e-06	na	1.78881	0.0003222	UP	1.70118	4.40642e-05	UP		No Blast Hit					No Blast Hit
Hv 4811		4.61343	0.0738751	na	1.66735	0.000644956	UP	2.30925	0.0114625	UP		No Blast Hit					No Blast Hit
Hv 4943		1.28769	4.6714e-05	na	1.87239	0.00025184	UP	1.77307	0.00631704	UP		No Blast Hit					No Blast Hit
Hv 1066	924	1.65959	1	na	1.57142	0.000873481	UP	1.79847	0.000979114	UP	dbmo:Bmb003747	chymotrypsin	38	180.259	1e-43	Bombyx mori	Serine Peptidases	Family S1: chymotrypsin family	E3.4.21.1; chymotrypsin [EC:3.4.21.1]
Hv 1227	928	3.92718	1	na	2.08128	0.00937502	UP	1.89375	0.00350949	UP	dbmo:Bmb003747	chymotrypsin	39	158.303	4e-37	Bombyx mori	Serine Peptidases	Family S1: chymotrypsin family	E3.4.21.1; chymotrypsin [EC:3.4.21.1]
Hv 753	1059	1.21193	5.1386e-05	na	1.65462	3.32803e-06	UP	1.76992	1.43144e-05	UP	XP_967415	similar to eukaryotic translation initiation factor 3 subunit 2 beta	71	491.886	3e-137	Tribolium castaneum	Translation Initiation Factors	Initiation factors (eukaryotic)	eIF-3	eIF-32, EIF3S2; translation initiation factor eIF-3 subunit 2
Hv 670	941	2.72258	0.0660684	na	2.20022	9.70701e-05	UP	2.03801	0.000334892	UP	XP_966398	similar to potassium channel tetramerisation domain containing 9	52	300.827	9e-80	Tribolium castaneum	Transporter	Ion channel
Hv 620	638	1.43382	0.0139675	na	1.60111	2.45069e-06	UP	1.52421	1.99656e-05	UP	XP_968001	similar to CG8441 CG8441-PA	71	162.54	2e-38	Tribolium castaneum	Unclassifed	Unclassifed
Hv 720	845	1.08677	6.95945e-06	na	3.00798	0.0179426	UP	1.971	5.98747e-06	UP	NP_001040454	ML-domain containing secreted protein	55	163.31	2e-38	Bombyx mori	Unclassifed	Unclassifed
Hv 917	1047	13.9722	1	na	1.77601	0.000447778	UP	2.36993	0.019053	UP	XP_001814210	similar to AGAP009133-PA	43	230.72	1e-58	Tribolium castaneum	Unclassifed	Unclassifed
Hv 1534	885	0	1	na	1.56923	0.000178148	UP	1.70631	0.000193338	UP	dbmo:Bmb036204	dbmo:Bmb036205	60	80.1073	3e-14	Bombyx mori	Unclassifed	Unclassifed
Hv 2814	1054	1.44024	0.000697005	na	1.62479	0.000343646	UP	1.50746	5.76712e-06	UP	dbmo:Bmb036114	dbmo:Bmb036115	56	273.092	1e-71	Bombyx mori	Unclassifed	Unclassifed
Hv 3264	932	1.14069	3.3262e-05	na	1.66339	7.62247e-07	UP	1.67144	2.80344e-05	UP	XP_395559	similar to PNUTS CG33526-PD, isoform D	66	219.164	3e-55	Apis mellifera	Unclassifed	Unclassifed
Hv 3920	1099	1.17832	0.00585208	na	1.63352	0.000302856	UP	1.70321	7.00578e-06	UP	XP_002065337	GK15393	31	77.0258	3e-12	Drosophila willistoni	Unclassifed	Unclassifed
Hv 4063	1009	1.31897	7.13954e-05	na	2.19007	0.000469584	UP	2.07293	1.18163e-05	UP	dbmo:Bmb001052	dbmo:Bmb001053	46	90.8929	9e-17	Bombyx mori	Unclassifed	Unclassifed
Hv 4470	911	2.40146	1	na	1.88871	0.000120654	UP	2.00121	0.00022724	UP	XP_968816	similar to GA21555-PA	52	213.001	2e-53	Tribolium castaneum	Unclassifed	Unclassifed
Hv 4698	904	1.77844	1	na	1.66049	0.000281079	UP	1.59095	0.000113099	UP	NP_001036969	fibroin-modulator-binding protein-1	61	232.646	3e-59	Bombyx mori	Unclassifed	Unclassifed
Hv 4979	1063	1.40687	1	na	1.83088	1.65289e-05	UP	1.66886	4.72267e-05	UP	dbmo:Bmb013608	dbmo:Bmb013609	60	88.5817	5e-16	Bombyx mori	Unclassifed	Unclassifed
Hv 700 contig	1030	4.5602	0.0729529	na	1.81067	0.00115395	UP	2.09354	0.00437836	UP	dbmo:Bmb010015	dbmo:Bmb010015	39	124.405	8e-27	Bombyx mori	Unclassifed	Unclassifed
Hv 1121	1034	1.40804	0.0289772	na	1.68777	0.000101405	UP	1.71808	5.58072e-05	UP	XP_971062	similar to Alanyl-tRNA synthetase domain containing 1	49	299.671	2e-79	Tribolium castaneum	Unclassified
Hv 278	-	1.7266	0.083304	na	1.53561	0.00102257	UP	1.6328	0.0160972	UP
Hv 1030	-	0	1	na	2.03628	0.00130416	UP	0	1	UP
Hv 2115	-	0	1	na	1.50096	0.0442074	UP	1.6102	0.0416206	UP
Hv 2182	-	2.63945	0.0812372	na	1.71702	1.05485e-05	UP	1.94036	0.0142913	UP
Hv 2735	-	1.1347	0.000118146	na	1.96804	0.000189793	UP	1.61012	5.07409e-06	UP
Hv 3245	-	2.03682	1	na	2.14359	0.0161331	UP	2.19401	0.00110868	UP
Hv 3549	-	1.15714	0.000295986	na	1.59002	7.58588e-06	UP	1.5271	6.684e-06	UP
Hv 1494	-	0	1	UP	-1.59463	0.000265928	DOWN	-1.37265	4.11748e-05	na
Hv 4598	1045	1.71686	0.00331682	UP	-1.18477	0.00033208	na	-1.63627	8.82274e-05	DOWN	XP_001654886	carboxypeptidase	35	226.483	2e-57	Aedes aegypti	Hydrolases	Acting on peptide bonds (peptidases)	Metallocarboxypeptidases	3.4.17.1 carboxypeptidase A
Hv 4598	1045	1.71686	0.00331682	UP	-1.18477	0.00033208	na	-1.63627	8.82274e-05	DOWN	XP_001654886	carboxypeptidase	35	226.483	2e-57	Aedes aegypti	Metallo Peptidases	Family M14: carboxypeptidase A family	E3.4.17.1; carboxypeptidase A [EC:3.4.17.1]
Hv 3296	1065	1.57618	0.000294321	UP	1.11112	0.000129034	na	1.21872	0.000170661	na	XP_970831	similar to fibroblast growth factor receptor	52	329.331	3e-88	Tribolium castaneum	Cellular Processes	Cell Communication	Adherens junction	FGFR1; fibroblast growth factor receptor 1 [EC:2.7.10.1]
Hv 1409	886	1.61873	0.000376175	UP	1.41097	0.000352073	na	1.43926	3.83657e-06	na	XP_001603298	similar to forkhead box protein (AaegFOXM1)	56	147.517	1e-33	Nasonia vitripennis	Cellular Processes	Cell cycle
Hv 490	1026	1.51885	0.000971299	UP	1.02992	0.000237152	na	1.29442	4.35428e-07	na	EEB19682	Programmed Cell death protein, putative	74	308.531	5e-82	Pediculus humanus corporis	Cellular Processes	Cell death
Hv 4574	988	1.53746	0.000155837	UP	1.27571	9.89819e-05	na	1.35362	0.000472332	na	XP_001648883	hypothetical protein AaeL_AAEL014508	54	187.963	9e-46	Aedes aegypti	Cellular Processes	Cell Growth and Death	Cell cycle	APC3, CDC27; anaphase-promoting complex component APC3
Hv 4574	988	1.53746	0.000155837	UP	1.27571	9.89819e-05	na	1.35362	0.000472332	na	XP_001648883	hypothetical protein AaeL_AAEL014508	54	187.963	9e-46	Aedes aegypti	Cellular Processes	Cell Growth and Death	Cell cycle - yeast	APC3, CDC27; anaphase-promoting complex component APC3
Hv 538	1086	1.72083	1.59868e-06	UP	1.49126	1.60576e-06	na	1.35632	4.09102e-07	na	XP_002072074	GK22516	51	284.648	8e-75	Drosophila willistoni	Cellular Processes	Cell Motility	Regulation of actin cytoskeleton	GSN; gelsolin
Hv 3296	1065	1.57618	0.000294321	UP	1.11112	0.000129034	na	1.21872	0.000170661	na	XP_970831	similar to fibroblast growth factor receptor	52	329.331	3e-88	Tribolium castaneum	Cellular Processes	Cell Motility	Regulation of actin cytoskeleton	FGFR1; fibroblast growth factor receptor 1 [EC:2.7.10.1]
Hv 292 contig	984	1.68071	1.17176e-06	UP	1.49507	1.62116e-08	na	1.17488	2.24434e-10	na	XP_001602337	similar to smooth muscle caldesmon, putative, partial	31	164.466	1e-38	Nasonia vitripennis	Cellular Processes	Cytoskeleton related	actin and myosin binding protein
Hv 250	872	1.94217	8.19332e-05	UP	1.27722	0.000138085	na	1.06966	0.000191193	na	XP_001650205	wd-repeat protein	52	287.73	7e-76	Aedes aegypti	Cellular Processes	Cytoskeleton related
Hv 750	1083	1.69865	0.0255197	UP	1.31796	7.35778e-05	na	1.16067	2.27756e-05	na	EEB10166	Methylosome protein, putative	28	150.984	1e-34	Pediculus humanus corporis	Cellular Processes	Cytoskeleton related
Hv 1172	1037	1.67517	0.00833007	UP	1.4233	7.07819e-06	na	1.14278	0.00018274	na	EEB13743	WD-repeat protein, putative	36	209.92	2e-52	Pediculus humanus corporis	Cellular Processes	Cytoskeleton related
Hv 1765 contig	1192	1.77251	0.000222308	UP	1.48701	1.37548e-07	na	1.4919	9.16329e-09	na	XP_001603385	similar to putative accessory gland protein	28	72.7886	5e-11	Nasonia vitripennis	Cellular Processes	Development
Hv 2776 contig	1201	1.55505	0.000721723	UP	1.32283	5.09709e-05	na	1.10023	7.57499e-06	na	XP_001656463	AMP dependent coa ligase	42	202.986	4e-50	Aedes aegypti	Cellular Processes	Endocrine System	Adipocytokine signaling pathway	E6.2.1.3, fadD; long-chain fatty-acid-CoA ligase [EC:6.2.1.3]
Hv 4126	692	1.56074	0.00139174	UP	1.43076	0.001475	na	1.17403	0.00202772	na	AAC24317	cellular retinoic acid binding protein	91	246.128	1e-63	Manduca sexta	Cellular Processes	Endocrine System	PPAR signaling pathway	FABP3; fatty acid-binding protein 3, muscle and heart
Hv 2776 contig	1201	1.55505	0.000721723	UP	1.32283	5.09709e-05	na	1.10023	7.57499e-06	na	XP_001656463	AMP dependent coa ligase	42	202.986	4e-50	Aedes aegypti	Cellular Processes	Endocrine System	PPAR signaling pathway	E6.2.1.3, fadD; long-chain fatty-acid-CoA ligase [EC:6.2.1.3]
Hv 4574	988	1.53746	0.000155837	UP	1.27571	9.89819e-05	na	1.35362	0.000472332	na	XP_001648883	hypothetical protein AaeL_AAEL014508	54	187.963	9e-46	Aedes aegypti	Cellular Processes	Endocrine System	Progesterone-mediated oocyte maturation	APC3, CDC27; anaphase-promoting complex component APC3
Hv 1286	1050	2.25834	0.00927692	UP	1.06847	2.82875e-05	na	1.00302	2.41983e-05	na	XP_967567	similar to CHORD CG6198-PA	57	324.709	5e-103	Tribolium castaneum	Cellular Processes	Growth and Development
Hv 1937	1119	2.00188	0.00484227	UP	1.31747	5.54494e-05	na	1.33557	2.59244e-05	na	O62605	Fibrohexamerin precursor (25 kDa silk glycoprotein)	56	255.758	4e-66	Galleria mellonella	Cellular Processes	Immune response
Hv 2633 contig	1017	2.54519	0.0010903	UP	1.32002	1.65871e-07	na	1.48885	1.85941e-06	na	NP_001040357	diptheria toxin resistance protein	65	459.914	1e-127	Bombyx mori	Cellular Processes	Immune response
Hv 865	1020	1.68182	0.000831284	UP	1.43239	7.84335e-07	na	1.33085	6.96746e-05	na	XP_001653603	component of oligomeric golgi complex	36	236.113	3e-60	Aedes aegypti	Cellular Processes	oraganellar component
Hv 489	1020	1.6915	0.0303032	UP	-1.21576	1.68049e-05	na	1.12768	0.0205706	na	XP_001655120	endoplasmic reticulum-resident kdel protein	62	452.595	2e-125	Aedes aegypti	Cellular Processes	Protein retention in ER
Hv 1086	751	1.54351	4.93618e-06	UP	1.44995	3.1788e-05	na	1.48616	1.1702e-05	na	dbmo:Bmb033897	phosphate starvation-inducible protein PhoH and related proteins	35	124.405	5e-27	Bombyx mori	Cellular Processes and signaling	Signal transduction
Hv 1569	990	1.51067	0.0056621	UP	1.18432	0.00023046	na	1.28486	0.000665444	na	EEB13085	Caspase-1 precursor, putative	35	162.155	5e-38	Pediculus humanus corporis	Cysteine Peptidases	Family C14: caspase family	CASPN; caspase invertebrate, apoptosis-related cysteine protease [EC:3.4.22.-]
Hv 3278	795	1.90144	8.08806e-05	UP	1.34917	0.000619448	na	1.4672	5.79069e-05	na	XP_972735	similar to ubiquitin specific peptidase 9	48	166.007	2e-39	Tribolium castaneum	Cysteine Peptidases	Family C19: ubiquitin-specific protease family	E3.1.2.15; ubiquitin thiolesterase [EC:3.1.2.15]
Hv 1748	1003	1.51162	0.000191475	UP	-1.12443	1.03673e-05	na	1.04387	4.13435e-07	na	dbmo:Bmb029365	Ca2:H antiporter	67	325.479	2e-87	Bombyx mori	Environmental Information Processing	Membrane Transport	Other ion-coupled transporters	CHAA; Ca2:H antiporter
Hv 2776 contig	1201	1.55505	0.000721723	UP	1.32283	5.09709e-05	na	1.10023	7.57499e-06	na	XP_001656463	AMP dependent coa ligase	42	202.986	4e-50	Aedes aegypti	Environmental Information Processing	Membrane Transport	Other transporters	E6.2.1.3, fadD; long-chain fatty-acid-CoA ligase [EC:6.2.1.3]
Hv 3296	1065	1.57618	0.000294321	UP	1.11112	0.000129034	na	1.21872	0.000170661	na	XP_970831	similar to fibroblast growth factor receptor	52	329.331	3e-88	Tribolium castaneum	Environmental Information Processing	Signal Transduction	MAPK signaling pathway	FGFR1; fibroblast growth factor receptor 1 [EC:2.7.10.1]
Hv 2425	1014	1.98852	0.0173961	UP	1.12531	1.8295e-05	na	-1.03937	0.000167555	na	NP_001040226	WD40 protein	98	561.607	3e-158	Bombyx mori	Environmental Information Processing	Signal transduction
Hv 2547 contig	1061	1.85836	0.00485657	UP	1.18765	3.49031e-05	na	1.41532	8.26982e-05	na	XP_001659917	adenylate cyclase	49	301.597	6e-80	Aedes aegypti	Environmental Information Processing	Signal transduction
Hv 734 contig	958	2.11005	0.000869279	UP	1.09	2.79985e-05	na	-1.05704	3.18173e-05	na	ABV44719	ryanodine receptor-like protein	65	226.098	3e-57	Phlebotomus papatasi	Environmental Information Processing	Signal transduction
Hv 1336 contig	845	2.00908	0.00451099	UP	-1.20512	4.96828e-07	na	1.09991	4.70112e-06	na	NP_001093286	transmembrane protein 14C	86	183.726	1e-44	Bombyx mori	Environmental Information Processing	Signaling
Hv 2269	958	1.53862	0.000482008	UP	1.47677	0.00230253	na	1.23177	0.00025314	na	NP_001080225	Benzodiazepin receptor (peripheral)	50	182.956	3e-44	Xenopus laevis	Environmental Information Processing	Signaling Molecules and Interaction	Neuroactive ligand-receptor interaction	BZRP; benzodiazapine receptor
Hv 1937	1119	2.00188	0.00484227	UP	1.31747	5.54494e-05	na	1.33557	2.59244e-05	na	O62605	Fibrohexamerin precursor (25 kDa silk glycoprotein)	56	255.758	4e-66	Galleria mellonella	Environmental Information Processing	Signalling
Hv 2315	836	1.83246	9.41793e-05	UP	1.29943	0.000967888	na	1.23335	3.57219e-05	na	XP_001846353	neuronal calcium sensor	48	117.087	1e-30	Culex quinquefasciatus	Environmental Information Processing	Signalling
Hv 1492	1138	1.57411	0.00149215	UP	1.11607	0.000371028	na	-1.04872	0.000246031	na	XP_001649281	valacyclovir hydrolase	43	219.55	3e-55	Aedes aegypti	Enzyme	Hydrolase
Hv 1483 contig	1029	1.73962	8.34239e-05	UP	1.2001	1.61685e-07	na	1.40479	9.85412e-08	na	XP_974733	similar to MGC80215 protein/similar to COP9 signalosome complex subunit 8	53	183.341	2e-44	Tribolium castaneum	Enzymes	Metallopeptidase
Hv 330	1045	1.77649	0.000331366	UP	-1.10868	0.000457172	na	1.20607	0.000167978	na	AAV33658	chymotrypsinogen	49	85.1149	1e-21	Helicoverpa punctigera	Enzymes	Peptidases
Hv 2906	974	1.87258	0.000608712	UP	1.24806	0.000148139	na	1.39168	7.31895e-05	na	XP_001650782	dynein light chain, putative	63	140.584	2e-31	Aedes aegypti	Eukaryotic cytoskeleton proteins	Microtubules	Tubulin-binding proteins	Dyneins
Hv 3904	957	2.15492	7.16026e-05	UP	1.10757	0.000531336	na	1.20704	0.000375173	na	XP_974351	similar to dynactin 4 protein	75	284.263	9e-75	Tribolium castaneum	Eukaryotic cytoskeleton proteins	Microtubules	Tubulin-binding proteins	Dynactins
Hv 4817	713	1.50819	0.000134877	UP	1.41603	0.000454388	na	1.10858	0.000811876	na	XP_001661140	rothmund-thomson syndrome DNA helicase recq4	60	282.722	1e-74	Aedes aegypti	Eukaryotic Type	DNA Replication Initiation Factors	Other initiation factors	RECQL4; ATP-dependent DNA helicase Q4 [EC:3.6.1.-]
Hv 4817	713	1.50819	0.000134877	UP	1.41603	0.000454388	na	1.10858	0.000811876	na	XP_001661140	rothmund-thomson syndrome DNA helicase recq4	60	282.722	1e-74	Aedes aegypti	Eukaryotic Type	DSBR (double strand breaks repair)	HR (homologous recombination)	RecQ family DNA helicases
Hv 2864	1025	1.93577	0.00331111	UP	1.35684	0.000106643	na	1.44245	8.70441e-05	na	dbmo:Bmb025227	Nematode chemoreceptor	59	282.337	2e-74	Bombyx mori	G Protein-Coupled Receptors	Other families	Nematode chemoreceptors	K08473; Nematode chemoreceptor
Hv 561	1007	1.80313	0.00129916	UP	1.44431	8.30438e-05	na	1.45242	2.46028e-05	na	XP_969043	similar to Mov34 CG3416-PA	79	463.766	9e-129	Tribolium castaneum	Genetic Information Processing	Folding, Sorting and Degradation	Proteasome	RPN8, PSMD7; 26S proteasome regulatory subunit N8
Hv 932	967	1.52272	7.98065e-05	UP	1.28705	1.27443e-06	na	1.3063	5.70212e-06	na	EEB14227	26S protease regulatory subunit 6B, putative	82	471.085	5e-131	Pediculus humanus corporis	Genetic Information Processing	Folding, Sorting and Degradation	Proteasome	RPT3, PSMC4; 26S proteasome regulatory subunit T3
Hv 3319	1053	1.88249	0.000458225	UP	1.21878	1.74483e-05	na	1.44606	3.1988e-05	na	XP_974687	similar to Proteasome p44.5 subunit CG10149-PB	78	367.081	8e-105	Tribolium castaneum	Genetic Information Processing	Folding, Sorting and Degradation	Proteasome	RPN6, PSMD11; 26S proteasome regulatory subunit N6
Hv 4159	935	1.57722	0.00686228	UP	1.08263	1.16532e-05	na	1.15217	3.34783e-05	na	XP_969972	similar to proteasome alpha 3 subunit	74	382.874	2e-104	Tribolium castaneum	Genetic Information Processing	Folding, Sorting and Degradation	Proteasome	PSMA3; 20S proteasome subunit alpha 7 [EC:3.4.25.1]
Hv 4982	796	1.69012	5.99775e-05	UP	1.23906	0.000292844	na	1.28966	0.000356281	na	XP_973600	similar to proteasome beta 3 subunit	75	338.576	3e-91	Tribolium castaneum	Genetic Information Processing	Folding, Sorting and Degradation	Proteasome	PSMB3; 20S proteasome subunit beta 3 [EC:3.4.25.1]
Hv 20 contig	1025	1.7923	0.00129201	UP	1.31053	9.79078e-06	na	1.06249	8.69793e-07	na	XP_972551	similar to GA13327-PA	87	517.309	7e-145	Tribolium castaneum	Genetic Information Processing	Folding, Sorting and Degradation	Proteasome	RPT6, PSMC5; 26S proteasome regulatory subunit T6
Hv 2168 contig	1034	1.86647	4.5718e-07	UP	1.25907	1.03911e-09	na	1.3165	1.25149e-09	na	XP_312923	AGAP003215-PA	98	550.821	4e-160	Anopheles gambiae str. PEST	Genetic Information Processing	Folding, Sorting and Degradation	Proteasome	RPT2, PSMC1; 26S proteasome regulatory subunit T2
Hv 4101	929	1.85104	0.000870007	UP	1.13152	1.21028e-05	na	1.16759	4.36837e-06	na	XP_001655318	mitochondrial ribosomal protein, L9, putative	47	216.853	2e-54	Aedes aegypti	Genetic Information Processing	Folding, Sorting and Degradation	Protein folding and associated processing	E5.2.1.8; peptidylprolyl isomerase [EC:5.2.1.8]
Hv 4580	984	1.94356	0.000290963	UP	1.34493	3.63302e-07	na	1.40793	3.12083e-05	na	XP_972491	similar to immunophilin FKBP46	56	110.923	1e-22	Tribolium castaneum	Genetic Information Processing	Folding, Sorting and Degradation	Protein folding and associated processing	E5.2.1.8; peptidylprolyl isomerase [EC:5.2.1.8]
Hv 106	909	1.53893	0.00323364	UP	-1.06131	0.000120911	na	1.20966	5.91072e-06	na	dbmo:Bmb011530	autophagy-related protein 17	38	157.918	5e-37	Bombyx mori	Genetic Information Processing	Folding, Sorting and Degradation	Regulation of autophagy	ATG17; autophagy-related protein 17
Hv 3065	1056	1.56311	0.00198879	UP	1.38619	3.7508e-05	na	1.16385	3.42905e-05	na	XP_970664	similar to lethal (1) G0155 CG1515-PA	72	292.738	3e-77	Tribolium castaneum	Genetic Information Processing	Folding, Sorting and Degradation	SNARE interactions in vesicular transport	YKT6; synaptobrevin homolog YKT6
Hv 3795	1012	1.63861	0.00595244	UP	1.47105	0.000256194	na	1.1227	4.69557e-05	na	XP_974927	similar to membrin	59	235.343	5e-60	Tribolium castaneum	Genetic Information Processing	Folding, Sorting and Degradation	SNARE interactions in vesicular transport	GOSR2, BOS1; golgi SNAP receptor complex member 2 (Membrin)
Hv 4687	1023	2.16733	0.0210369	UP	1.17256	8.14453e-06	na	1.13854	0.000216011	na	XP_001652813	hypothetical protein AaeL_AAEL007532	41	180.644	1e-43	Aedes aegypti	Genetic Information Processing	Folding, Sorting and Degradation	SNARE interactions in vesicular transport	USE1; unconventional SNARE in the endoplasmic reticulum protein 1
Hv 805	773	1.84409	0.000306779	UP	1.34495	0.000312753	na	1.19073	3.43849e-05	na	XP_001988559	GH10511	96	100.138	2e-19	Drosophila grimshawi	Genetic Information Processing	Folding, Sorting and Degradation	Ubiquitin mediated proteolysis	UBE2I, UBC9; ubiquitin-conjugating enzyme E2 I [EC:6.3.2.19]
Hv 2552	981	1.54254	0.000913288	UP	1.37599	2.6238e-05	na	1.27176	2.08405e-05	na	XP_001654032	ubiquitin-conjugating enzyme E2 i	94	324.324	8e-87	Aedes aegypti	Genetic Information Processing	Folding, Sorting and Degradation	Ubiquitin mediated proteolysis	UBE2I, UBC9; ubiquitin-conjugating enzyme E2 I [EC:6.3.2.19]
Hv 4574	988	1.53746	0.000155837	UP	1.27571	9.89819e-05	na	1.35362	0.000472332	na	XP_001648883	hypothetical protein AaeL_AAEL014508	54	187.963	9e-46	Aedes aegypti	Genetic Information Processing	Folding, Sorting and Degradation	Ubiquitin mediated proteolysis	APC3, CDC27; anaphase-promoting complex component APC3
Hv 2044 contig	983	1.75601	0.000327009	UP	1.22049	1.12885e-07	na	1.30084	1.09797e-06	na	XP_971805	similar to ubiquitin-conjugating enzyme E2I	93	304.294	8e-81	Tribolium castaneum	Genetic Information Processing	Folding, Sorting and Degradation	Ubiquitin mediated proteolysis	UBE2L3, UBCH7; ubiquitin-conjugating enzyme E2 L3 [EC:6.3.2.19]
Hv 644	937	2.58218	0.0148273	UP	1.46526	5.71758e-05	na	1.46227	2.01203e-05	na	EEB10441	ubiquitin-protein ligase BRE1, putative	62	155.606	4e-36	Pediculus humanus corporis	Genetic Information Processing	folding, sorting and degradation
Hv 2915	1043	1.86088	9.51078e-05	UP	1.10401	6.63823e-08	na	1.26311	2.5209e-05	na	XP_002071591	GK25058	30	73.9442	2e-11	Drosophila willistoni	Genetic Information Processing	Replication and Repair	Base excision repair	HMGB1; high mobility group protein B1
Hv 3148	1030	1.53267	0.00050042	UP	1.24	0.00496192	na	1.32578	0.00223392	na	dbmo:Bmb016974	DNA-(apurinic or apyrimidinic site) lyase	44	105.916	3e-21	Bombyx mori	Genetic Information Processing	Replication and Repair	Other replication, recombination and repair proteins	E4.2.99.18; DNA-(apurinic or apyrimidinic site) lyase [EC:4.2.99.18]
Hv 222	867	0	1	UP	1.07055	0.000230654	na	1.11528	0.00129934	na	XP_001946498	similar to 39S ribosomal protein L47, mitochondrial isoform 1	56	286.96	1e-75	Acyrthosiphon pisum	Genetic Information Processing	Ribosome component
Hv 254	748	1.74811	3.3935e-05	UP	1.18068	0.000513212	na	1.22107	4.32976e-05	na	XP_001863766	39S ribosomal protein L11, mitochondrial	61	246.899	1e-63	Culex quinquefasciatus	Genetic Information Processing	Ribosome component
Hv 3520	802	2.13643	9.67557e-05	UP	-1.0614	0.00017859	na	1.19213	7.80373e-06	na	ABD36230	ribosomal protein L22	63	274.248	7e-72	Bombyx mori	Genetic Information Processing	Ribosome component
Hv 3650	645	1.54231	0.00466247	UP	1.44105	0.0148986	na	1.20368	1.42984e-05	na	XP_001654295	mitochondrial ribosomal protein, L51, putative	62	207.223	6e-52	Aedes aegypti	Genetic Information Processing	Ribosome component
Hv 3878	610	1.60597	0.00014351	UP	1.22961	0.000184619	na	1.19259	1.63739e-05	na	NP_001040342	mitochondrial ribosomal protein S21	86	177.178	6e-43	Bombyx mori	Genetic Information Processing	Ribosome component
Hv 535	1059	2.86647	0.000221318	UP	-1.1118	0.000500318	na	1.3718	9.2113e-05	na	NP_001040210	RNA binding motif protein 18	79	310.457	1e-82	Bombyx mori	Genetic Information Processing	RNA binding protein
Hv 3266	1067	1.61156	0.000666624	UP	1.32476	0.000475875	na	1.17464	0.000270484	na	XP_972549	similar to RNA (guanine-9-)-methyltransferase domain-containing protein 1 homolog, mitochondrial	47	330.487	1e-88	Tribolium castaneum	Genetic Information Processing	RNA processing
Hv 1034	948	1.75228	0.00452119	UP	1.04596	7.73514e-06	na	1.0958	1.32618e-05	na	XP_395221	Splicing factor	79	332.028	4e-89	Apis mellifera	Genetic Information Processing	Splicing
Hv 1234	598	1.6082	0.000139994	UP	1.48565	2.41712e-05	na	1.3213	2.60155e-05	na	XP_313653	AGAP004370-PA	89	190.274	7e-47	Anopheles gambiae str. PEST	Genetic Information Processing	Transcription	Basal transcription factors	TFIIA2; transcription initiation factor TFIIA small subunit
Hv 2785	984	1.74028	0.000206849	UP	1.40253	1.8873e-05	na	1.48809	2.13989e-05	na	XP_002012147	GI16593	70	404.831	5e-111	Drosophila mojavensis	Genetic Information Processing	Transcription	Basal transcription factors	TFIIE2; transcription initiation factor TFIIE beta subunit
Hv 2789	1041	1.52172	0.000547159	UP	1.31962	1.01934e-05	na	1.30657	2.16541e-05	na	XP_001658447	DNA-directed RNA polymerase	63	383.259	2e-104	Aedes aegypti	Genetic Information Processing	Transcription	RNA polymerase	RPC5; DNA-directed RNA Polymerase III subunit C5 [EC:2.7.7.6]
Hv 88	982	2.1269	0.000235642	UP	1.44105	0.00157504	na	1.34968	1.42716e-06	na	XP_001807187	similar to zinc finger protein	21	70.4774	9e-23	Tribolium castaneum	Genetic Information Processing	Transcription
Hv 1991	1090	0	1	UP	-1.00241	0.000285231	na	-1.19919	0.000541599	na	XP_970837	similar to Mod(mdg4)-heS00531	28	109.383	5e-22	Tribolium castaneum	Genetic Information Processing	Transcription
Hv 2700	1003	1.70003	0.000230459	UP	1.42328	9.24491e-05	na	1.38159	5.25432e-05	na	XP_392801	similar to CCR4-NOT transcription complex, subunit 10	30	99.3673	4e-19	Apis mellifera	Genetic Information Processing	Transcription
Hv 3544	1002	1.8674	0.000445201	UP	1.2677	3.42961e-05	na	1.41753	0.000248955	na	XP_001606538	similar to DHHC domain-containing zinc finger protein	35	181.415	8e-44	Nasonia vitripennis	Genetic Information Processing	Transcription
Hv 1677	863	2.84502	0.00234955	UP	1.24208	0.000287956	na	1.3225	6.76673e-05	na	NP_001037642	nucleolar phosphoprotein	58	251.136	7e-65	Bombyx mori	Genetic Information Processing	Transcription/ Replication
Hv 3277	919	1.67135	0.00023525	UP	1.27668	5.51278e-05	na	1.37069	5.29351e-06	na	dbmo:Bmb031987	glycyl-tRNA synthetase beta chain	55	126.331	2e-27	Bombyx mori	Genetic Information Processing	Translation	Aminoacyl-tRNA biosynthesis	E6.1.1.14B, glyS; glycyl-tRNA synthetase beta chain [EC:6.1.1.14]
Hv 1072	710	1.91391	3.84781e-06	UP	-1.20918	1.8015e-07	na	1.08401	5.47721e-07	na	XP_001658619	mct-1 protein	84	324.709	3e-87	Aedes aegypti	Genetic Information Processing	Translation	Other translation proteins	K07575; PUA domain protein
Hv 1354	1016	2.15564	0.000535883	UP	1.28719	5.7728e-05	na	1.32502	0.000302707	na	XP_001955221	GF18651	66	300.056	2e-79	Drosophila ananassae	Genetic Information Processing	Translation	Other translation proteins	CCA; tRNA nucleotidyltransferase (CCA-adding enzyme) [EC:2.7.7.25 2.7.7.21 3.1.3.- 3.1.4.-]
Hv 2095	1076	1.51903	0.000106956	UP	1.42629	3.26598e-06	na	1.18396	5.5165e-05	na	EEB13765	U2 snRNP component prp10, putative	93	347.821	0	Pediculus humanus corporis	Genetic Information Processing	Translation
Hv 2297	1041	0	1	UP	1.28421	0.00240681	na	1.32796	2.99628e-05	na	NP_001040120	elongation protein 4-like protein	54	343.584	1e-92	Bombyx mori	Genetic Information Processing	Translation
Hv 458	781	0	1	UP	0	1	na	1.22808	0.00942399	na	XP_972645	similar to prefoldin, subunit, putative	62	168.318	5e-40	Tribolium castaneum	Heat shock proteins	GimC	PFDN4; prefoldin subunit 4	Cytoplasm
Hv 3246	1009	1.82018	0.000523884	UP	1.26033	0.000200767	na	1.29386	0.000676122	na	XP_319073	AGAP009943-PA	61	309.686	2e-82	Anopheles gambiae str. PEST	Heat shock proteins	HSP40 / DNAJ	DNAJA5; DnaJ homolog, subfamily A, member 5
Hv 3580	1048	1.71296	0.00014361	UP	1.20259	5.20171e-05	na	1.18036	1.29447e-06	na	XP_317136	AGAP008327-PA	74	417.157	8e-121	Anopheles gambiae str. PEST	Heat shock proteins	HSP40 / DNAJ	DNAJB11; DnaJ homolog, subfamily B, member 11	Endoplasmic reticulum
Hv 1246 contig	1686	1.70304	3.55194e-09	UP	1.43761	6.47181e-15	na	1.43543	8.42448e-12	na	XP_975299	similar to chaperonin	74	783.097	0	Tribolium castaneum	Heat shock proteins	HSP60 / Chaperonin	CCT8; T-complex protein 1 subunit theta	Cytoplasm
Hv 3296	1065	1.57618	0.000294321	UP	1.11112	0.000129034	na	1.21872	0.000170661	na	XP_970831	similar to fibroblast growth factor receptor	52	329.331	3e-88	Tribolium castaneum	Human Diseases	Cancers	Melanoma	FGFR1; fibroblast growth factor receptor 1 [EC:2.7.10.1]
Hv 3296	1065	1.57618	0.000294321	UP	1.11112	0.000129034	na	1.21872	0.000170661	na	XP_970831	similar to fibroblast growth factor receptor	52	329.331	3e-88	Tribolium castaneum	Human Diseases	Cancers	Prostate cancer	FGFR1; fibroblast growth factor receptor 1 [EC:2.7.10.1]
Hv 1369	523	1.79653	0.000150863	UP	1.2434	0.000181491	na	1.28175	1.78591e-05	na	XP_001653152	hypothetical protein AaeL_AAEL001379	88	122.094	2e-26	Aedes aegypti	Human Diseases	Cancers	Thyroid Cancer	CCDC6, PTC; coiled-coil domain-containing protein 6
Hv 2861	864	1.55001	0.000357387	UP	1.30055	0.000395278	na	1.35413	5.54619e-06	na	NP_002098	H3 histone, family 3A	99	261.922	4e-68	Homo sapiens	Human Diseases	Immune Disorders	Systemic lupus erythematosus	H3; histone H3
Hv 1190	504	1.50256	5.2405e-05	UP	1.22648	2.73686e-05	na	1.02651	8.77914e-06	na	XP_002043011	GM16378	63	137.887	2e-31	Drosophila sechellia	Human Diseases	Neurodegenerative Diseases	Parkinson's disease	QCR7; ubiquinol-cytochrome c reductase subunit 7 [EC:1.10.2.2]
Hv 3982	1075	1.51791	0.000293514	UP	1.23743	0.000106046	na	1.29601	7.8827e-05	na	XP_002032390	GM23542	37	107.071	2e-21	Drosophila sechellia	Human Diseases	Neurodegenerative Diseases	Parkinson's disease	SDH4, SDHD; succinate dehydrogenase (ubiquinone) membrane anchor subunit [EC:1.3.5.1]
Hv 2044 contig	983	1.75601	0.000327009	UP	1.22049	1.12885e-07	na	1.30084	1.09797e-06	na	XP_971805	similar to ubiquitin-conjugating enzyme E2I	93	304.294	8e-81	Tribolium castaneum	Human Diseases	Neurodegenerative Diseases	Parkinson's disease	UBE2L3, UBCH7; ubiquitin-conjugating enzyme E2 L3 [EC:6.3.2.19]
Hv 761 contig	1655	2.03329	2.15273e-06	UP	1.38952	1.72214e-08	na	1.31839	2.12905e-09	na	XP_308774	AGAP006996-PA	75	707.597	0	Anopheles gambiae str. PEST	Hydrolases	Acting on acid anhydrides	Acting on GTP to facilitate cellular and subcellular movement	3.6.5.3 protein-synthesizing GTPase
Hv 4817	713	1.50819	0.000134877	UP	1.41603	0.000454388	na	1.10858	0.000811876	na	XP_001661140	rothmund-thomson syndrome DNA helicase recq4	60	282.722	1e-74	Aedes aegypti	Hydrolases	Acting on acid anhydrides	In phosphorus-containing anhydrides	3.6.1.-
Hv 3278	795	1.90144	8.08806e-05	UP	1.34917	0.000619448	na	1.4672	5.79069e-05	na	XP_972735	similar to ubiquitin specific peptidase 9	48	166.007	2e-39	Tribolium castaneum	Hydrolases	Acting on ester bonds	Thioester hydrolases	3.1.2.15 ubiquitin thiolesterase
Hv 3155	1033	2.04685	0.00134034	UP	1.12462	0.000286538	na	1.2904	0.000569146	na	XP_554784	AGAP011434-PA	35	206.453	4e-52	Anopheles gambiae str. PEST	Hydrolases	Acting on peptide bonds (peptidases)	Metallocarboxypeptidases	3.4.17.15 carboxypeptidase A2
Hv 4958	1031	2.15046	0.000501621	UP	1.25012	0.000213139	na	1.42798	8.90398e-05	na	XP_970224	similar to beta-glucosidase	53	308.531	5e-82	Tribolium castaneum	Hydrolases	Glycosylases	Glycosidases, i.e. enzymes that hydrolyse O- and S-glycosyl compounds	3.2.1.62 glycosylceramidase
Hv 387	912	1.63345	0.00360603	UP	1.04322	0.00021351	na	1.34699	3.83558e-07	na	XP_001843290	conserved hypothetical protein	53	136.346	3e-30	Culex quinquefasciatus	Hypothetical protein	Unclassifed
Hv 758	1027	1.99689	0.00181918	UP	1.2625	1.82797e-05	na	1.07559	5.12378e-06	na	XP_001652288	hypothetical protein AaeL_AAEL006856	54	290.812	1e-76	Aedes aegypti	Hypothetical protein	Unclassifed
Hv 911	977	0	1	UP	-1.26485	7.07942e-05	na	-1.04292	1	na	XP_001599906	similar to conserved hypothetical protein	26	100.138	2e-19	Nasonia vitripennis	Hypothetical protein	Unclassifed
Hv 997	1009	2.18726	0.00232971	UP	1.13541	2.26787e-05	na	1.41261	9.69025e-05	na	XP_001844387	conserved hypothetical protein	77	206.068	3e-51	Culex quinquefasciatus	Hypothetical protein	Unclassifed
Hv 1007	884	1.53568	0.00401918	UP	1.31809	8.82893e-05	na	1.12381	1.77942e-06	na	NP_001040236	hypothetical protein LOC692929	58	192.586	3e-47	Bombyx mori	Hypothetical protein	Unclassifed
Hv 1766	1062	1.86629	0.000186995	UP	1.48401	0.000837223	na	1.41012	0.00397631	na	XP_001655268	hypothetical protein AaeL_AAEL002435	44	187.963	1e-45	Aedes aegypti	Hypothetical protein	Unclassifed
Hv 1798	1092	1.92324	7.72237e-05	UP	1.36149	4.40259e-06	na	1.47497	2.09805e-05	na	XP_001649339	hypothetical protein AaeL_AAEL004521	33	76.6406	3e-12	Aedes aegypti	Hypothetical protein	Unclassifed
Hv 2072	1072	1.76015	0.0140629	UP	1.32826	0.000339099	na	1.15116	1.49303e-06	na	XP_001604219	similar to conserved hypothetical protein	34	194.897	8e-48	Nasonia vitripennis	Hypothetical protein	Unclassifed
Hv 2333	638	1.67438	0.0013485	UP	1.0753	0.000112658	na	1.31271	0.00346569	na	XP_975401	similar to conserved hypothetical protein	44	137.887	5e-31	Tribolium castaneum	Hypothetical protein	Unclassifed
Hv 2551	1051	2.11476	0.00233676	UP	1.14139	0.000110719	na	1.30553	0.000104962	na	XP_001650411	hypothetical protein AaeL_AAEL005141	41	167.933	1e-39	Aedes aegypti	Hypothetical protein	Unclassifed
Hv 2907	1024	1.52207	0.000669537	UP	-1.10214	9.98007e-05	na	1.06826	6.49548e-05	na	EEB14781	hypothetical protein Phum_PHUM325990	48	77.0258	2e-12	Pediculus humanus corporis	Hypothetical protein	Unclassifed
Hv 3172	995	1.87856	0.000167023	UP	1.29432	0.0001315	na	1.36672	0.000681484	na	XP_001657302	hypothetical protein AaeL_AAEL003822	43	240.35	2e-61	Aedes aegypti	Hypothetical protein	Unclassifed
Hv 3361	726	1.54265	4.95237e-06	UP	1.25092	0.00222966	na	1.03485	6.72065e-05	na	XP_972207	similar to conserved hypothetical protein	52	191.43	5e-47	Tribolium castaneum	Hypothetical protein	Unclassifed
Hv 4262	702	1.86705	0.000191659	UP	1.2102	0.000233371	na	1.2127	7.05483e-06	na	XP_001658946	hypothetical protein AaeL_AAEL000186	53	77.7962	3e-24	Aedes aegypti	Hypothetical protein	Unclassifed
Hv 4788	1097	2.108	0.000646627	UP	1.39698	0.000386625	na	1.21468	5.0188e-05	na	XP_974519	similar to conserved hypothetical protein	35	78.1814	1e-12	Tribolium castaneum	Hypothetical protein	Unclassifed
Hv 966 contig	1091	2.08573	0.00013792	UP	1.39296	6.78739e-08	na	1.4487	1.55982e-09	na	XP_001659860	hypothetical protein AaeL_AAEL009235	63	187.578	1e-45	Aedes aegypti	Hypothetical protein	Unclassifed
Hv 1669	825	2.43018	0.000636834	UP	1.33995	7.91855e-05	na	1.33217	2.93195e-05	na	XP_969957	similar to peptidyl-prolyl cis-trans isomerase h, ppih	88	348.206	4e-94	Tribolium castaneum	Isomerases	cis-trans-Isomerases	cis-trans Isomerases (only sub-subclass identified to date)	5.2.1.8 peptidylprolyl isomerase
Hv 2691	1071	2.57527	0.00757282	UP	-1.03507	0.000652703	na	1.34885	0.000858744	na	XP_001649570	pseudouridylate synthase	55	356.681	2e-96	Aedes aegypti	Isomerases	Intramolecular transferases	Transferring other groups	5.4.99.-
Hv 4286 contig	1112	1.82996	0.00189886	UP	-1.10882	0.000411818	na	-1.11329	0.000155391	na	dame:33265	ENSAPMG00000000981; MFS transporter, FHS family, L-fucose permease	35	169.474	2e-40	Apis mellifera	Major Facilitator Superfamily (MFS)	Sugar transporters	Fucose:H symporter (FHS) family [TC:2.A.1.7]	FUCP; MFS transporter, FHS family, L-fucose permease
Hv 4695	1017	1.75553	0.0211724	UP	-1.21994	2.51059e-06	na	-1.1686	3.07676e-05	na	dbmo:Bmb009827	aminoacylhistidine dipeptidase	52	228.794	3e-58	Bombyx mori	Metabolism	Amino Acid Metabolism	Alanine and aspartate Metabolism	E3.4.13.3, pepD; aminoacylhistidine dipeptidase [EC:3.4.13.3]
Hv 550 contig	986	1.58352	5.56544e-06	UP	-1.1764	1.22281e-09	na	1.03061	9.46646e-07	na	XP_001648394	cystathionine beta-lyase	62	374.4	7e-102	Aedes aegypti	Metabolism	Amino Acid Metabolism	Cysteine Metabolism	E4.4.1.1; cystathionine gamma-lyase [EC:4.4.1.1]
Hv 2126	1007	1.54924	0.00835306	UP	1.02533	5.14338e-05	na	1.42325	0.000957037	na	XP_968542	similar to putative zinc-containing alcohol dehydrogenase	47	301.982	4e-80	Tribolium castaneum	Metabolism	Amino Acid Metabolism	Glycine, serine and threonine Metabolism	E1.1.1.-; [EC:1.1.1.-]
Hv 3277	919	1.67135	0.00023525	UP	1.27668	5.51278e-05	na	1.37069	5.29351e-06	na	dbmo:Bmb031987	glycyl-tRNA synthetase beta chain	55	126.331	2e-27	Bombyx mori	Metabolism	Amino Acid Metabolism	Glycine, serine and threonine Metabolism	E6.1.1.14B, glyS; glycyl-tRNA synthetase beta chain [EC:6.1.1.14]
Hv 550 contig	986	1.58352	5.56544e-06	UP	-1.1764	1.22281e-09	na	1.03061	9.46646e-07	na	XP_001648394	cystathionine beta-lyase	62	374.4	7e-102	Aedes aegypti	Metabolism	Amino Acid Metabolism	Glycine, serine and threonine Metabolism	E4.4.1.1; cystathionine gamma-lyase [EC:4.4.1.1]
Hv 343	934	2.20935	0.0119686	UP	1.4572	0.00136102	na	1.18315	2.26988e-05	na	XP_001658128	hypothetical protein AaeL_AAEL007084	59	349.747	2e-94	Aedes aegypti	Metabolism	Amino Acid Metabolism	Histidine Metabolism	E2.1.1.-; [EC:2.1.1.-]
Hv 4695	1017	1.75553	0.0211724	UP	-1.21994	2.51059e-06	na	-1.1686	3.07676e-05	na	dbmo:Bmb009827	aminoacylhistidine dipeptidase	52	228.794	3e-58	Bombyx mori	Metabolism	Amino Acid Metabolism	Histidine Metabolism	E3.4.13.3, pepD; aminoacylhistidine dipeptidase [EC:3.4.13.3]
Hv 89 contig	1056	2.04688	5.55041e-07	UP	1.35694	2.55679e-08	na	1.37805	2.02699e-07	na	XP_974375	similar to arginine n-methyltransferase	48	301.597	6e-80	Tribolium castaneum	Metabolism	Amino Acid Metabolism	Histidine Metabolism	E2.1.1.-; [EC:2.1.1.-]
Hv 196	962	1.56312	0.000175597	UP	1.399	2.60303e-06	na	1.31846	3.05805e-05	na	XP_974274	similar to signal peptidase complex subunit 3	74	276.559	2e-72	Tribolium castaneum	Metabolism	Amino Acid Metabolism	Lysine degradation	E3.4.-.-; [EC:3.4.-.-]
Hv 550 contig	986	1.58352	5.56544e-06	UP	-1.1764	1.22281e-09	na	1.03061	9.46646e-07	na	XP_001648394	cystathionine beta-lyase	62	374.4	7e-102	Aedes aegypti	Metabolism	Amino Acid Metabolism	Methionine Metabolism	E4.4.1.1; cystathionine gamma-lyase [EC:4.4.1.1]
Hv 2117	1006	1.87468	0.00139053	UP	-1.03716	0.000177353	na	1.1066	0.00032741	na	dbmo:Bmb003620	3-phosphoshikimate 1-carboxyvinyltransferase	49	275.789	2e-72	Bombyx mori	Metabolism	Amino Acid Metabolism	Phenylalanine, tyrosine and tryptophan biosynthesis	E2.5.1.19, aroA; 3-phosphoshikimate 1-carboxyvinyltransferase [EC:2.5.1.19]
Hv 343	934	2.20935	0.0119686	UP	1.4572	0.00136102	na	1.18315	2.26988e-05	na	XP_001658128	hypothetical protein AaeL_AAEL007084	59	349.747	2e-94	Aedes aegypti	Metabolism	Amino Acid Metabolism	Tryptophan Metabolism	E2.1.1.-; [EC:2.1.1.-]
Hv 89 contig	1056	2.04688	5.55041e-07	UP	1.35694	2.55679e-08	na	1.37805	2.02699e-07	na	XP_974375	similar to arginine n-methyltransferase	48	301.597	6e-80	Tribolium castaneum	Metabolism	Amino Acid Metabolism	Tryptophan Metabolism	E2.1.1.-; [EC:2.1.1.-]
Hv 343	934	2.20935	0.0119686	UP	1.4572	0.00136102	na	1.18315	2.26988e-05	na	XP_001658128	hypothetical protein AaeL_AAEL007084	59	349.747	2e-94	Aedes aegypti	Metabolism	Amino Acid Metabolism	Tyrosine Metabolism	E2.1.1.-; [EC:2.1.1.-]
Hv 89 contig	1056	2.04688	5.55041e-07	UP	1.35694	2.55679e-08	na	1.37805	2.02699e-07	na	XP_974375	similar to arginine n-methyltransferase	48	301.597	6e-80	Tribolium castaneum	Metabolism	Amino Acid Metabolism	Tyrosine Metabolism	E2.1.1.-; [EC:2.1.1.-]
Hv 4695	1017	1.75553	0.0211724	UP	-1.21994	2.51059e-06	na	-1.1686	3.07676e-05	na	dbmo:Bmb009827	aminoacylhistidine dipeptidase	52	228.794	3e-58	Bombyx mori	Metabolism	Amino Acid Metabolism	Urea cycle and Metabolism of amino groups	E3.4.13.3, pepD; aminoacylhistidine dipeptidase [EC:3.4.13.3]
Hv 880	1066	1.65976	0.000296243	UP	1.14105	8.04692e-05	na	1.26418	4.99177e-05	na	AAR26518	antennal cytochrome P450 CYP9	70	370.163	7e-145	Mamestra brassicae	Metabolism	Biosynthesis of Secondary Metabolites	Limonene and pinene degradation	E1.14.-.-; [EC:1.14.-.-]
Hv 2126	1007	1.54924	0.00835306	UP	1.02533	5.14338e-05	na	1.42325	0.000957037	na	XP_968542	similar to putative zinc-containing alcohol dehydrogenase	47	301.982	4e-80	Tribolium castaneum	Metabolism	Carbohydrate Metabolism	Butanoate Metabolism	E1.1.1.-; [EC:1.1.1.-]
Hv 3982	1075	1.51791	0.000293514	UP	1.23743	0.000106046	na	1.29601	7.8827e-05	na	XP_002032390	GM23542	37	107.071	2e-21	Drosophila sechellia	Metabolism	Carbohydrate Metabolism	Citrate cycle (TCA cycle)	SDH4, SDHD; succinate dehydrogenase (ubiquinone) membrane anchor subunit [EC:1.3.5.1]
Hv 2126	1007	1.54924	0.00835306	UP	1.02533	5.14338e-05	na	1.42325	0.000957037	na	XP_968542	similar to putative zinc-containing alcohol dehydrogenase	47	301.982	4e-80	Tribolium castaneum	Metabolism	Carbohydrate Metabolism	Fructose and mannose Metabolism	E1.1.1.-; [EC:1.1.1.-]
Hv 1304	1146	1.80947	0.0340417	UP	-1.18163	1.26307e-05	na	-1.08717	5.91309e-06	na	XP_002063870	GK15680	56	312.768	3e-83	Drosophila willistoni	Metabolism	Carbohydrate Metabolism	Glyoxylate and dicarboxylate Metabolism	E4.1.1.8; oxalyl-CoA decarboxylase [EC:4.1.1.8]
Hv 1210	1066	1.5634	1.41218e-06	UP	1.46103	0.000373946	na	1.32581	0.00058855	na	NP_001005019	MGC79752 protein	38	172.94	3e-41	Xenopus (Silurana) tropicalis	Metabolism	Carbohydrate Metabolism	Pentose and glucuronate interconversions	E1.1.1.125, kduD; 2-deoxy-D-gluconate 3-dehydrogenase [EC:1.1.1.125]
Hv 1624 contig	1123	2.09584	0.00560186	UP	1.13256	2.36514e-05	na	1.45212	9.50259e-06	na	XP_001648570	ribose-phosphate pyrophosphokinase 1, putative	71	501.901	3e-140	Aedes aegypti	Metabolism	Carbohydrate Metabolism	Pentose phosphate pathway	E2.7.6.1, prsA; ribose-phosphate pyrophosphokinase [EC:2.7.6.1]
Hv 550 contig	986	1.58352	5.56544e-06	UP	-1.1764	1.22281e-09	na	1.03061	9.46646e-07	na	XP_001648394	cystathionine beta-lyase	62	374.4	7e-102	Aedes aegypti	Metabolism	Energy Metabolism	Nitrogen Metabolism	E4.4.1.1; cystathionine gamma-lyase [EC:4.4.1.1]
Hv 1190	504	1.50256	5.2405e-05	UP	1.22648	2.73686e-05	na	1.02651	8.77914e-06	na	XP_002043011	GM16378	63	137.887	2e-31	Drosophila sechellia	Metabolism	Energy Metabolism	Oxidative phosphorylation	QCR7; ubiquinol-cytochrome c reductase subunit 7 [EC:1.10.2.2]
Hv 3982	1075	1.51791	0.000293514	UP	1.23743	0.000106046	na	1.29601	7.8827e-05	na	XP_002032390	GM23542	37	107.071	2e-21	Drosophila sechellia	Metabolism	Energy Metabolism	Oxidative phosphorylation	SDH4, SDHD; succinate dehydrogenase (ubiquinone) membrane anchor subunit [EC:1.3.5.1]
Hv 2717	953	1.71213	0.000531394	UP	-1.09123	0.000154778	na	1.22761	4.22321e-05	na	XP_001650194	lactosylceramide 4-alpha-galactosyltransferase (alpha- 1,4-galactosyltransferase)	35	176.792	2e-42	Aedes aegypti	Metabolism	Glycan Biosynthesis and Metabolism	Glycan structures - Biosynthesis 1	A4GNT; alpha 1,4-N-acetylglucosaminyltransferase [EC:2.4.1.-]
Hv 167	1009	1.56456	0.00217909	UP	1.04838	0.000508939	na	-1.11516	1.38464e-05	na	XP_972385	similar to gpi-anchor transamidase	84	491.5	4e-137	Tribolium castaneum	Metabolism	Glycan Biosynthesis and Metabolism	Glycan structures - Biosynthesis 2	PIGK; phosphatidylinositol glycan, class K [EC:2.6.-.-]
Hv 3607	834	3.11073	0.0177473	UP	1.20638	2.69414e-05	na	1.31964	4.75597e-05	na	XP_968904	similar to phosphatidylinositol glycan anchor biosynthesis, class F	27	106.686	2e-21	Tribolium castaneum	Metabolism	Glycan Biosynthesis and Metabolism	Glycan structures - Biosynthesis 2	PIGF; phosphatidylinositol glycan, class F [EC:2.7.-.-]
Hv 167	1009	1.56456	0.00217909	UP	1.04838	0.000508939	na	-1.11516	1.38464e-05	na	XP_972385	similar to gpi-anchor transamidase	84	491.5	4e-137	Tribolium castaneum	Metabolism	Glycan Biosynthesis and Metabolism	Glycosylphosphatidylinositol(GPI)-anchor biosynthesis	PIGK; phosphatidylinositol glycan, class K [EC:2.6.-.-]
Hv 3607	834	3.11073	0.0177473	UP	1.20638	2.69414e-05	na	1.31964	4.75597e-05	na	XP_968904	similar to phosphatidylinositol glycan anchor biosynthesis, class F	27	106.686	2e-21	Tribolium castaneum	Metabolism	Glycan Biosynthesis and Metabolism	Glycosylphosphatidylinositol(GPI)-anchor biosynthesis	PIGF; phosphatidylinositol glycan, class F [EC:2.7.-.-]
Hv 1563	1083	2.10295	0.000222401	UP	1.48225	9.15882e-06	na	1.48432	4.56735e-07	na	XP_973998	similar to dolichyl-phosphate mannosyltransferase	82	416.772	1e-114	Tribolium castaneum	Metabolism	Glycan Biosynthesis and Metabolism	N-Glycan biosynthesis	DPM1; dolichol-phosphate mannosyltransferase [EC:2.4.1.83]
Hv 2306	821	0	1	UP	0	1	na	0	1	na	XP_973998	similar to dolichyl-phosphate mannosyltransferase	82	416.772	8e-115	Tribolium castaneum	Metabolism	Glycan Biosynthesis and Metabolism	N-Glycan biosynthesis	DPM1; dolichol-phosphate mannosyltransferase [EC:2.4.1.83]
Hv 252	958	2.62693	0.0157466	UP	1.47645	0.000343447	na	1.42706	0.000820738	na	XP_318664	AGAP009633-PA	55	266.544	2e-69	Anopheles gambiae str. PEST	Metabolism	Lipid Metabolism	Androgen and estrogen Metabolism	E1.1.1.62, HSD17B; estradiol 17beta-dehydrogenase [EC:1.1.1.62]
Hv 343	934	2.20935	0.0119686	UP	1.4572	0.00136102	na	1.18315	2.26988e-05	na	XP_001658128	hypothetical protein AaeL_AAEL007084	59	349.747	2e-94	Aedes aegypti	Metabolism	Lipid Metabolism	Androgen and estrogen Metabolism	E2.1.1.-; [EC:2.1.1.-]
Hv 89 contig	1056	2.04688	5.55041e-07	UP	1.35694	2.55679e-08	na	1.37805	2.02699e-07	na	XP_974375	similar to arginine n-methyltransferase	48	301.597	6e-80	Tribolium castaneum	Metabolism	Lipid Metabolism	Androgen and estrogen Metabolism	E2.1.1.-; [EC:2.1.1.-]
Hv 2126	1007	1.54924	0.00835306	UP	1.02533	5.14338e-05	na	1.42325	0.000957037	na	XP_968542	similar to putative zinc-containing alcohol dehydrogenase	47	301.982	4e-80	Tribolium castaneum	Metabolism	Lipid Metabolism	Bile acid biosynthesis	E1.1.1.-; [EC:1.1.1.-]
Hv 2135	989	1.68354	0.000205208	UP	1.19053	0.000292198	na	1.05518	0.000112453	na	XP_002099283	GE23452	33	148.288	8e-34	Drosophila yakuba	Metabolism	Lipid Metabolism	Fatty acid biosynthesis	E2.3.1.86; fatty-acyl-CoA synthase [EC:2.3.1.86]
Hv 3470	1080	1.78554	0.000182016	UP	1.07728	5.64914e-06	na	1.14572	0.000145335	na	XP_316681	AGAP006651-PA	48	203.756	2e-50	Anopheles gambiae str. PEST	Metabolism	Lipid Metabolism	Fatty acid Metabolism	E5.3.3.8, DCI; dodecenoyl-CoA delta-isomerase [EC:5.3.3.8]
Hv 2776 contig	1201	1.55505	0.000721723	UP	1.32283	5.09709e-05	na	1.10023	7.57499e-06	na	XP_001656463	AMP dependent coa ligase	42	202.986	4e-50	Aedes aegypti	Metabolism	Lipid Metabolism	Fatty acid Metabolism	E6.2.1.3, fadD; long-chain fatty-acid-CoA ligase [EC:6.2.1.3]
Hv 2126	1007	1.54924	0.00835306	UP	1.02533	5.14338e-05	na	1.42325	0.000957037	na	XP_968542	similar to putative zinc-containing alcohol dehydrogenase	47	301.982	4e-80	Tribolium castaneum	Metabolism	Lipid Metabolism	Linoleic acid Metabolism	E1.1.1.-; [EC:1.1.1.-]
Hv 196	962	1.56312	0.000175597	UP	1.399	2.60303e-06	na	1.31846	3.05805e-05	na	XP_974274	similar to signal peptidase complex subunit 3	74	276.559	2e-72	Tribolium castaneum	Metabolism	Metabolism of Cofactors and Vitamins	Biotin Metabolism	E3.4.-.-; [EC:3.4.-.-]
Hv 343	934	2.20935	0.0119686	UP	1.4572	0.00136102	na	1.18315	2.26988e-05	na	XP_001658128	hypothetical protein AaeL_AAEL007084	59	349.747	2e-94	Aedes aegypti	Metabolism	Metabolism of Other Amino Acids	Aminophosphonate Metabolism	E2.1.1.-; [EC:2.1.1.-]
Hv 89 contig	1056	2.04688	5.55041e-07	UP	1.35694	2.55679e-08	na	1.37805	2.02699e-07	na	XP_974375	similar to arginine n-methyltransferase	48	301.597	6e-80	Tribolium castaneum	Metabolism	Metabolism of Other Amino Acids	Aminophosphonate Metabolism	E2.1.1.-; [EC:2.1.1.-]
Hv 4695	1017	1.75553	0.0211724	UP	-1.21994	2.51059e-06	na	-1.1686	3.07676e-05	na	dbmo:Bmb009827	aminoacylhistidine dipeptidase	52	228.794	3e-58	Bombyx mori	Metabolism	Metabolism of Other Amino Acids	beta-Alanine Metabolism	E3.4.13.3, pepD; aminoacylhistidine dipeptidase [EC:3.4.13.3]
Hv 4695	1017	1.75553	0.0211724	UP	-1.21994	2.51059e-06	na	-1.1686	3.07676e-05	na	dbmo:Bmb009827	aminoacylhistidine dipeptidase	52	228.794	3e-58	Bombyx mori	Metabolism	Metabolism of Other Amino Acids	Glutathione Metabolism	E3.4.13.3, pepD; aminoacylhistidine dipeptidase [EC:3.4.13.3]
Hv 343	934	2.20935	0.0119686	UP	1.4572	0.00136102	na	1.18315	2.26988e-05	na	XP_001658128	hypothetical protein AaeL_AAEL007084	59	349.747	2e-94	Aedes aegypti	Metabolism	Metabolism of Other Amino Acids	Selenoamino acid Metabolism	E2.1.1.-; [EC:2.1.1.-]
Hv 550 contig	986	1.58352	5.56544e-06	UP	-1.1764	1.22281e-09	na	1.03061	9.46646e-07	na	XP_001648394	cystathionine beta-lyase	62	374.4	7e-102	Aedes aegypti	Metabolism	Metabolism of Other Amino Acids	Selenoamino acid Metabolism	E4.4.1.1; cystathionine gamma-lyase [EC:4.4.1.1]
Hv 89 contig	1056	2.04688	5.55041e-07	UP	1.35694	2.55679e-08	na	1.37805	2.02699e-07	na	XP_974375	similar to arginine n-methyltransferase	48	301.597	6e-80	Tribolium castaneum	Metabolism	Metabolism of Other Amino Acids	Selenoamino acid Metabolism	E2.1.1.-; [EC:2.1.1.-]
Hv 2789	1041	1.52172	0.000547159	UP	1.31962	1.01934e-05	na	1.30657	2.16541e-05	na	XP_001658447	DNA-directed RNA polymerase	63	383.259	2e-104	Aedes aegypti	Metabolism	Nucleotide Metabolism	Purine Metabolism	RPC5; DNA-directed RNA Polymerase III subunit C5 [EC:2.7.7.6]
Hv 3454	829	0	1	UP	1.12913	0.00402681	na	1.45224	0.0441194	na	XP_313586	AGAP004314-PA	39	133.65	1e-29	Anopheles gambiae str. PEST	Metabolism	Nucleotide Metabolism	Purine Metabolism	E3.6.1.11, ppx; exopolyphosphatase [EC:3.6.1.11]
Hv 1414 contig	1675	2.1723	0.00613907	UP	1.36884	6.58481e-05	na	1.30834	9.85815e-05	na	XP_968425	similar to CG5800 CG5800-PA	64	663.3	0	Tribolium castaneum	Metabolism	Nucleotide Metabolism	Purine Metabolism	E3.6.1.3; adenosinetriphosphatase [EC:3.6.1.3]
Hv 1624 contig	1123	2.09584	0.00560186	UP	1.13256	2.36514e-05	na	1.45212	9.50259e-06	na	XP_001648570	ribose-phosphate pyrophosphokinase 1, putative	71	501.901	3e-140	Aedes aegypti	Metabolism	Nucleotide Metabolism	Purine Metabolism	E2.7.6.1, prsA; ribose-phosphate pyrophosphokinase [EC:2.7.6.1]
Hv 780	1006	1.7605	0.000377001	UP	1.27167	1.44027e-05	na	1.41763	2.24662e-05	na	XP_970031	similar to dihydroorotate dehydrogenase, mitochondrial	47	274.633	7e-72	Tribolium castaneum	Metabolism	Nucleotide Metabolism	Pyrimidine Metabolism	E1.3.3.1, pyrD; dihydroorotate oxidase [EC:1.3.3.1]
Hv 2789	1041	1.52172	0.000547159	UP	1.31962	1.01934e-05	na	1.30657	2.16541e-05	na	XP_001658447	DNA-directed RNA polymerase	63	383.259	2e-104	Aedes aegypti	Metabolism	Nucleotide Metabolism	Pyrimidine Metabolism	RPC5; DNA-directed RNA Polymerase III subunit C5 [EC:2.7.7.6]
Hv 2917	964	1.98638	0.000626397	UP	1.12859	7.03641e-05	na	1.40775	0.000140682	na	XP_001844134	dihydrofolate reductase	50	226.868	2e-57	Culex quinquefasciatus	Metabolism	Nucleotide Metabolism
Hv 2547 contig	1061	1.85836	0.00485657	UP	1.18765	3.49031e-05	na	1.41532	8.26982e-05	na	XP_001659917	adenylate cyclase	49	301.597	6e-80	Aedes aegypti	Metabolism	Nucleotide Metabolism
Hv 2126	1007	1.54924	0.00835306	UP	1.02533	5.14338e-05	na	1.42325	0.000957037	na	XP_968542	similar to putative zinc-containing alcohol dehydrogenase	47	301.982	4e-80	Tribolium castaneum	Metabolism	Xenobiotics Biodegradation and Metabolism	Bisphenol A degradation	E1.1.1.-; [EC:1.1.1.-]
Hv 880	1066	1.65976	0.000296243	UP	1.14105	8.04692e-05	na	1.26418	4.99177e-05	na	AAR26518	antennal cytochrome P450 CYP9	70	370.163	7e-145	Mamestra brassicae	Metabolism	Xenobiotics Biodegradation and Metabolism	gamma-Hexachlorocyclohexane degradation	E1.14.-.-; [EC:1.14.-.-]
Hv 3974	1067	1.86729	4.84926e-05	UP	1.17844	0.000338671	na	1.41423	9.62545e-06	na	XP_974660	similar to 4-nitrophenylphosphatase	54	289.271	3e-76	Tribolium castaneum	Metabolism	Xenobiotics Biodegradation and Metabolism	gamma-Hexachlorocyclohexane degradation	E3.1.3.41; 4-nitrophenyl phosphatase [EC:3.1.3.41]
Hv 343	934	2.20935	0.0119686	UP	1.4572	0.00136102	na	1.18315	2.26988e-05	na	XP_001658128	hypothetical protein AaeL_AAEL007084	59	349.747	2e-94	Aedes aegypti	Metabolism	Xenobiotics Biodegradation and Metabolism	Naphthalene and anthracene degradation	E2.1.1.-; [EC:2.1.1.-]
Hv 880	1066	1.65976	0.000296243	UP	1.14105	8.04692e-05	na	1.26418	4.99177e-05	na	AAR26518	antennal cytochrome P450 CYP9	70	370.163	7e-145	Mamestra brassicae	Metabolism	Xenobiotics Biodegradation and Metabolism	Naphthalene and anthracene degradation	E1.14.-.-; [EC:1.14.-.-]
Hv 89 contig	1056	2.04688	5.55041e-07	UP	1.35694	2.55679e-08	na	1.37805	2.02699e-07	na	XP_974375	similar to arginine n-methyltransferase	48	301.597	6e-80	Tribolium castaneum	Metabolism	Xenobiotics Biodegradation and Metabolism	Naphthalene and anthracene degradation	E2.1.1.-; [EC:2.1.1.-]
Hv 2126	1007	1.54924	0.00835306	UP	1.02533	5.14338e-05	na	1.42325	0.000957037	na	XP_968542	similar to putative zinc-containing alcohol dehydrogenase	47	301.982	4e-80	Tribolium castaneum	Metabolism	Xenobiotics Biodegradation and Metabolism	Tetrachloroethene degradation	E1.1.1.-; [EC:1.1.1.-]
Hv 3155	1033	2.04685	0.00134034	UP	1.12462	0.000286538	na	1.2904	0.000569146	na	XP_554784	AGAP011434-PA	35	206.453	4e-52	Anopheles gambiae str. PEST	Metallo Peptidases	Family M14: carboxypeptidase A family	E3.4.17.15, CPA2; carboxypeptidase A2 [EC:3.4.17.15]
Hv 125		1.58261	0.000170924	UP	-1.34189	2.07014e-05	na	-1.15334	8.60933e-05	na		No Blast Hit					No Blast Hit
Hv 176		1.56908	0.00750168	UP	1.06245	3.14003e-05	na	1.12462	0.000125911	na		No Blast Hit					No Blast Hit
Hv 183		2.78298	0.0101817	UP	1.18548	0.00165601	na	1.12102	0.000319091	na		No Blast Hit					No Blast Hit
Hv 205		2.29164	0.00028279	UP	1.30797	0.000111059	na	1.38666	0.000243415	na		No Blast Hit					No Blast Hit
Hv 238		1.67426	9.32776e-06	UP	-1.07582	1.5178e-05	na	1.02035	5.5852e-05	na		No Blast Hit					No Blast Hit
Hv 245		0	1	UP	1.06067	0.000583572	na	-1.23138	1	na		No Blast Hit					No Blast Hit
Hv 319		1.62109	0.00303872	UP	1.23372	0.00312564	na	1.06399	1.69768e-06	na		No Blast Hit					No Blast Hit
Hv 373		3.36415	0.0287171	UP	1.49796	0.00018579	na	1.43693	0.00513528	na		No Blast Hit					No Blast Hit
Hv 379		2.09267	0.00191507	UP	1.11144	0.000142936	na	1.43813	0.000528421	na		No Blast Hit					No Blast Hit
Hv 407		2.09403	0.000409124	UP	1.18857	0.000513538	na	1.38312	5.84533e-05	na		No Blast Hit					No Blast Hit
Hv 422		1.55785	0.000165097	UP	-1.13771	0.000159943	na	1.11593	6.37796e-05	na		No Blast Hit					No Blast Hit
Hv 488		1.63372	0.023443	UP	1.02325	0.000137905	na	1.17477	0.00304285	na		No Blast Hit					No Blast Hit
Hv 497		2.2076	4.77507e-05	UP	1.23752	5.81844e-05	na	1.44577	0.000300786	na		No Blast Hit					No Blast Hit
Hv 594		2.29392	0.0024404	UP	1.48813	2.2279e-05	na	1.41672	2.04842e-05	na		No Blast Hit					No Blast Hit
Hv 610		1.69681	0.000118364	UP	1.44654	0.000154958	na	1.18646	0.000300479	na		No Blast Hit					No Blast Hit
Hv 710		2.29908	0.00112283	UP	-1.01453	0.000798453	na	1.32561	2.21817e-05	na		No Blast Hit					No Blast Hit
Hv 778		1.59676	0.000820423	UP	1.1337	8.66429e-05	na	-1.14355	6.52081e-05	na		No Blast Hit					No Blast Hit
Hv 809		2.29742	0.00138464	UP	1.49219	0.000315963	na	1.34871	0.00117067	na		No Blast Hit					No Blast Hit
Hv 812		1.52007	0.00382823	UP	1.1652	1.76665e-05	na	1.16865	0.00048184	na		No Blast Hit					No Blast Hit
Hv 813		1.57125	0.00116225	UP	1.33196	1.57817e-06	na	1.26995	4.28004e-06	na		No Blast Hit					No Blast Hit
Hv 816		1.79154	2.12317e-05	UP	1.34319	0.000366316	na	1.46005	3.24579e-05	na		No Blast Hit					No Blast Hit
Hv 837		1.72635	0.0486757	UP	1.43702	0.0067255	na	1.1516	8.7575e-05	na		No Blast Hit					No Blast Hit
Hv 1006		2.28666	1.30245e-05	UP	1.32548	1.32814e-05	na	1.41937	4.9981e-05	na		No Blast Hit					No Blast Hit
Hv 1256		1.52711	8.65665e-06	UP	1.04987	0.00223678	na	-1.00932	7.55988e-05	na		No Blast Hit					No Blast Hit
Hv 1411		1.57476	0.0109578	UP	1.40935	0.000181185	na	1.20126	0.000508796	na		No Blast Hit					No Blast Hit
Hv 1422		2.73195	0.0288357	UP	1.16392	7.57668e-05	na	1.45678	0.000136112	na		No Blast Hit					No Blast Hit
Hv 1649		1.69728	0.000302063	UP	1.14414	1.61819e-05	na	1.41284	0.000390899	na		No Blast Hit					No Blast Hit
Hv 1704		2.17745	1.39583e-05	UP	1.22362	3.54227e-05	na	1.40557	2.44761e-05	na		No Blast Hit					No Blast Hit
Hv 1740		1.66745	6.86688e-05	UP	1.18597	2.36195e-05	na	1.27403	4.0694e-05	na		No Blast Hit					No Blast Hit
Hv 1908		0	1	UP	0	1	na	0	1	na		No Blast Hit					No Blast Hit
Hv 1954		1.58319	0.00272299	UP	1.05738	0.000409441	na	1.05769	9.92296e-05	na		No Blast Hit					No Blast Hit
Hv 1972		2.16148	0.00134805	UP	1.31902	0.0305439	na	1.45288	0.00422369	na		No Blast Hit					No Blast Hit
Hv 2017		1.65984	0.000510427	UP	1.10053	2.32674e-05	na	1.13	5.3169e-07	na		No Blast Hit					No Blast Hit
Hv 2027		1.82773	0.00305299	UP	1.21647	0.00457574	na	1.39799	2.60401e-06	na		No Blast Hit					No Blast Hit
Hv 2114		1.56321	0.0285679	UP	1.06825	0.00193293	na	1.03656	0.000503007	na		No Blast Hit					No Blast Hit
Hv 2130		2.06558	0.00538137	UP	1.48454	0.000288505	na	1.41251	1.12142e-05	na		No Blast Hit					No Blast Hit
Hv 2132		1.52201	3.56732e-05	UP	1.18187	5.73334e-06	na	1.49616	0.000145855	na		No Blast Hit					No Blast Hit
Hv 2334		2.01077	0.00102854	UP	1.29189	4.02838e-05	na	1.36453	1.04216e-05	na		No Blast Hit					No Blast Hit
Hv 2421		2.05837	0.0263187	UP	1.22693	0.000834371	na	1.14414	3.66799e-05	na		No Blast Hit					No Blast Hit
Hv 2446		2.37962	0.00137577	UP	1.38646	0.00023761	na	1.30586	0.000585661	na		No Blast Hit					No Blast Hit
Hv 2485		1.56825	5.79686e-06	UP	1.42311	1.41158e-06	na	1.19754	1.08375e-06	na		No Blast Hit					No Blast Hit
Hv 2542		1.52628	0.00113785	UP	1.11622	5.31669e-05	na	1.26321	0.000118148	na		No Blast Hit					No Blast Hit
Hv 2556		2.31746	0.000490584	UP	1.12459	2.32072e-06	na	1.23611	1.70362e-06	na		No Blast Hit					No Blast Hit
Hv 2573		1.67509	0.00419833	UP	-1.1201	2.18522e-06	na	-1.07193	7.99512e-05	na		No Blast Hit					No Blast Hit
Hv 2576		2.25423	0.0068976	UP	1.06534	0.000196116	na	-1.05205	4.77932e-06	na		No Blast Hit					No Blast Hit
Hv 2590		1.58243	0.000383974	UP	-1.11662	3.20467e-06	na	-1.14204	2.07247e-05	na		No Blast Hit					No Blast Hit
Hv 2634		2.14889	0.0003482	UP	1.31195	5.16859e-06	na	1.40113	0.000928583	na		No Blast Hit					No Blast Hit
Hv 2739		1.65496	0.00407963	UP	-1.23139	5.72358e-05	na	-1.07131	0.000247672	na		No Blast Hit					No Blast Hit
Hv 2774		1.55157	0.000129248	UP	-1.00381	3.50217e-07	na	-1.01867	6.85802e-07	na		No Blast Hit					No Blast Hit
Hv 2798		1.51133	0.00165091	UP	1.06928	0.000250665	na	1.29314	0.00025707	na		No Blast Hit					No Blast Hit
Hv 2806		1.57973	1.22592e-05	UP	1.37166	1.67365e-06	na	1.33676	1.73062e-06	na		No Blast Hit					No Blast Hit
Hv 2950		2.03262	0.00623348	UP	1.26406	9.755e-05	na	1.20086	8.0999e-05	na		No Blast Hit					No Blast Hit
Hv 2954		1.69703	0.00113294	UP	-1.05908	2.2982e-07	na	-1.06855	1.54053e-06	na		No Blast Hit					No Blast Hit
Hv 3035		1.652	0.000411007	UP	1.03075	0.000598837	na	1.16735	3.51679e-07	na		No Blast Hit					No Blast Hit
Hv 3123		1.66856	0.000862077	UP	1.31544	0.000301666	na	1.38152	0.000177184	na		No Blast Hit					No Blast Hit
Hv 3135		1.53045	0.000157962	UP	1.24567	3.5459e-06	na	1.32255	2.91961e-07	na		No Blast Hit					No Blast Hit
Hv 3164		1.73712	0.00395754	UP	-1.10002	2.05384e-05	na	-1.1011	0.000245114	na		No Blast Hit					No Blast Hit
Hv 3347		1.84852	0.0304113	UP	1.14172	2.12397e-05	na	1.12196	0.000288375	na		No Blast Hit					No Blast Hit
Hv 3555		2.05613	4.35622e-05	UP	1.44235	0.000771667	na	1.21223	5.42306e-05	na		No Blast Hit					No Blast Hit
Hv 3629		2.0042	0.000709314	UP	1.31756	0.000122355	na	-1.03024	2.24536e-05	na		No Blast Hit					No Blast Hit
Hv 3654		1.55401	0.00217669	UP	1.25882	1.66662e-05	na	1.193	0.000263726	na		No Blast Hit					No Blast Hit
Hv 3660		1.78208	0.00621439	UP	1.41618	0.000227893	na	1.42109	0.000340131	na		No Blast Hit					No Blast Hit
Hv 4014		1.79713	0.00211917	UP	1.10948	6.84232e-05	na	1.15229	0.00504328	na		No Blast Hit					No Blast Hit
Hv 4147		1.7236	0.024615	UP	-1.04649	4.82747e-05	na	-1.13637	4.10543e-05	na		No Blast Hit					No Blast Hit
Hv 4358		1.88324	4.33682e-05	UP	1.29263	0.000237534	na	1.4103	2.63783e-05	na		No Blast Hit					No Blast Hit
Hv 4431		0	1	UP	11.2514	1	na	9.50073	1	na		No Blast Hit					No Blast Hit
Hv 4495		2.04965	0.000118384	UP	1.19734	4.12473e-06	na	1.42712	2.2235e-06	na		No Blast Hit					No Blast Hit
Hv 4548		2.21694	0.000618959	UP	1.1762	4.15713e-08	na	1.38512	1.89631e-05	na		No Blast Hit					No Blast Hit
Hv 4568		1.5487	0.00109957	UP	1.37945	0.00341024	na	1.04768	0.000986902	na		No Blast Hit					No Blast Hit
Hv 4749		1.54395	0.000418565	UP	1.26003	0.000300211	na	1.22392	0.000298701	na		No Blast Hit					No Blast Hit
Hv 4816		1.51617	0.00308143	UP	1.19652	2.10632e-06	na	1.03098	1.22606e-05	na		No Blast Hit					No Blast Hit
Hv 4839		1.50089	0.0108138	UP	1.18245	0.000526097	na	1.24199	2.09076e-05	na		No Blast Hit					No Blast Hit
Hv 2025 contig		1.54886	0.000954615	UP	1.15479	1.11151e-05	na	1.33614	6.51902e-07	na		No Blast Hit					No Blast Hit
Hv 3075 contig		2.51315	8.80607e-06	UP	1.34438	6.54358e-06	na	1.49339	4.60948e-06	na		No Blast Hit					No Blast Hit
Hv 1532	920	1.77995	0.00103772	UP	-1.06216	2.16189e-05	na	1.17424	0.000103257	na	dbmo:Bmb007666	2-alkenal reductase	66	409.838	8e-113	Bombyx mori	Oxidoreductases	Acting on the CH-CH group of donors	With NAD or NADP as acceptor	1.3.1.74 2-alkenal reductase
Hv 715	991	1.53991	0.00131456	UP	1.37852	0.000693612	na	1.3054	0.00210634	na	ABK27018	unknown	40	192.586	4e-47	Picea sitchensis	Oxidoreductases	Acting on the CH-OH group of donors	With NAD or NADP as acceptor	1.1.1.141 15-hydroxyprostaglandin dehydrogenase (NAD)
Hv 3427	1037	1.88515	0.00132391	UP	1.16578	8.81503e-05	na	1.25859	8.89502e-05	na	XP_002108397	hypothetical protein TRIADDRAFT_19714	48	254.603	8e-66	Trichoplax adhaerens	Oxidoreductases	Acting on the CH-OH group of donors	With NAD or NADP as acceptor	1.1.1.-
Hv 1669	825	2.43018	0.000636834	UP	1.33995	7.91855e-05	na	1.33217	2.93195e-05	na	XP_969957	similar to peptidyl-prolyl cis-trans isomerase h, ppih	88	348.206	4e-94	Tribolium castaneum	Protein folding catalysts	Peptidyl prolyl isomerase	Cyclophilin	PPIH, CYPH; peptidyl-prolyl isomerase H (cyclophilin H) [EC:5.2.1.8]
Hv 2089	1011	0	1	UP	1.29491	0.000205912	na	1.27787	0.017245	na	XP_001663965	adp-ribosylation factor, arf	73	230.72	1e-58	Aedes aegypti	Small (Monomeric) G-proteins	Arf/Sar Family	Arl5	ARL5B; ADP-ribosylation factor-like 5B
Hv 329	970	1.59585	5.96013e-05	UP	1.19893	0.0135832	na	1.18058	1.99559e-05	na	XP_311973	AGAP002931-PA	83	304.294	8e-81	Anopheles gambiae str. PEST	Small (Monomeric) G-proteins	Arf/Sar Family	Others - lower eukaryotes	ARF; Arf/Sar family, other
Hv 190	961	1.97443	0.00447944	UP	1.48487	0.00045141	na	1.39585	0.000134802	na	XP_001648190	Chaperone protein, putative	50	278.485	5e-73	Aedes aegypti	Stress proteins	Chaperone
Hv 543	1036	1.73942	0.0420371	UP	-1.19428	0.000392858	na	1.19869	0.000283525	na	XP_396888	similar to Hsp70/Hsp90 organizing protein homolog CG2720-PA	44	202.601	4e-50	Apis mellifera	Stress proteins	Chaperone
Hv 4486	871	1.78575	0.000560204	UP	1.1915	2.79691e-05	na	1.27349	2.65951e-05	na	XP_967545	similar to tetratricopeptide repeat domain 1	52	194.897	6e-48	Tribolium castaneum	Stress proteins	CoChaperone
Hv 4506	923	1.68595	5.60017e-06	UP	1.2097	5.56881e-06	na	1.18864	2.27141e-05	na	XP_001651690	mpv17 protein	42	124.405	4e-39	Aedes aegypti	Stress proteins	Memberane protein
Hv 558	981	1.51416	0.000734976	UP	1.10419	0.000281895	na	1.11221	0.000567506	na	XP_973141	similar to predicted protein	59	361.688	4e-98	Tribolium castaneum	Transferases	Transferring alkyl or aryl groups, other than methyl groups	Transferring alkyl or aryl groups, other than methyl groups (only sub-subclass identified to date)	2.5.1.59 protein geranylgeranyltransferase type I
Hv 761 contig	1655	2.03329	2.15273e-06	UP	1.38952	1.72214e-08	na	1.31839	2.12905e-09	na	XP_308774	AGAP006996-PA	75	707.597	0	Anopheles gambiae str. PEST	Translation Elongation Factors	Elongation factors (prokaryotic)	EF-TU, tufA; elongation factor EF-Tu [EC:3.6.5.3]
Hv 182	985	1.79145	0.00141521	UP	1.44482	0.000469367	na	1.16159	8.165e-06	na	EEB11278	conserved hypothetical protein	68	405.216	3e-111	Pediculus humanus corporis	Translation Initiation Factors	Initiation factors (eukaryotic)	eIF-2B	eIF-2BA, EIF2B1; translation initiation factor eIF-2B alpha subunit
Hv 63	661	1.5685	0.000334886	UP	1.04319	2.79013e-05	na	1.23439	1.68239e-05	na	XP_974497	similar to EN10	85	358.992	1e-97	Tribolium castaneum	Translation Initiation Factors	Initiation factors (eukaryotic)	eIF-3	eIF-33, EIF3S3; translation initiation factor eIF-3 subunit 3
Hv 1412	1076	1.75714	0.00485838	UP	1.13325	5.06188e-06	na	-1.20717	1.49988e-06	na	NP_957309	ERGIC and golgi 3 isoform 2	45	86.6557	3e-15	Danio rerio	Transporter	Carbohydrate transporter
Hv 1571	1063	1.6955	2.60426e-05	UP	1.16623	0.00027769	na	1.09563	9.80327e-05	na	EEB10166	Methylosome protein, putative	28	149.443	4e-34	Pediculus humanus corporis	Transporter	Ion channel	Nucleotide sensitive channel
Hv 494	1050	1.6537	2.22199e-05	UP	1.18365	3.05391e-05	na	1.2667	9.54478e-05	na	EEB11117	clathrin coat assembly protein ap-1, putative	93	613.994	5e-174	Pediculus humanus corporis	Transporter	Protein transport
Hv 2454	1025	1.54067	0.00012823	UP	1.2925	0.00040041	na	1.23616	3.95774e-05	na	EEB11117	clathrin coat assembly protein ap-1, putative	93	606.29	1e-171	Pediculus humanus corporis	Transporter	Protein transport
Hv 1336 contig	845	2.00908	0.00451099	UP	-1.20512	4.96828e-07	na	1.09991	4.70112e-06	na	NP_001093286	transmembrane protein 14C	86	183.726	1e-44	Bombyx mori	Transporter	Transport
Hv 203	1015	1.99854	0.000442059	UP	1.3293	3.45507e-05	na	1.42821	0.000276526	na	XP_970705	similar to CG8931 CG8931-PA	51	258.455	5e-67	Tribolium castaneum	Unclassifed	Unclassifed
Hv 257	910	1.81882	7.26933e-05	UP	1.1001	1.19802e-06	na	1.22439	1.27758e-05	na	XP_969354	similar to AGAP009835-PA	48	234.958	5e-60	Tribolium castaneum	Unclassifed	Unclassifed
Hv 398	1102	2.08785	0.000623802	UP	1.21863	0.000129508	na	1.31622	1.96998e-05	na	dbmo:Bmb018642	dbmo:Bmb018642	54	145.976	3e-33	Bombyx mori	Unclassifed	Unclassifed
Hv 403	925	2.07569	5.46688e-05	UP	1.30776	2.69221e-05	na	1.36711	0.000160494	na	ABM55397	putative secreted salivary protein	65	274.248	8e-72	Xenopsylla cheopis	Unclassifed	Unclassifed
Hv 482	843	1.77455	0.00272043	UP	1.39201	0.000420409	na	1.41254	0.000187943	na	dbmo:Bmb017147	dbmo:Bmb017148	45	134.42	5e-30	Bombyx mori	Unclassifed	Unclassifed
Hv 499	937	2.18712	0.0278781	UP	1.36538	0.000313132	na	1.48839	0.000605486	na	XP_309024	AGAP006719-PA	40	227.254	1e-57	Anopheles gambiae str. PEST	Unclassifed	Unclassifed
Hv 514	1044	1.87553	9.58473e-05	UP	1.32556	0.000137342	na	1.44349	0.000684334	na	XP_312592	AGAP002363-PA	50	272.707	3e-71	Anopheles gambiae str. PEST	Unclassifed	Unclassifed
Hv 537	1031	1.66019	7.68286e-06	UP	-1.00837	6.72474e-07	na	-1.01202	5.99395e-06	na	NP_001014645	CG31156 CG31156-PB, isoform B	36	87.8113	1e-15	Drosophila melanogaster	Unclassifed	Unclassifed
Hv 564	891	1.66785	0.0121289	UP	1.32267	0.00184102	na	1.02979	3.17274e-06	na	dbmo:Bmb037794	dbmo:Bmb037795	67	238.81	2e-61	Bombyx mori	Unclassifed	Unclassifed
Hv 605	1046	1.55712	0.000372423	UP	1.23894	6.3726e-06	na	1.14815	2.69259e-06	na	EEB11508	chromosome 6 open reading frame 106, isoform A, putative	39	142.51	5e-32	Pediculus humanus corporis	Unclassifed	Unclassifed
Hv 709	882	2.16569	0.0246534	UP	1.44272	6.13186e-05	na	1.30021	3.6195e-05	na	XP_002074660	GK23190	31	98.5969	6e-19	Drosophila willistoni	Unclassifed	Unclassifed
Hv 716	1038	1.95898	0.0238798	UP	1.44802	3.59931e-05	na	1.24147	2.25826e-05	na	XP_001607670	similar to LP01585p	60	122.865	4e-26	Nasonia vitripennis	Unclassifed	Unclassifed
Hv 772	1015	1.97282	0.0338145	UP	1.37803	0.000668136	na	1.42862	0.00123283	na	XP_624251	similar to CG15094-PA, isoform A	33	177.948	9e-43	Apis mellifera	Unclassifed	Unclassifed
Hv 867	884	1.61623	0.00139676	UP	-1.09133	2.44264e-05	na	1.08877	2.05286e-05	na	XP_973768	similar to orf 140; ORF next to beta-keto adipate succinyl CoA transferase from P. putida	52	198.749	4e-49	Tribolium castaneum	Unclassifed	Unclassifed
Hv 961	973	2.76132	0.00213949	UP	1.37546	0.000728261	na	1.4791	0.00324047	na	dbmo:Bmb026437	dbmo:Bmb026438	62	68.5514	3e-12	Bombyx mori	Unclassifed	Unclassifed
Hv 973	785	1.51463	0.00019288	UP	1.36071	0.000370456	na	1.3347	7.29736e-05	na	XP_321202	AGAP001865-PA	63	243.047	2e-62	Anopheles gambiae str. PEST	Unclassifed	Unclassifed
Hv 990	933	1.55649	0.00731344	UP	1.01685	0.000108683	na	1.01313	9.9005e-05	na	NP_001040310	light-induced protein-like brain protein 44	79	194.897	7e-48	Bombyx mori	Unclassifed	Unclassifed
Hv 1012	834	1.74553	0.000348727	UP	1.06899	0.00013165	na	1.1986	4.67684e-05	na	XP_001120288	similar to CG8461-PA	43	189.889	2e-46	Apis mellifera	Unclassifed	Unclassifed
Hv 1148	942	1.92579	0.000534677	UP	1.24042	1.13717e-05	na	1.37922	1.24933e-05	na	XP_975160	similar to AGAP007519-PA	45	251.906	5e-65	Tribolium castaneum	Unclassifed	Unclassifed
Hv 1204	1048	1.53458	0.000201193	UP	1.08281	2.89614e-06	na	1.12847	9.33136e-06	na	ABK26539	unknown	47	217.238	1e-54	Picea sitchensis	Unclassifed	Unclassifed
Hv 1351	1036	1.69655	0.00649981	UP	1.29025	2.40207e-05	na	1.16028	4.94976e-05	na	dbmo:Bmb041066	dbmo:Bmb041067	43	77.411	1e-12	Bombyx mori	Unclassifed	Unclassifed
Hv 1387	790	1.75083	0.0162767	UP	1.32	0.000369203	na	-1.04942	2.27952e-05	na	dbmo:Bmb005308	dbmo:Bmb005309	50	146.747	9e-34	Bombyx mori	Unclassifed	Unclassifed
Hv 1482	1008	1.51763	0.00125378	UP	1.15726	8.45237e-05	na	1.44661	0.000159424	na	XP_002069277	GK21112	39	90.8929	2e-16	Drosophila willistoni	Unclassifed	Unclassifed
Hv 1588	1141	1.53744	1.92915e-05	UP	1.19341	0.000284478	na	1.06704	0.00043941	na	XP_001947778	similar to CG11986 CG11986-PA	48	156.762	8e-58	Acyrthosiphon pisum	Unclassifed	Unclassifed
Hv 1774	1068	1.82665	0.0476366	UP	1.03477	0.000211452	na	-1.16036	0.00356261	na	ABK26539	unknown	43	219.935	2e-55	Picea sitchensis	Unclassifed	Unclassifed
Hv 2118	997	1.53434	0.0105095	UP	1.31241	0.000905231	na	1.04061	0.00180321	na	dbmo:Bmb020805	dbmo:Bmb020806	42	75.8702	3e-12	Bombyx mori	Unclassifed	Unclassifed
Hv 2139	912	1.61697	0.000509036	UP	1.38064	8.98271e-06	na	1.34331	1.36378e-05	na	XP_001965122	GF21552	77	362.459	2e-98	Drosophila ananassae	Unclassifed	Unclassifed
Hv 2316	968	1.69183	9.68018e-06	UP	1.49429	2.72078e-05	na	1.33507	7.96417e-05	na	XP_001811332	similar to polyprotein	51	163.696	2e-38	Tribolium castaneum	Unclassifed	Unclassifed
Hv 2358	815	0	1	UP	1.29341	0.00635916	na	1.47781	0.0674711	na	XP_001601190	similar to ENSANGP00000011808	50	235.343	3e-60	Nasonia vitripennis	Unclassifed	Unclassifed
Hv 2414	824	1.66373	3.92433e-06	UP	1.42812	6.40268e-05	na	1.18107	8.40367e-05	na	XP_314994	AGAP004903-PA	43	165.622	3e-39	Anopheles gambiae str. PEST	Unclassifed	Unclassifed
Hv 2453	1090	1.56155	0.000382455	UP	1.2272	0.000309572	na	1.34986	3.53004e-05	na	dbmo:Bmb017942	dbmo:Bmb017943	63	165.236	4e-39	Bombyx mori	Unclassifed	Unclassifed
Hv 2660	1020	1.89164	0.000220541	UP	1.26789	6.62863e-05	na	1.3381	0.000429048	na	XP_966917	similar to CG7488 CG7488-PA	41	225.328	5e-57	Tribolium castaneum	Unclassifed	Unclassifed
Hv 2683	973	2.50725	0.00574723	UP	1.4231	0.00164949	na	1.49965	0.0586451	na	XP_001974215	GG21612	31	73.9442	2e-11	Drosophila erecta	Unclassifed	Unclassifed
Hv 2694	925	1.82058	0.000187053	UP	1.18946	0.000447248	na	1.25796	6.10691e-06	na	dbmo:Bmb012349	dbmo:Bmb012350	45	90.1225	1e-16	Bombyx mori	Unclassifed	Unclassifed
Hv 2811	945	2.08022	0.000119138	UP	1.1968	3.32037e-05	na	1.49811	0.000174864	na	XP_001810019	similar to AGAP011875-PA	59	191.815	6e-47	Tribolium castaneum	Unclassifed	Unclassifed
Hv 2822	701	1.80631	0.000248192	UP	1.0787	0.000168451	na	1.12712	1.8088e-05	na	dbmo:Bmb007506	dbmo:Bmb007507	53	112.849	1e-23	Bombyx mori	Unclassifed	Unclassifed
Hv 2862	795	1.64277	0.0297439	UP	1.11348	4.41597e-05	na	1.224	8.20163e-07	na	XP_001998561	GI23568	57	116.316	2e-24	Drosophila mojavensis	Unclassifed	Unclassifed
Hv 2881	997	1.66808	3.11047e-05	UP	1.06814	0.000377155	na	1.26375	0.000127074	na	XP_002005124	GI20299	35	73.9442	2e-11	Drosophila mojavensis	Unclassifed	Unclassifed
Hv 2904	974	1.83143	0.00019549	UP	1.47347	0.00108932	na	1.47388	0.00059003	na	XP_395314	similar to CG12797-PA	72	478.019	4e-133	Apis mellifera	Unclassifed	Unclassifed
Hv 2939	1064	1.51519	0.000231048	UP	1.239	7.77792e-06	na	-1.01604	2.01197e-05	na	XP_393830	similar to angio-associated, migratory cell protein	41	275.404	5e-72	Apis mellifera	Unclassifed	Unclassifed
Hv 3018	997	1.88968	0.00132806	UP	1.09423	6.22233e-05	na	1.21259	0.000111811	na	XP_001965498	GF22424	27	142.51	4e-32	Drosophila ananassae	Unclassifed	Unclassifed
Hv 3086	1081	1.67522	0.000547911	UP	1.29508	1.97032e-05	na	1.30784	9.90413e-06	na	dbmo:Bmb011388	dbmo:Bmb011389	46	215.312	8e-56	Bombyx mori	Unclassifed	Unclassifed
Hv 3206	1083	1.5669	0.000292392	UP	1.15205	1.454e-05	na	1.48713	8.46821e-05	na	dbmo:Bmb018582	dbmo:Bmb018583	45	77.7962	9e-13	Bombyx mori	Unclassifed	Unclassifed
Hv 3631	867	1.51995	0.00047848	UP	-1.04771	8.0065e-05	na	1.00499	5.92911e-05	na	XP_002052853	GJ19693	62	291.197	6e-77	Drosophila virilis	Unclassifed	Unclassifed
Hv 3685	974	1.8718	0.000104199	UP	1.16021	2.15414e-08	na	1.42805	9.06614e-05	na	XP_968841	similar to AGAP010515-PA	68	332.798	2e-89	Tribolium castaneum	Unclassifed	Unclassifed
Hv 4110	1085	1.883	8.4152e-05	UP	1.00667	8.31729e-05	na	1.16503	2.04859e-05	na	XP_624640	similar to CG10641-PA	69	262.692	3e-68	Apis mellifera	Unclassifed	Unclassifed
Hv 4288	992	1.94079	0.000322238	UP	1.32002	8.98083e-05	na	1.33811	2.86963e-05	na	XP_624432	similar to c20orf24 homolog	62	142.124	6e-32	Apis mellifera	Unclassifed	Unclassifed
Hv 4441	967	1.59079	0.00423613	UP	1.21344	1.53348e-05	na	1.40223	0.00218955	na	dola:24057	ENSORLG00000019319; .	40	54.6842	4e-15	Oryzias latipes	Unclassifed	Unclassifed
Hv 4672	586	2.13248	0.000587336	UP	1.33468	0.0014314	na	1.46486	0.000122719	na	dbmo:Bmb009268	dbmo:Bmb009268	49	53.1434	1e-13	Bombyx mori	Unclassifed	Unclassifed
Hv 4734	1000	1.6221	0.000782364	UP	1.43783	4.16189e-05	na	1.34397	7.78101e-05	na	dbmo:Bmb002192	dbmo:Bmb002193	51	179.874	1e-43	Bombyx mori	Unclassifed	Unclassifed
Hv 1374 contig	841	2.40043	0.000964761	UP	1.25492	5.09398e-05	na	1.42688	4.20667e-06	na	XP_975114	similar to almondex CG12127-PA	52	265.388	3e-69	Tribolium castaneum	Unclassifed	Unclassifed
Hv 192 contig	918	1.73375	3.12392e-08	UP	-1.06096	8.50548e-11	na	1.30971	4.27685e-09	na	XP_966621	similar to CG7993 CG7993-PA	60	358.221	4e-97	Tribolium castaneum	Unclassifed	Unclassifed
Hv 3115 contig	1076	1.98909	0.000155401	UP	1.40809	2.3026e-06	na	1.46467	6.4235e-07	na	NP_001040127	RGS-GAIP interacting protein GIPC	84	542.347	2e-152	Bombyx mori	Unclassifed	Unclassifed
Hv 3681 contig	1908	1.5314	1.26037e-06	UP	1.49178	3.63178e-08	na	1.33632	9.69178e-11	na	XP_395718	similar to Enhancer of bithorax CG32346-PB, isoform B isoform 1	54	693.73	0	Apis mellifera	Unclassifed	Unclassifed
Hv 230	1051	1.6158	0.0002529	UP	-1.02612	0.000276232	na	-1.09546	0.000357474	na	XP_001120089	similar to PaTched Related family member (ptr-19)	33	167.162	2e-39	Apis mellifera	Unclassified
Hv 404	1042	1.8581	0.000350387	UP	1.434	1.08694e-05	na	1.44173	8.16575e-05	na	dbmo:Bmb002865	hypothetical protein	32	106.301	2e-21	Bombyx mori	Unclassified
Hv 616	874	2.08738	0.000114378	UP	1.37072	2.70298e-05	na	1.47898	1.12869e-05	na	XP_001660613	xpa-binding protein 1 (mbdin)	67	367.851	5e-100	Aedes aegypti	Unclassified
Hv 1000	867	2.00587	9.55976e-05	UP	1.28137	4.55279e-05	na	1.15202	9.77167e-05	na	XP_002001738	GI15364	67	316.62	1e-84	Drosophila mojavensis	Unclassified
Hv 2352	1021	1.97596	0.000142736	UP	1.44268	1.41272e-05	na	1.4969	0.00055899	na	dbmo:Bmb024145	hypothetical protein	52	138.272	5e-31	Bombyx mori	Unclassified
Hv 2764	1063	2.20862	0.0330065	UP	1.31208	0.000511733	na	1.24518	7.78645e-05	na	XP_001654463	hypothetical protein AaeL_AAEL010333	71	277.715	9e-73	Aedes aegypti	Unclassified
Hv 2916	784	1.76906	0.00248763	UP	1.28395	5.17823e-05	na	1.46346	0.000405225	na	XP_969121	similar to AGAP002338-PA	82	310.457	8e-83	Tribolium castaneum	Unclassified
Hv 3661	980	3.08563	0.0132788	UP	1.43548	0.00469994	na	1.41019	0.00211096	na	XP_002096927	GE25944	52	268.085	7e-70	Drosophila yakuba	Unclassified
Hv 101	-	1.88797	0.00210843	UP	1.0589	0.00936281	na	1.21328	0.000383602	na
Hv 149	-	1.83812	0.011105	UP	1.28836	4.2991e-05	na	1.17455	0.0001104	na
Hv 161	-	1.91395	0.00514121	UP	1.32423	0.00347842	na	1.33172	0.000467063	na
Hv 306	-	1.78788	0.00458618	UP	1.09292	0.0752714	na	1.24093	0.0296762	na
Hv 335	-	1.69854	0.000466803	UP	1.43631	0.0031642	na	1.36256	0.000200262	na
Hv 356	-	2.22625	0.00659696	UP	-1.00072	0.000537872	na	1.27765	1.13559e-06	na
Hv 460	-	0	1	UP	0	1	na	0	1	na
Hv 503	-	1.51395	0.00206026	UP	1.18232	0.00511136	na	1.01578	0.00437359	na
Hv 530	-	0	1	UP	0	1	na	-1.00849	1	na
Hv 613	-	1.59768	0.000176263	UP	1.44929	0.00021148	na	1.19704	4.7438e-05	na
Hv 656	-	0	1	UP	0	1	na	0	1	na
Hv 680	-	0	1	UP	-1.01182	0.00124095	na	1.0129	0.000198944	na
Hv 706	-	0	1	UP	1.99234	0.107329	na	2.04853	1	na
Hv 935	-	0	1	UP	1.0484	0.0445478	na	0	1	na
Hv 962	-	1.63438	0.0012194	UP	-1.08636	0.000250905	na	1.26184	0.000266124	na
Hv 989	-	1.73974	0.00713154	UP	1.19918	0.000681004	na	1.25859	0.00139761	na
Hv 1603	-	0	1	UP	-1.05894	0.0021051	na	0	1	na
Hv 1635	-	1.72365	0.00015254	UP	-1.01638	0.000313225	na	1.23909	3.3478e-05	na
Hv 1742	-	2.26994	0.0049786	UP	1.29175	7.19673e-05	na	1.33649	0.000521689	na
Hv 1947	-	2.59342	0.00599423	UP	1.16693	1.86841e-05	na	1.28567	0.0146332	na
Hv 2148	-	2.23055	0.00114533	UP	1.18851	0.000185081	na	1.33301	8.66386e-05	na
Hv 2213	-	1.5447	0.000248981	UP	1.28499	0.00101783	na	1.19032	0.000314986	na
Hv 2219	-	1.56058	0.0185471	UP	1.25614	0.026416	na	-1.00092	0.00479356	na
Hv 2413	-	1.69197	0.000880153	UP	1.10033	5.12746e-05	na	1.0331	2.12788e-05	na
Hv 2445	-	2.3504	0.00453989	UP	1.42451	0.000173493	na	1.48039	3.27506e-05	na
Hv 2693	-	1.93009	0.00150265	UP	-1.19098	0.000580602	na	1.46749	0.000497872	na
Hv 2882	-	2.36885	0.0317338	UP	1.46758	0.000693996	na	1.39656	0.00189943	na
Hv 2935	-	1.62666	0.00126135	UP	1.09677	0.000379036	na	1.24119	4.87754e-05	na
Hv 3300	-	1.76249	0.000623321	UP	1.18428	0.000169352	na	1.21735	0.000284642	na
Hv 3469	-	1.77004	7.89476e-05	UP	1.34977	0.00183498	na	1.1549	0.000103748	na
Hv 3662	-	1.74002	0.0103767	UP	1.45988	0.0136678	na	1.34341	0.00152519	na
Hv 4597	-	2.46717	0.00172921	UP	1.59905	1	na	1.46865	9.38257e-05	na
Hv 4870	-	1.64665	0.00255884	UP	1.39527	0.000458639	na	1.33116	5.30935e-05	na
Hv 739	1021	1.64957	0.000464468	UP	1.26005	7.69592e-05	na	1.50721	6.37765e-05	UP	XP_966791	similar to wd-repeat protein	58	404.06	8e-111	Tribolium castaneum	Cellular Processes	Cytoskeleton related
Hv 1541	1061	2.55926	0.000141634	UP	1.49432	8.80629e-05	na	1.6576	0.000624569	UP	XP_969725	similar to Nuclear transcription factor Y subunit beta (Nuclear transcription factor Y subunit B) (NF-YB) (CAAT-box DNA-binding protein subunit B)	63	179.874	3e-43	Tribolium castaneum	Cellular Processes	Immune System	Antigen processing and presentation	NFYB; nuclear transcription factor Y, beta
Hv 4044	779	2.19739	1.6006e-05	UP	1.49023	9.89741e-05	na	1.58857	0.000101457	UP	BAF36818	pxTransferrin	71	160.229	1e-37	Plutella xylostella	Cellular Processes	Ion homeostasis
Hv 2456	965	1.56903	0.0272994	UP	1.41713	0.000134596	na	2.05589	1.6512e-05	UP	XP_969348	similar to WW domain-containing oxidoreductase	53	316.62	2e-84	Tribolium castaneum	Environmental Information Processing	Signal transduction
Hv 3519	1040	2.07731	0.000825149	UP	1.39889	4.77227e-05	na	1.61459	0.000123963	UP	XP_001600489	similar to Rab GTPase-interacting factor golgi membrane protein	47	214.927	7e-54	Nasonia vitripennis	Environmental Information Processing	Signal transduction
Hv 3720	941	1.75512	0.00561528	UP	1.3893	0.00482821	na	1.61077	4.71449e-05	UP	XP_969348	similar to WW domain-containing oxidoreductase	52	187.578	8e-52	Tribolium castaneum	Environmental Information Processing	Signal transduction
Hv 2821	950	2.40475	0.000612744	UP	1.40501	0.000399145	na	1.78465	0.0001602	UP	XP_971669	similar to protein disulfide isomerase	41	203.756	1e-50	Tribolium castaneum	Genetic Information Processing	Folding, Sorting and Degradation	Protein folding and associated processing	E5.3.4.1; protein disulfide-isomerase [EC:5.3.4.1]
Hv 1565	962	3.16113	0.000162599	UP	1.46264	0.000361845	na	1.91204	0.000363989	UP	XP_310418	AGAP003858-PA	49	268.855	4e-70	Anopheles gambiae str. PEST	Genetic Information Processing	Folding, Sorting and Degradation	Regulation of autophagy	BECN1, VPS30, ATG6; beclin 1
Hv 711	1098	1.74544	0.00399939	UP	1.2984	0.000765362	na	1.66128	0.000834421	UP	XP_623930	similar to ribosomal L1 domain containing 1	39	195.282	6e-48	Apis mellifera	Genetic Information Processing	Ribosome component
Hv 991	876	1.86451	0.00927621	UP	1.2539	1.1605e-05	na	1.71261	0.00129143	UP	NP_001040369	RAN binding protein	83	387.111	8e-106	Bombyx mori	Genetic Information Processing	RNA binding protein
Hv 104	907	2.0243	9.20289e-06	UP	-1.22963	3.24681e-07	na	1.55763	0.000622772	UP	XP_317618	pre-mRNA splicing factors	83	387.111	8e-106	Anopheles gambiae str. PEST	Genetic Information Processing	Splicing
Hv 654	608	2.80395	0.00371496	UP	1.48024	0.000834117	na	1.78707	0.000211433	UP	XP_313653	AGAP004370-PA	89	190.274	7e-47	Anopheles gambiae str. PEST	Genetic Information Processing	Transcription	Basal transcription factors	TFIIA2; transcription initiation factor TFIIA small subunit
Hv 1579	930	2.18664	0.000286214	UP	1.38008	0.000481263	na	1.87408	0.000746954	UP	dbmo:Bmb021115	rRNA (guanine-N2-)-methyltransferase	39	201.06	6e-50	Bombyx mori	Genetic Information Processing	Translation	Other translation proteins	E2.1.1.52, rsmC; rRNA (guanine-N2-)-methyltransferase [EC:2.1.1.52]
Hv 1615 contig	1056	2.4361	0.0197988	UP	1.32474	2.00457e-08	na	1.66712	9.30689e-07	UP	XP_001603407	similar to conserved hypothetical protein	32	152.91	3e-35	Nasonia vitripennis	Genetic Information Processing	Translation	Other translation proteins	E3.1.27.9; tRNA-intron endonuclease [EC:3.1.27.9]
Hv 117	1046	2.0793	0.000234886	UP	1.47732	3.49526e-05	na	1.53366	0.000453189	UP	XP_002095052	GTP-binding domain of elongation factor TU	65	477.248	9e-136	Drosophila yakuba	Genetic Information Processing	Translation
Hv 114	982	2.13911	0.00452791	UP	1.37953	0.00113922	na	1.69074	0.000453115	UP	XP_001605827	similar to williams-beuren syndrome critical region protein	44	274.248	9e-72	Nasonia vitripennis	Human Disease	Gene deletion syndrome
Hv 3584	461	3.48788	0.00292566	UP	1.37105	0.000404006	na	1.61301	3.17701e-05	UP	XP_002062779	GK19634	40	92.4337	1e-17	Drosophila willistoni	Human Diseases	Neurodegenerative Diseases	Parkinson's disease	NDUFB4; NADH dehydrogenase (ubiquinone) 1 beta subcomplex 4 [EC:1.6.5.3 1.6.99.3]
Hv 1950 contig	1619	1.72245	0.000121435	UP	1.42038	4.28611e-07	na	1.50144	6.44941e-07	UP	XP_001659326	elongation factor tu (ef-tu)	75	688.723	0	Aedes aegypti	Hydrolases	Acting on acid anhydrides	Acting on GTP to facilitate cellular and subcellular movement	3.6.5.3 protein-synthesizing GTPase
Hv 1729	787	1.83329	0.000276589	UP	1.40209	1.96283e-05	na	1.55697	0.000364801	UP	XP_307582	AGAP012804-PA	56	245.358	3e-63	Anopheles gambiae str. PEST	Hydrolases	Acting on ester bonds	Acting on ester bonds	3.1.-.-
Hv 3318	978	2.71147	2.12212e-05	UP	1.40412	0.000188681	na	1.64993	7.86253e-05	UP	XP_967893	similar to serine hydrolase protein	31	132.494	4e-29	Tribolium castaneum	Hydrolases	Acting on ester bonds	Acting on ester bonds	3.1.-.-
Hv 638	1057	2.04586	5.12443e-05	UP	1.37952	0.000625265	na	1.79362	5.53463e-05	UP	XP_001864654	s-adenosyl-methyl transferase mraw	57	205.297	4e-70	Culex quinquefasciatus	Hydrolases	Acting on ester bonds	Phosphoric-monoester hydrolases	3.1.3.48 protein-tyrosine-phosphatase
Hv 3877	982	2.67565	0.0326434	UP	1.49268	0.00229112	na	1.67514	0.000176935	UP	dbmo:Bmb026001	aspartyl aminopeptidase	51	211.46	4e-53	Bombyx mori	Hydrolases	Acting on peptide bonds (peptidases)	Aminopeptidases	3.4.11.21 aspartyl aminopeptidase
Hv 2181	1014	2.78097	0.000559051	UP	1.45224	0.00319509	na	1.86702	7.14088e-05	UP	XP_001608115	similar to conserved hypothetical protein	48	330.872	9e-89	Nasonia vitripennis	Hypothetical protein	Unclassifed
Hv 3600	809	1.8465	0.00371355	UP	1.48191	2.95493e-05	na	2.37381	0.000220635	UP	AAV91369	hypothetical protein	83	124.02	1e-26	Lonomia obliqua	Hypothetical protein	Unclassifed
Hv 4237	814	2.16703	9.23958e-05	UP	1.49816	0.000502603	na	1.53732	7.93644e-05	UP	XP_001599248	similar to conserved hypothetical protein	78	286.189	2e-75	Nasonia vitripennis	Hypothetical protein	Unclassifed
Hv 2902 contig	1077	2.16538	1.1923e-06	UP	1.49542	2.09473e-07	na	1.7627	6.71193e-08	UP	XP_001604069	similar to conserved hypothetical protein	62	326.635	2e-87	Nasonia vitripennis	Hypothetical protein	Unclassifed
Hv 4311	1059	1.94489	6.01664e-05	UP	1.4674	0.000347943	na	1.84853	0.00101934	UP	XP_966705	similar to organic cation transporter	38	253.832	1e-65	Tribolium castaneum	Major Facilitator Superfamily (MFS)	Organic acid transporters	Organic cation transporter (OCT) family [TC:2.A.1.19]	SLC22A2, OCT2; MFS transporter, OCT family, solute carrier family 22 (organic cation transporter), member 2
Hv 83	915	2.71629	0.00974574	UP	1.35806	0.000777792	na	1.57078	0.00353787	UP	XP_972484	similar to CG9518 CG9518-PA	41	201.83	5e-50	Tribolium castaneum	Metabolism	Amino Acid Metabolism	Glycine, serine and threonine Metabolism	E1.1.99.1, betA; choline dehydrogenase [EC:1.1.99.1]
Hv 2863 contig	948	2.40747	0.00103004	UP	1.46635	7.37984e-07	na	1.74201	4.87001e-06	UP	XP_001869315	fat body protein 2	32	140.969	1e-31	Culex quinquefasciatus	Metabolism	Amino Acid Metabolism	Tyrosine Metabolism	E1.1.1.1, adh; alcohol dehydrogenase [EC:1.1.1.1]
Hv 1641	827	2.71614	0.000689493	UP	1.36971	0.0117967	na	1.52895	5.1147e-06	UP	XP_002048318	GJ13902	79	290.426	9e-77	Drosophila virilis	Metabolism	Amino Acid Metabolism	Urea cycle and Metabolism of amino groups	E1.2.1.41, proA; glutamate-5-semialdehyde dehydrogenase [EC:1.2.1.41]
Hv 3334	1021	2.38563	0.000721583	UP	1.43883	6.49003e-05	na	1.8411	3.72272e-05	UP	XP_968650	similar to aldo-keto reductase	52	290.041	2e-76	Tribolium castaneum	Metabolism	Carbohydrate Metabolism	Fructose and mannose Metabolism	E1.1.1.21, AKR1; aldehyde reductase [EC:1.1.1.21]
Hv 3334	1021	2.38563	0.000721583	UP	1.43883	6.49003e-05	na	1.8411	3.72272e-05	UP	XP_968650	similar to aldo-keto reductase	52	290.041	2e-76	Tribolium castaneum	Metabolism	Carbohydrate Metabolism	Galactose Metabolism	E1.1.1.21, AKR1; aldehyde reductase [EC:1.1.1.21]
Hv 2863 contig	948	2.40747	0.00103004	UP	1.46635	7.37984e-07	na	1.74201	4.87001e-06	UP	XP_001869315	fat body protein 2	32	140.969	1e-31	Culex quinquefasciatus	Metabolism	Carbohydrate Metabolism	Glycolysis / Gluconeogenesis	E1.1.1.1, adh; alcohol dehydrogenase [EC:1.1.1.1]
Hv 1257	920	2.59656	0.0108733	UP	1.46599	0.00023267	na	1.59513	0.00117716	UP	XP_974115	similar to 3-hydroxybutyrate dehydrogenase type 2	63	323.553	1e-86	Tribolium castaneum	Metabolism	Carbohydrate Metabolism	Pentose and glucuronate interconversions	E1.1.1.125, kduD; 2-deoxy-D-gluconate 3-dehydrogenase [EC:1.1.1.125]
Hv 3294	946	2.6281	0.00129105	UP	1.47387	0.000112191	na	1.54106	0.000351434	UP	XP_001663167	glucosyl/glucuronosyl transferases	36	204.912	6e-51	Aedes aegypti	Metabolism	Carbohydrate Metabolism	Pentose and glucuronate interconversions	UGT; glucuronosyltransferase [EC:2.4.1.17]
Hv 3334	1021	2.38563	0.000721583	UP	1.43883	6.49003e-05	na	1.8411	3.72272e-05	UP	XP_968650	similar to aldo-keto reductase	52	290.041	2e-76	Tribolium castaneum	Metabolism	Carbohydrate Metabolism	Pentose and glucuronate interconversions	E1.1.1.21, AKR1; aldehyde reductase [EC:1.1.1.21]
Hv 3334	1021	2.38563	0.000721583	UP	1.43883	6.49003e-05	na	1.8411	3.72272e-05	UP	XP_968650	similar to aldo-keto reductase	52	290.041	2e-76	Tribolium castaneum	Metabolism	Carbohydrate Metabolism	Pyruvate Metabolism	E1.1.1.21, AKR1; aldehyde reductase [EC:1.1.1.21]
Hv 3294	946	2.6281	0.00129105	UP	1.47387	0.000112191	na	1.54106	0.000351434	UP	XP_001663167	glucosyl/glucuronosyl transferases	36	204.912	6e-51	Aedes aegypti	Metabolism	Carbohydrate Metabolism	Starch and sucrose Metabolism	UGT; glucuronosyltransferase [EC:2.4.1.17]
Hv 3584	461	3.48788	0.00292566	UP	1.37105	0.000404006	na	1.61301	3.17701e-05	UP	XP_002062779	GK19634	40	92.4337	1e-17	Drosophila willistoni	Metabolism	Energy Metabolism	Oxidative phosphorylation	NDUFB4; NADH dehydrogenase (ubiquinone) 1 beta subcomplex 4 [EC:1.6.5.3 1.6.99.3]
Hv 1117 contig	933	2.23384	0.00058488	UP	1.45362	3.87225e-07	na	1.88219	5.50251e-08	UP	CAG09783	unnamed protein product	53	164.466	9e-39	Tetraodon nigroviridis	Metabolism	Glycan Biosynthesis and Metabolism	Glycan structures - Biosynthesis 1	ALG13; beta-1,4-N-acetylglucosaminyltransferase [EC:2.4.1.141]
Hv 3299	692	2.31115	0.00267858	UP	1.40305	0.000249185	na	1.50013	6.09236e-06	UP	XP_975063	similar to CG7870 CG7870-PA	68	292.738	1e-77	Tribolium castaneum	Metabolism	Glycan Biosynthesis and Metabolism	N-Glycan biosynthesis	ALG5; dolichyl-phosphate beta-glucosyltransferase [EC:2.4.1.117]
Hv 1117 contig	933	2.23384	0.00058488	UP	1.45362	3.87225e-07	na	1.88219	5.50251e-08	UP	CAG09783	unnamed protein product	53	164.466	9e-39	Tetraodon nigroviridis	Metabolism	Glycan Biosynthesis and Metabolism	N-Glycan biosynthesis	ALG13; beta-1,4-N-acetylglucosaminyltransferase [EC:2.4.1.141]
Hv 3294	946	2.6281	0.00129105	UP	1.47387	0.000112191	na	1.54106	0.000351434	UP	XP_001663167	glucosyl/glucuronosyl transferases	36	204.912	6e-51	Aedes aegypti	Metabolism	Lipid Metabolism	Androgen and estrogen Metabolism	UGT; glucuronosyltransferase [EC:2.4.1.17]
Hv 2053	880	2.66992	0.00497829	UP	1.28539	0.000506118	na	1.74482	0.000450543	UP	XP_973193	similar to predicted protein	41	126.331	3e-27	Tribolium castaneum	Metabolism	Lipid Metabolism	Arachidonic acid Metabolism	E1.1.1.189; prostaglandin-E2 9-reductase [EC:1.1.1.189]
Hv 3964	1108	1.67334	5.6919e-05	UP	1.48617	1.19812e-05	na	2.00117	1.50815e-06	UP	XP_973193	similar to predicted protein	46	236.884	2e-60	Tribolium castaneum	Metabolism	Lipid Metabolism	Arachidonic acid Metabolism	E1.1.1.189; prostaglandin-E2 9-reductase [EC:1.1.1.189]
Hv 2863 contig	948	2.40747	0.00103004	UP	1.46635	7.37984e-07	na	1.74201	4.87001e-06	UP	XP_001869315	fat body protein 2	32	140.969	1e-31	Culex quinquefasciatus	Metabolism	Lipid Metabolism	Bile acid biosynthesis	E1.1.1.1, adh; alcohol dehydrogenase [EC:1.1.1.1]
Hv 2863 contig	948	2.40747	0.00103004	UP	1.46635	7.37984e-07	na	1.74201	4.87001e-06	UP	XP_001869315	fat body protein 2	32	140.969	1e-31	Culex quinquefasciatus	Metabolism	Lipid Metabolism	Fatty acid Metabolism	E1.1.1.1, adh; alcohol dehydrogenase [EC:1.1.1.1]
Hv 3334	1021	2.38563	0.000721583	UP	1.43883	6.49003e-05	na	1.8411	3.72272e-05	UP	XP_968650	similar to aldo-keto reductase	52	290.041	2e-76	Tribolium castaneum	Metabolism	Lipid Metabolism	Glycerolipid Metabolism	E1.1.1.21, AKR1; aldehyde reductase [EC:1.1.1.21]
Hv 631	911	1.78789	0.000190456	UP	1.28033	0.000313286	na	1.5151	5.27183e-05	UP	YP_788518	glycerophosphoryl diester phosphodiesterase, periplasmic	70	370.933	6e-101	Pseudomonas aeruginosa UCBPP-PA14	Metabolism	Lipid Metabolism	Glycerophospholipid Metabolism	E3.1.4.46, glpQ; glycerophosphoryl diester phosphodiesterase [EC:3.1.4.46]
Hv 3294	946	2.6281	0.00129105	UP	1.47387	0.000112191	na	1.54106	0.000351434	UP	XP_001663167	glucosyl/glucuronosyl transferases	36	204.912	6e-51	Aedes aegypti	Metabolism	Metabolism of Cofactors and Vitamins	Porphyrin and chlorophyll Metabolism	UGT; glucuronosyltransferase [EC:2.4.1.17]
Hv 3294	946	2.6281	0.00129105	UP	1.47387	0.000112191	na	1.54106	0.000351434	UP	XP_001663167	glucosyl/glucuronosyl transferases	36	204.912	6e-51	Aedes aegypti	Metabolism	Metabolism of Cofactors and Vitamins	Retinol Metabolism	UGT; glucuronosyltransferase [EC:2.4.1.17]
Hv 2863 contig	948	2.40747	0.00103004	UP	1.46635	7.37984e-07	na	1.74201	4.87001e-06	UP	XP_001869315	fat body protein 2	32	140.969	1e-31	Culex quinquefasciatus	Metabolism	Metabolism of Cofactors and Vitamins	Retinol Metabolism	E1.1.1.1, adh; alcohol dehydrogenase [EC:1.1.1.1]
Hv 2863 contig	948	2.40747	0.00103004	UP	1.46635	7.37984e-07	na	1.74201	4.87001e-06	UP	XP_001869315	fat body protein 2	32	140.969	1e-31	Culex quinquefasciatus	Metabolism	Xenobiotics Biodegradation and Metabolism	1- and 2-Methylnaphthalene degradation	E1.1.1.1, adh; alcohol dehydrogenase [EC:1.1.1.1]
Hv 2863 contig	948	2.40747	0.00103004	UP	1.46635	7.37984e-07	na	1.74201	4.87001e-06	UP	XP_001869315	fat body protein 2	32	140.969	1e-31	Culex quinquefasciatus	Metabolism	Xenobiotics Biodegradation and Metabolism	3-Chloroacrylic acid degradation	E1.1.1.1, adh; alcohol dehydrogenase [EC:1.1.1.1]
Hv 3294	946	2.6281	0.00129105	UP	1.47387	0.000112191	na	1.54106	0.000351434	UP	XP_001663167	glucosyl/glucuronosyl transferases	36	204.912	6e-51	Aedes aegypti	Metabolism	Xenobiotics Biodegradation and Metabolism	Drug Metabolism - cytochrome P450	UGT; glucuronosyltransferase [EC:2.4.1.17]
Hv 2863 contig	948	2.40747	0.00103004	UP	1.46635	7.37984e-07	na	1.74201	4.87001e-06	UP	XP_001869315	fat body protein 2	32	140.969	1e-31	Culex quinquefasciatus	Metabolism	Xenobiotics Biodegradation and Metabolism	Drug Metabolism - cytochrome P450	E1.1.1.1, adh; alcohol dehydrogenase [EC:1.1.1.1]
Hv 3294	946	2.6281	0.00129105	UP	1.47387	0.000112191	na	1.54106	0.000351434	UP	XP_001663167	glucosyl/glucuronosyl transferases	36	204.912	6e-51	Aedes aegypti	Metabolism	Xenobiotics Biodegradation and Metabolism	Drug Metabolism - Other enzymes	UGT; glucuronosyltransferase [EC:2.4.1.17]
Hv 3294	946	2.6281	0.00129105	UP	1.47387	0.000112191	na	1.54106	0.000351434	UP	XP_001663167	glucosyl/glucuronosyl transferases	36	204.912	6e-51	Aedes aegypti	Metabolism	Xenobiotics Biodegradation and Metabolism	Metabolism of xenobiotics by cytochrome P450	UGT; glucuronosyltransferase [EC:2.4.1.17]
Hv 2863 contig	948	2.40747	0.00103004	UP	1.46635	7.37984e-07	na	1.74201	4.87001e-06	UP	XP_001869315	fat body protein 2	32	140.969	1e-31	Culex quinquefasciatus	Metabolism	Xenobiotics Biodegradation and Metabolism	Metabolism of xenobiotics by cytochrome P450	E1.1.1.1, adh; alcohol dehydrogenase [EC:1.1.1.1]
Hv 3877	982	2.67565	0.0326434	UP	1.49268	0.00229112	na	1.67514	0.000176935	UP	dbmo:Bmb026001	aspartyl aminopeptidase	51	211.46	4e-53	Bombyx mori	Metallo Peptidases	Family M18	E3.4.11.21, DNPEP; aspartyl aminopeptidase [EC:3.4.11.21]
Hv 696		1.59215	0.000148782	UP	1.35647	0.000274833	na	1.75936	1.86645e-05	UP		No Blast Hit					No Blast Hit
Hv 757		1.62576	0.0180305	UP	1.41702	0.000255377	na	1.73273	1.26833e-05	UP		No Blast Hit					No Blast Hit
Hv 868		2.15509	1.16601e-05	UP	1.40169	1.47521e-05	na	1.63286	0.000112904	UP		No Blast Hit					No Blast Hit
Hv 1078		1.56058	0.000287238	UP	-1.04115	1.10443e-05	na	1.60717	8.65556e-06	UP		No Blast Hit					No Blast Hit
Hv 1358		3.57712	0.0316094	UP	1.31527	0.00382372	na	1.74949	0.00388216	UP		No Blast Hit					No Blast Hit
Hv 1370		3.10733	0.0029532	UP	1.48346	0.00495122	na	1.67755	0.000162096	UP		No Blast Hit					No Blast Hit
Hv 1438		1.75474	0.000138131	UP	1.3349	5.40279e-06	na	1.50254	5.60843e-05	UP		No Blast Hit					No Blast Hit
Hv 1501		1.51596	0.00047788	UP	1.17115	1.63932e-05	na	1.6209	0.000147379	UP		No Blast Hit					No Blast Hit
Hv 1770		0	1	UP	30.5724	0.0787122	na	0	1	UP		No Blast Hit					No Blast Hit
Hv 1783		2.05175	0.000866939	UP	1.42655	4.82227e-05	na	1.60498	0.000438606	UP		No Blast Hit					No Blast Hit
Hv 1891		2.1009	0.0108378	UP	1.46026	1.84305e-05	na	1.8246	0.00407742	UP		No Blast Hit					No Blast Hit
Hv 1932		1.99609	0.00882579	UP	1.35669	0.000304794	na	1.55262	3.51352e-05	UP		No Blast Hit					No Blast Hit
Hv 2029		1.63873	0.000262179	UP	1.63933	1	na	1.6803	6.90746e-05	UP		No Blast Hit					No Blast Hit
Hv 2061		2.99893	0.00298353	UP	1.4701	0.000295894	na	1.8777	0.00061859	UP		No Blast Hit					No Blast Hit
Hv 2154		3.13265	0.0404412	UP	1.37254	5.38154e-05	na	3.10943	0.000516569	UP		No Blast Hit					No Blast Hit
Hv 2275		2.56558	0.000692542	UP	1.48038	0.000123927	na	1.66543	8.01077e-05	UP		No Blast Hit					No Blast Hit
Hv 2342		2.09354	0.000267227	UP	1.4834	0.000322546	na	1.79852	6.36527e-06	UP		No Blast Hit					No Blast Hit
Hv 3159		2.29456	0.0447202	UP	1.41294	3.48561e-05	na	1.67658	0.000689976	UP		No Blast Hit					No Blast Hit
Hv 3160		2.11792	0.0348221	UP	1.42344	0.000413667	na	1.75573	2.43692e-05	UP		No Blast Hit					No Blast Hit
Hv 4454		1.66018	2.92914e-05	UP	1.3641	5.32898e-05	na	1.62541	0.00143031	UP		No Blast Hit					No Blast Hit
Hv 4469		4.32483	0.0250806	UP	1.35792	0.000652893	na	1.50746	2.32616e-05	UP		No Blast Hit					No Blast Hit
Hv 4738		1.91961	0.00126672	UP	1.1887	0.00190686	na	1.91183	0.00172696	UP		No Blast Hit					No Blast Hit
Hv 209 contig		1.65517	0.000129997	UP	1.42825	5.21898e-08	na	1.56256	7.88899e-08	UP		No Blast Hit					No Blast Hit
Hv 859 contig		1.62111	6.40735e-06	UP	1.45153	7.65355e-10	na	1.69129	2.39149e-08	UP		No Blast Hit					No Blast Hit
Hv 2974	1013	2.46117	0.000298953	UP	1.38474	2.52434e-05	na	1.75742	0.0003243	UP	dbmo:Bmb026594	LysR family transcriptional regulator, regulator for metE and metH	45	184.111	8e-45	Bombyx mori	Prokaryotic Type	Superclass: Helix-turn-helix	LysR family	METR; LysR family transcriptional regulator, regulator for metE and metH
Hv 261	920	2.81752	0.000368478	UP	1.39494	9.25052e-06	na	1.85894	5.33085e-06	UP	XP_396888	similar to Hsp70/Hsp90 organizing protein homolog CG2720-PA	44	202.601	3e-50	Apis mellifera	Stress proteins	Chaperone
Hv 4125	1004	2.16437	0.000905974	UP	1.38395	8.20934e-06	na	1.5321	0.000180157	UP	XP_001655529	elongation factor ts	55	311.227	7e-83	Aedes aegypti	Translation Elongation Factors	Elongation factors (prokaryotic)	EF-TS, tsf; elongation factor EF-Ts
Hv 1950 contig	1619	1.72245	0.000121435	UP	1.42038	4.28611e-07	na	1.50144	6.44941e-07	UP	XP_001659326	elongation factor tu (ef-tu)	75	688.723	0	Aedes aegypti	Translation Elongation Factors	Elongation factors (prokaryotic)	EF-TU, tufA; elongation factor EF-Tu [EC:3.6.5.3]
Hv 4471 contig	1088	1.90751	8.45768e-08	UP	1.2589	1.01801e-08	na	1.60046	2.64104e-07	UP	XP_001948672	similar to eukaryotic translation initiation factor 4 gamma, 3	32	88.1965	1e-15	Acyrthosiphon pisum	Translation Initiation Factors	Initiation factors (eukaryotic)	eIF-4	eIF-4F, EIF4G; translation initiation factor eIF-4F
Hv 3556	969	2.49881	0.000446089	UP	1.32921	0.000357315	na	1.6099	5.12385e-06	UP	EEB19374	mitochondrial import inner membrane translocase subunit TIM13, putative	72	147.517	1e-33	Pediculus humanus corporis	Transporter	Macromolecules
Hv 151	1057	2.47205	0.0156761	UP	1.32782	0.000384391	na	1.58605	0.00252804	UP	XP_002039701	GM15752	33	140.198	2e-31	Drosophila sechellia	Unclassifed	Unclassifed
Hv 231	990	3.11386	0.0470674	UP	1.39272	0.00927853	na	2.06631	0.00174433	UP	dbmo:Bmb003066	dbmo:Bmb003067	53	127.872	7e-28	Bombyx mori	Unclassifed	Unclassifed
Hv 232	1012	4.08017	0.000463465	UP	1.71712	1	na	1.81548	0.00765489	UP	dbmo:Bmb019859	dbmo:Bmb019860	33	97.8265	8e-19	Bombyx mori	Unclassifed	Unclassifed
Hv 419	864	2.21097	0.000127319	UP	1.37576	3.71368e-05	na	1.685	0.00015748	UP	dbmo:Bmb015488	dbmo:Bmb015489	36	109.383	2e-22	Bombyx mori	Unclassifed	Unclassifed
Hv 493	825	1.9808	0.00214896	UP	1.40697	0.00371945	na	1.53581	0.000100475	UP	XP_001605740	similar to ENSANGP00000013693	49	179.489	2e-43	Nasonia vitripennis	Unclassifed	Unclassifed
Hv 600	1096	2.14999	0.000460462	UP	1.33505	3.69615e-05	na	1.50822	3.54252e-05	UP	dbmo:Bmb012227	dbmo:Bmb012228	65	170.244	1e-40	Bombyx mori	Unclassifed	Unclassifed
Hv 1578	1097	2.74698	0.00331161	UP	1.17274	9.49168e-05	na	1.79264	1.03041e-05	UP	dbmo:Bmb006829	dbmo:Bmb006830	53	72.4034	4e-11	Bombyx mori	Unclassifed	Unclassifed
Hv 1764	1067	2.06737	0.0110936	UP	1.13923	8.28248e-05	na	1.58643	0.000247834	UP	XP_002009320	GI11305	89	91.2781	1e-16	Drosophila mojavensis	Unclassifed	Unclassifed
Hv 2047	1017	2.6329	0.000464835	UP	1.47323	0.000237439	na	1.90562	0.000395442	UP	dbmo:Bmb043279	dbmo:Bmb043279	51	147.902	6e-34	Bombyx mori	Unclassifed	Unclassifed
Hv 2497	1002	3.57418	0.00533706	UP	2.36942	1	na	2.55945	0.016676	UP	AAV36969	LD45683p	49	313.538	1e-83	Drosophila melanogaster	Unclassifed	Unclassifed
Hv 2793	818	2.29695	0.000304693	UP	1.23417	4.16243e-05	na	1.50677	3.00723e-05	UP	XP_001380167	similar to HINT4	47	139.428	3e-31	Monodelphis domestica	Unclassifed	Unclassifed
Hv 2958	1077	2.9989	0.00446813	UP	1.49703	8.67927e-05	na	1.68125	0.000471476	UP	XP_001963842	GF21235	47	267.314	1e-69	Drosophila ananassae	Unclassifed	Unclassifed
Hv 3109	957	2.44561	0.00216962	UP	1.25089	4.54548e-05	na	1.7483	0.000224609	UP	dbmo:Bmb012227	dbmo:Bmb012228	62	163.696	1e-38	Bombyx mori	Unclassifed	Unclassifed
Hv 360 contig	1038	1.54729	0.000316385	UP	1.40877	3.97686e-07	na	1.65239	1.92856e-07	UP	XP_001963468	GF20274	29	107.842	1e-21	Drosophila ananassae	Unclassifed	Unclassifed
Hv 2498	979	4.16584	0.047022	UP	1.80119	1	na	1.76571	0.00322337	UP	dbmo:Bmb001585	hypothetical protein	60	189.889	1e-46	Bombyx mori	Unclassified
Hv 4991	1020	1.64078	0.0115137	UP	1.46065	4.85718e-05	na	1.52005	8.02099e-05	UP	dbmo:Bmb024145	hypothetical protein	54	140.198	1e-31	Bombyx mori	Unclassified
[truncated: 430 more rows]
